# Supplementary material for: Transcriptional profiles in Strongyloides stercoralis males reveal deviations from the Caenorhabditis sex determination model
Source: Sci Rep. 2021 Apr 15;11:8254. doi: 10.1038/s41598-021-87478-3 (PMC8050236; doi:10.1038/s41598-021-87478-3)
Supplement: Supplementary file 1 — Supplementary Dataset 1. [file 41598_2021_87478_MOESM1_ESM.gz]

Archive with 1 entries (1 files):
- strongyloides_stercoralis.PRJEB528.WBPS14.annotations_JSadditions20210302.gff3
