# Supplementary material for: Transcriptional profiles in Strongyloides stercoralis males reveal deviations from the Caenorhabditis sex determination model
Source: Sci Rep. 2021 Apr 15;11:8254. doi: 10.1038/s41598-021-87478-3 (PMC8050236; doi:10.1038/s41598-021-87478-3)
Supplement: Supplementary file 1 — Supplementary Dataset 1. [file 41598_2021_87478_MOESM1_ESM.gz › strongyloides_stercoralis.PRJEB528.WBPS14.annotations_JSadditions20210302.gff3]

##gff-version 3
##sequence-region SSTP_scaffold0000001 1 4975635
# Gene gene:SSTP_0000074464
SSTP_scaffold0000001	WormBase_imported	gene	2348	3115	.	-	.	ID=gene:SSTP_0000074464;Name=SSTP_0000074464;biotype=protein_coding
SSTP_scaffold0000001	WormBase_imported	mRNA	2348	3115	.	-	.	ID=transcript:SSTP_0000074464.1;Parent=gene:SSTP_0000074464;Name=SSTP_0000074464.1
SSTP_scaffold0000001	WormBase_imported	exon	2717	3115	.	-	.	ID=exon:SSTP_0000074464.1.1;Parent=transcript:SSTP_0000074464.1
SSTP_scaffold0000001	WormBase_imported	exon	2348	2539	.	-	.	ID=exon:SSTP_0000074464.1.2;Parent=transcript:SSTP_0000074464.1
SSTP_scaffold0000001	WormBase_imported	CDS	2717	3115	.	-	0	ID=cds:SSTP_0000074464.1;Parent=transcript:SSTP_0000074464.1
SSTP_scaffold0000001	WormBase_imported	CDS	2348	2539	.	-	0	ID=cds:SSTP_0000074464.1;Parent=transcript:SSTP_0000074464.1
###
# Gene gene:SSTP_0000074476
SSTP_scaffold0000001	WormBase_imported	gene	3291	3778	.	-	.	ID=gene:SSTP_0000074476;Name=SSTP_0000074476;biotype=protein_coding
SSTP_scaffold0000001	WormBase_imported	mRNA	3291	3778	.	-	.	ID=transcript:SSTP_0000074476.1;Parent=gene:SSTP_0000074476;Name=SSTP_0000074476.1
SSTP_scaffold0000001	WormBase_imported	exon	3608	3778	.	-	.	ID=exon:SSTP_0000074476.1.1;Parent=transcript:SSTP_0000074476.1
SSTP_scaffold0000001	WormBase_imported	exon	3291	3560	.	-	.	ID=exon:SSTP_0000074476.1.2;Parent=transcript:SSTP_0000074476.1
SSTP_scaffold0000001	WormBase_imported	CDS	3608	3778	.	-	0	ID=cds:SSTP_0000074476.1;Parent=transcript:SSTP_0000074476.1
SSTP_scaffold0000001	WormBase_imported	CDS	3291	3560	.	-	0	ID=cds:SSTP_0000074476.1;Parent=transcript:SSTP_0000074476.1
###
# Gene gene:SSTP_0000074488
SSTP_scaffold0000001	WormBase_imported	gene	3848	4165	.	-	.	ID=gene:SSTP_0000074488;Name=SSTP_0000074488;biotype=protein_coding
SSTP_scaffold0000001	WormBase_imported	mRNA	3848	4165	.	-	.	ID=transcript:SSTP_0000074488.1;Parent=gene:SSTP_0000074488;Name=SSTP_0000074488.1
SSTP_scaffold0000001	WormBase_imported	exon	3848	4165	.	-	.	ID=exon:SSTP_0000074488.1.1;Parent=transcript:SSTP_0000074488.1
SSTP_scaffold0000001	WormBase_imported	CDS	3848	4165	.	-	0	ID=cds:SSTP_0000074488.1;Parent=transcript:SSTP_0000074488.1
###
# Gene gene:SSTP_0000074500
SSTP_scaffold0000001	WormBase_imported	gene	5012	5510	.	-	.	ID=gene:SSTP_0000074500;Name=SSTP_0000074500;biotype=protein_coding
SSTP_scaffold0000001	WormBase_imported	mRNA	5012	5510	.	-	.	ID=transcript:SSTP_0000074500.1;Parent=gene:SSTP_0000074500;Name=SSTP_0000074500.1
SSTP_scaffold0000001	WormBase_imported	exon	5209	5510	.	-	.	ID=exon:SSTP_0000074500.1.1;Parent=transcript:SSTP_0000074500.1
SSTP_scaffold0000001	WormBase_imported	exon	5012	5033	.	-	.	ID=exon:SSTP_0000074500.1.2;Parent=transcript:SSTP_0000074500.1
SSTP_scaffold0000001	WormBase_imported	CDS	5209	5510	.	-	0	ID=cds:SSTP_0000074500.1;Parent=transcript:SSTP_0000074500.1
SSTP_scaffold0000001	WormBase_imported	CDS	5012	5033	.	-	1	ID=cds:SSTP_0000074500.1;Parent=transcript:SSTP_0000074500.1
###
# Gene gene:SSTP_0000074550
SSTP_scaffold0000001	WormBase_imported	gene	5607	8814	.	-	.	ID=gene:SSTP_0000074550;Name=SSTP_0000074550;biotype=protein_coding
SSTP_scaffold0000001	WormBase_imported	mRNA	5607	8814	.	-	.	ID=transcript:SSTP_0000074550.1;Parent=gene:SSTP_0000074550;Name=SSTP_0000074550.1
SSTP_scaffold0000001	WormBase_imported	exon	8577	8814	.	-	.	ID=exon:SSTP_0000074550.1.1;Parent=transcript:SSTP_0000074550.1
SSTP_scaffold0000001	WormBase_imported	exon	5607	5887	.	-	.	ID=exon:SSTP_0000074550.1.2;Parent=transcript:SSTP_0000074550.1
SSTP_scaffold0000001	WormBase_imported	CDS	8577	8814	.	-	0	ID=cds:SSTP_0000074550.1;Parent=transcript:SSTP_0000074550.1
SSTP_scaffold0000001	WormBase_imported	CDS	5607	5887	.	-	2	ID=cds:SSTP_0000074550.1;Parent=transcript:SSTP_0000074550.1
###
# Gene gene:SSTP_0000074600
SSTP_scaffold0000001	WormBase_imported	gene	10562	15682	.	-	.	ID=gene:SSTP_0000074600;Name=SSTP_0000074600;biotype=protein_coding
SSTP_scaffold0000001	WormBase_imported	mRNA	10562	15682	.	-	.	ID=transcript:SSTP_0000074600.1;Parent=gene:SSTP_0000074600;Name=SSTP_0000074600.1
SSTP_scaffold0000001	WormBase_imported	exon	15665	15682	.	-	.	ID=exon:SSTP_0000074600.1.1;Parent=transcript:SSTP_0000074600.1
SSTP_scaffold0000001	WormBase_imported	exon	15582	15618	.	-	.	ID=exon:SSTP_0000074600.1.2;Parent=transcript:SSTP_0000074600.1
SSTP_scaffold0000001	WormBase_imported	exon	11305	11597	.	-	.	ID=exon:SSTP_0000074600.1.3;Parent=transcript:SSTP_0000074600.1
SSTP_scaffold0000001	WormBase_imported	exon	10562	10858	.	-	.	ID=exon:SSTP_0000074600.1.4;Parent=transcript:SSTP_0000074600.1
SSTP_scaffold0000001	WormBase_imported	CDS	15665	15682	.	-	0	ID=cds:SSTP_0000074600.1;Parent=transcript:SSTP_0000074600.1
SSTP_scaffold0000001	WormBase_imported	CDS	15582	15618	.	-	0	ID=cds:SSTP_0000074600.1;Parent=transcript:SSTP_0000074600.1
SSTP_scaffold0000001	WormBase_imported	CDS	11305	11597	.	-	2	ID=cds:SSTP_0000074600.1;Parent=transcript:SSTP_0000074600.1
SSTP_scaffold0000001	WormBase_imported	CDS	10562	10858	.	-	0	ID=cds:SSTP_0000074600.1;Parent=transcript:SSTP_0000074600.1
###
# Gene gene:SSTP_0000074700
SSTP_scaffold0000001	WormBase_imported	gene	16559	20482	.	-	.	ID=gene:SSTP_0000074700;Name=SSTP_0000074700;biotype=protein_coding
SSTP_scaffold0000001	WormBase_imported	mRNA	16559	20482	.	-	.	ID=transcript:SSTP_0000074700.1;Parent=gene:SSTP_0000074700;Name=SSTP_0000074700.1;info=method:InterPro accession:IPR000477 description:Reverse transcriptase domain %0Amethod:InterPro accession:IPR001584 description:Integrase%2C catalytic core %0Amethod:InterPro accession:IPR012337 description:Ribonuclease H-like superfamily %0Amethod:InterPro accession:IPR021109 description:Aspartic peptidase domain superfamily %0Amethod:InterPro accession:IPR036397 description:Ribonuclease H superfamily %0Amethod:InterPro accession:IPR041577 description:Reverse transcriptase/retrotransposon-derived protein%2C RNase H-like domain %0Amethod:InterPro accession:IPR041588 description:Integrase zinc-binding domain
SSTP_scaffold0000001	WormBase_imported	exon	19102	20482	.	-	.	ID=exon:SSTP_0000074700.1.1;Parent=transcript:SSTP_0000074700.1
SSTP_scaffold0000001	WormBase_imported	exon	16559	19065	.	-	.	ID=exon:SSTP_0000074700.1.2;Parent=transcript:SSTP_0000074700.1
SSTP_scaffold0000001	WormBase_imported	CDS	19102	20482	.	-	0	ID=cds:SSTP_0000074700.1;Parent=transcript:SSTP_0000074700.1
SSTP_scaffold0000001	WormBase_imported	CDS	16559	19065	.	-	2	ID=cds:SSTP_0000074700.1;Parent=transcript:SSTP_0000074700.1
###
# Gene gene:SSTP_0000074800
SSTP_scaffold0000001	WormBase_imported	gene	22349	23603	.	+	.	ID=gene:SSTP_0000074800;Name=SSTP_0000074800;biotype=protein_coding
SSTP_scaffold0000001	WormBase_imported	mRNA	22349	23603	.	+	.	ID=transcript:SSTP_0000074800.1;Parent=gene:SSTP_0000074800;Name=SSTP_0000074800.1;info=method:InterPro accession:IPR002833 description:Peptidyl-tRNA hydrolase%2C PTH2 %0Amethod:InterPro accession:IPR020164 description:Cytochrome c oxidase assembly protein COX16 %0Amethod:InterPro accession:IPR023476 description:Peptidyl-tRNA hydrolase II domain superfamily
SSTP_scaffold0000001	WormBase_imported	exon	22349	22498	.	+	.	ID=exon:SSTP_0000074800.1.1;Parent=transcript:SSTP_0000074800.1
SSTP_scaffold0000001	WormBase_imported	exon	22553	22618	.	+	.	ID=exon:SSTP_0000074800.1.2;Parent=transcript:SSTP_0000074800.1
SSTP_scaffold0000001	WormBase_imported	exon	22662	22704	.	+	.	ID=exon:SSTP_0000074800.1.3;Parent=transcript:SSTP_0000074800.1
SSTP_scaffold0000001	WormBase_imported	exon	22843	23603	.	+	.	ID=exon:SSTP_0000074800.1.4;Parent=transcript:SSTP_0000074800.1
SSTP_scaffold0000001	WormBase_imported	CDS	22349	22498	.	+	0	ID=cds:SSTP_0000074800.1;Parent=transcript:SSTP_0000074800.1
SSTP_scaffold0000001	WormBase_imported	CDS	22553	22618	.	+	0	ID=cds:SSTP_0000074800.1;Parent=transcript:SSTP_0000074800.1
SSTP_scaffold0000001	WormBase_imported	CDS	22662	22704	.	+	0	ID=cds:SSTP_0000074800.1;Parent=transcript:SSTP_0000074800.1
SSTP_scaffold0000001	WormBase_imported	CDS	22843	23603	.	+	2	ID=cds:SSTP_0000074800.1;Parent=transcript:SSTP_0000074800.1
###
# Gene gene:SSTP_0000074900
SSTP_scaffold0000001	WormBase_imported	gene	23963	25172	.	+	.	ID=gene:SSTP_0000074900;Name=SSTP_0000074900;biotype=protein_coding
SSTP_scaffold0000001	WormBase_imported	mRNA	23963	25172	.	+	.	ID=transcript:SSTP_0000074900.1;Parent=gene:SSTP_0000074900;Name=SSTP_0000074900.1;info=method:InterPro accession:IPR026319 description:Zinc finger C2HC domain-containing protein
SSTP_scaffold0000001	WormBase_imported	exon	23963	23972	.	+	.	ID=exon:SSTP_0000074900.1.1;Parent=transcript:SSTP_0000074900.1
SSTP_scaffold0000001	WormBase_imported	exon	24020	24213	.	+	.	ID=exon:SSTP_0000074900.1.2;Parent=transcript:SSTP_0000074900.1
SSTP_scaffold0000001	WormBase_imported	exon	24258	24663	.	+	.	ID=exon:SSTP_0000074900.1.3;Parent=transcript:SSTP_0000074900.1
SSTP_scaffold0000001	WormBase_imported	exon	24706	24802	.	+	.	ID=exon:SSTP_0000074900.1.4;Parent=transcript:SSTP_0000074900.1
SSTP_scaffold0000001	WormBase_imported	exon	24917	25172	.	+	.	ID=exon:SSTP_0000074900.1.5;Parent=transcript:SSTP_0000074900.1
SSTP_scaffold0000001	WormBase_imported	CDS	23963	23972	.	+	0	ID=cds:SSTP_0000074900.1;Parent=transcript:SSTP_0000074900.1
SSTP_scaffold0000001	WormBase_imported	CDS	24020	24213	.	+	2	ID=cds:SSTP_0000074900.1;Parent=transcript:SSTP_0000074900.1
SSTP_scaffold0000001	WormBase_imported	CDS	24258	24663	.	+	0	ID=cds:SSTP_0000074900.1;Parent=transcript:SSTP_0000074900.1
SSTP_scaffold0000001	WormBase_imported	CDS	24706	24802	.	+	2	ID=cds:SSTP_0000074900.1;Parent=transcript:SSTP_0000074900.1
SSTP_scaffold0000001	WormBase_imported	CDS	24917	25172	.	+	1	ID=cds:SSTP_0000074900.1;Parent=transcript:SSTP_0000074900.1
###
# Gene gene:SSTP_0000075000
SSTP_scaffold0000001	WormBase_imported	gene	27744	28118	.	-	.	ID=gene:SSTP_0000075000;Name=SSTP_0000075000;biotype=protein_coding
SSTP_scaffold0000001	WormBase_imported	mRNA	27744	28118	.	-	.	ID=transcript:SSTP_0000075000.1;Parent=gene:SSTP_0000075000;Name=SSTP_0000075000.1
SSTP_scaffold0000001	WormBase_imported	exon	27744	28118	.	-	.	ID=exon:SSTP_0000075000.1.1;Parent=transcript:SSTP_0000075000.1
SSTP_scaffold0000001	WormBase_imported	CDS	27744	28118	.	-	0	ID=cds:SSTP_0000075000.1;Parent=transcript:SSTP_0000075000.1
###
# Gene gene:SSTP_0000075100
SSTP_scaffold0000001	WormBase_imported	gene	29354	30221	.	+	.	ID=gene:SSTP_0000075100;Name=SSTP_0000075100;biotype=protein_coding
SSTP_scaffold0000001	WormBase_imported	mRNA	29354	30221	.	+	.	ID=transcript:SSTP_0000075100.1;Parent=gene:SSTP_0000075100;Name=SSTP_0000075100.1
SSTP_scaffold0000001	WormBase_imported	exon	29354	29416	.	+	.	ID=exon:SSTP_0000075100.1.1;Parent=transcript:SSTP_0000075100.1
SSTP_scaffold0000001	WormBase_imported	exon	30018	30221	.	+	.	ID=exon:SSTP_0000075100.1.2;Parent=transcript:SSTP_0000075100.1
SSTP_scaffold0000001	WormBase_imported	CDS	29354	29416	.	+	0	ID=cds:SSTP_0000075100.1;Parent=transcript:SSTP_0000075100.1
SSTP_scaffold0000001	WormBase_imported	CDS	30018	30221	.	+	0	ID=cds:SSTP_0000075100.1;Parent=transcript:SSTP_0000075100.1
###
# Gene gene:SSTP_0000075200
SSTP_scaffold0000001	WormBase_imported	gene	31860	32714	.	+	.	ID=gene:SSTP_0000075200;Name=SSTP_0000075200;biotype=protein_coding
SSTP_scaffold0000001	WormBase_imported	mRNA	31860	32714	.	+	.	ID=transcript:SSTP_0000075200.1;Parent=gene:SSTP_0000075200;Name=SSTP_0000075200.1;info=method:InterPro accession:IPR008979 description:Galactose-binding-like domain superfamily %0Amethod:InterPro accession:IPR013857 description:NADH:ubiquinone oxidoreductase intermediate-associated protein 30 %0Amethod:InterPro accession:IPR039131 description:Complex I intermediate-associated protein 30%2C mitochondrial
SSTP_scaffold0000001	WormBase_imported	exon	31860	32144	.	+	.	ID=exon:SSTP_0000075200.1.1;Parent=transcript:SSTP_0000075200.1
SSTP_scaffold0000001	WormBase_imported	exon	32194	32663	.	+	.	ID=exon:SSTP_0000075200.1.2;Parent=transcript:SSTP_0000075200.1
SSTP_scaffold0000001	WormBase_imported	exon	32705	32714	.	+	.	ID=exon:SSTP_0000075200.1.3;Parent=transcript:SSTP_0000075200.1
SSTP_scaffold0000001	WormBase_imported	CDS	31860	32144	.	+	0	ID=cds:SSTP_0000075200.1;Parent=transcript:SSTP_0000075200.1
SSTP_scaffold0000001	WormBase_imported	CDS	32194	32663	.	+	0	ID=cds:SSTP_0000075200.1;Parent=transcript:SSTP_0000075200.1
SSTP_scaffold0000001	WormBase_imported	CDS	32705	32714	.	+	1	ID=cds:SSTP_0000075200.1;Parent=transcript:SSTP_0000075200.1
###
# Gene gene:SSTP_0000075300
SSTP_scaffold0000001	WormBase_imported	gene	32961	33269	.	-	.	ID=gene:SSTP_0000075300;Name=SSTP_0000075300;biotype=protein_coding
SSTP_scaffold0000001	WormBase_imported	mRNA	32961	33269	.	-	.	ID=transcript:SSTP_0000075300.1;Parent=gene:SSTP_0000075300;Name=SSTP_0000075300.1;info=method:InterPro accession:IPR000504 description:RNA recognition motif domain %0Amethod:InterPro accession:IPR012677 description:Nucleotide-binding alpha-beta plait domain superfamily %0Amethod:InterPro accession:IPR035979 description:RNA-binding domain superfamily
SSTP_scaffold0000001	WormBase_imported	exon	32961	33269	.	-	.	ID=exon:SSTP_0000075300.1.1;Parent=transcript:SSTP_0000075300.1
SSTP_scaffold0000001	WormBase_imported	CDS	32961	33269	.	-	0	ID=cds:SSTP_0000075300.1;Parent=transcript:SSTP_0000075300.1
###
# Gene gene:SSTP_0000075400
SSTP_scaffold0000001	WormBase_imported	gene	33839	34227	.	-	.	ID=gene:SSTP_0000075400;Name=SSTP_0000075400;biotype=protein_coding
SSTP_scaffold0000001	WormBase_imported	mRNA	33839	34227	.	-	.	ID=transcript:SSTP_0000075400.1;Parent=gene:SSTP_0000075400;Name=SSTP_0000075400.1;info=method:InterPro accession:IPR000504 description:RNA recognition motif domain %0Amethod:InterPro accession:IPR012677 description:Nucleotide-binding alpha-beta plait domain superfamily %0Amethod:InterPro accession:IPR035979 description:RNA-binding domain superfamily
SSTP_scaffold0000001	WormBase_imported	exon	34116	34227	.	-	.	ID=exon:SSTP_0000075400.1.1;Parent=transcript:SSTP_0000075400.1
SSTP_scaffold0000001	WormBase_imported	exon	33839	34071	.	-	.	ID=exon:SSTP_0000075400.1.2;Parent=transcript:SSTP_0000075400.1
SSTP_scaffold0000001	WormBase_imported	CDS	34116	34227	.	-	0	ID=cds:SSTP_0000075400.1;Parent=transcript:SSTP_0000075400.1
SSTP_scaffold0000001	WormBase_imported	CDS	33839	34071	.	-	2	ID=cds:SSTP_0000075400.1;Parent=transcript:SSTP_0000075400.1
###
# Gene gene:SSTP_0000075500
SSTP_scaffold0000001	WormBase_imported	gene	35324	36615	.	+	.	ID=gene:SSTP_0000075500;Name=SSTP_0000075500;biotype=protein_coding
SSTP_scaffold0000001	WormBase_imported	mRNA	35324	36615	.	+	.	ID=transcript:SSTP_0000075500.2;Parent=gene:SSTP_0000075500;Name=SSTP_0000075500.2;info=method:InterPro accession:IPR000504 description:RNA recognition motif domain %0Amethod:InterPro accession:IPR012677 description:Nucleotide-binding alpha-beta plait domain superfamily %0Amethod:InterPro accession:IPR034893 description:Serine/arginine-rich splicing factor 2-like %0Amethod:InterPro accession:IPR035979 description:RNA-binding domain superfamily
SSTP_scaffold0000001	WormBase_imported	exon	35324	35374	.	+	.	ID=exon:SSTP_0000075500.2.1;Parent=transcript:SSTP_0000075500.2
SSTP_scaffold0000001	WormBase_imported	exon	35421	35707	.	+	.	ID=exon:SSTP_0000075500.2.2;Parent=transcript:SSTP_0000075500.2
SSTP_scaffold0000001	WormBase_imported	exon	36231	36615	.	+	.	ID=exon:SSTP_0000075500.2.3;Parent=transcript:SSTP_0000075500.2
SSTP_scaffold0000001	WormBase_imported	CDS	35324	35374	.	+	0	ID=cds:SSTP_0000075500.2;Parent=transcript:SSTP_0000075500.2
SSTP_scaffold0000001	WormBase_imported	CDS	35421	35707	.	+	0	ID=cds:SSTP_0000075500.2;Parent=transcript:SSTP_0000075500.2
SSTP_scaffold0000001	WormBase_imported	CDS	36231	36615	.	+	1	ID=cds:SSTP_0000075500.2;Parent=transcript:SSTP_0000075500.2
###
# Gene gene:SSTP_0000075600
SSTP_scaffold0000001	WormBase_imported	gene	38117	40031	.	+	.	ID=gene:SSTP_0000075600;Name=SSTP_0000075600;biotype=protein_coding
SSTP_scaffold0000001	WormBase_imported	mRNA	38117	40031	.	+	.	ID=transcript:SSTP_0000075600.1;Parent=gene:SSTP_0000075600;Name=SSTP_0000075600.1;info=method:InterPro accession:IPR001619 description:Sec1-like protein %0Amethod:InterPro accession:IPR027482 description:Sec1-like%2C domain 2 %0Amethod:InterPro accession:IPR036045 description:Sec1-like superfamily
SSTP_scaffold0000001	WormBase_imported	exon	38117	38144	.	+	.	ID=exon:SSTP_0000075600.1.1;Parent=transcript:SSTP_0000075600.1
SSTP_scaffold0000001	WormBase_imported	exon	38293	40031	.	+	.	ID=exon:SSTP_0000075600.1.2;Parent=transcript:SSTP_0000075600.1
SSTP_scaffold0000001	WormBase_imported	CDS	38117	38144	.	+	0	ID=cds:SSTP_0000075600.1;Parent=transcript:SSTP_0000075600.1
SSTP_scaffold0000001	WormBase_imported	CDS	38293	40031	.	+	2	ID=cds:SSTP_0000075600.1;Parent=transcript:SSTP_0000075600.1
###
# Gene gene:SSTP_0000075700
SSTP_scaffold0000001	WormBase_imported	gene	41029	42654	.	+	.	ID=gene:SSTP_0000075700;Name=SSTP_0000075700;biotype=protein_coding
SSTP_scaffold0000001	WormBase_imported	mRNA	41029	42654	.	+	.	ID=transcript:SSTP_0000075700.1;Parent=gene:SSTP_0000075700;Name=SSTP_0000075700.1;info=method:InterPro accession:IPR032675 description:Leucine-rich repeat domain superfamily
SSTP_scaffold0000001	WormBase_imported	exon	41029	42654	.	+	.	ID=exon:SSTP_0000075700.1.1;Parent=transcript:SSTP_0000075700.1
SSTP_scaffold0000001	WormBase_imported	CDS	41029	42654	.	+	0	ID=cds:SSTP_0000075700.1;Parent=transcript:SSTP_0000075700.1
###
# Gene gene:SSTP_0000075800
SSTP_scaffold0000001	WormBase_imported	gene	42677	44258	.	-	.	ID=gene:SSTP_0000075800;Name=SSTP_0000075800;biotype=protein_coding
SSTP_scaffold0000001	WormBase_imported	mRNA	42677	44258	.	-	.	ID=transcript:SSTP_0000075800.1;Parent=gene:SSTP_0000075800;Name=SSTP_0000075800.1;info=method:InterPro accession:IPR000938 description:CAP Gly-rich domain %0Amethod:InterPro accession:IPR032675 description:Leucine-rich repeat domain superfamily %0Amethod:InterPro accession:IPR036859 description:CAP Gly-rich domain superfamily
SSTP_scaffold0000001	WormBase_imported	exon	44065	44258	.	-	.	ID=exon:SSTP_0000075800.1.1;Parent=transcript:SSTP_0000075800.1
SSTP_scaffold0000001	WormBase_imported	exon	42677	44021	.	-	.	ID=exon:SSTP_0000075800.1.2;Parent=transcript:SSTP_0000075800.1
SSTP_scaffold0000001	WormBase_imported	CDS	44065	44258	.	-	0	ID=cds:SSTP_0000075800.1;Parent=transcript:SSTP_0000075800.1
SSTP_scaffold0000001	WormBase_imported	CDS	42677	44021	.	-	1	ID=cds:SSTP_0000075800.1;Parent=transcript:SSTP_0000075800.1
###
# Gene gene:SSTP_0000075900
SSTP_scaffold0000001	WormBase_imported	gene	44389	44642	.	+	.	ID=gene:SSTP_0000075900;Name=SSTP_0000075900;biotype=protein_coding
SSTP_scaffold0000001	WormBase_imported	mRNA	44389	44642	.	+	.	ID=transcript:SSTP_0000075900.1;Parent=gene:SSTP_0000075900;Name=SSTP_0000075900.1
SSTP_scaffold0000001	WormBase_imported	exon	44389	44428	.	+	.	ID=exon:SSTP_0000075900.1.1;Parent=transcript:SSTP_0000075900.1
SSTP_scaffold0000001	WormBase_imported	exon	44470	44642	.	+	.	ID=exon:SSTP_0000075900.1.2;Parent=transcript:SSTP_0000075900.1
SSTP_scaffold0000001	WormBase_imported	CDS	44389	44428	.	+	0	ID=cds:SSTP_0000075900.1;Parent=transcript:SSTP_0000075900.1
SSTP_scaffold0000001	WormBase_imported	CDS	44470	44642	.	+	2	ID=cds:SSTP_0000075900.1;Parent=transcript:SSTP_0000075900.1
###
# Gene gene:SSTP_0000076000
SSTP_scaffold0000001	WormBase_imported	gene	44677	45189	.	-	.	ID=gene:SSTP_0000076000;Name=SSTP_0000076000;biotype=protein_coding
SSTP_scaffold0000001	WormBase_imported	mRNA	44677	45189	.	-	.	ID=transcript:SSTP_0000076000.1;Parent=gene:SSTP_0000076000;Name=SSTP_0000076000.1;info=method:InterPro accession:IPR036866 description:Ribonuclease Z/Hydroxyacylglutathione hydrolase-like %0Amethod:InterPro accession:IPR039344 description:Metallo-beta-lactamase domain-containing protein 1
SSTP_scaffold0000001	WormBase_imported	exon	44677	45189	.	-	.	ID=exon:SSTP_0000076000.1.1;Parent=transcript:SSTP_0000076000.1
SSTP_scaffold0000001	WormBase_imported	CDS	44677	45189	.	-	0	ID=cds:SSTP_0000076000.1;Parent=transcript:SSTP_0000076000.1
###
# Gene gene:SSTP_0000076100
SSTP_scaffold0000001	WormBase_imported	gene	45234	47058	.	-	.	ID=gene:SSTP_0000076100;Name=SSTP_0000076100;biotype=protein_coding
SSTP_scaffold0000001	WormBase_imported	mRNA	45234	47058	.	-	.	ID=transcript:SSTP_0000076100.1;Parent=gene:SSTP_0000076100;Name=SSTP_0000076100.1
SSTP_scaffold0000001	WormBase_imported	exon	47048	47058	.	-	.	ID=exon:SSTP_0000076100.1.1;Parent=transcript:SSTP_0000076100.1
SSTP_scaffold0000001	WormBase_imported	exon	46891	47008	.	-	.	ID=exon:SSTP_0000076100.1.2;Parent=transcript:SSTP_0000076100.1
SSTP_scaffold0000001	WormBase_imported	exon	46827	46846	.	-	.	ID=exon:SSTP_0000076100.1.3;Parent=transcript:SSTP_0000076100.1
SSTP_scaffold0000001	WormBase_imported	exon	46017	46188	.	-	.	ID=exon:SSTP_0000076100.1.4;Parent=transcript:SSTP_0000076100.1
SSTP_scaffold0000001	WormBase_imported	exon	45328	45978	.	-	.	ID=exon:SSTP_0000076100.1.5;Parent=transcript:SSTP_0000076100.1
SSTP_scaffold0000001	WormBase_imported	exon	45234	45275	.	-	.	ID=exon:SSTP_0000076100.1.6;Parent=transcript:SSTP_0000076100.1
SSTP_scaffold0000001	WormBase_imported	CDS	47048	47058	.	-	0	ID=cds:SSTP_0000076100.1;Parent=transcript:SSTP_0000076100.1
SSTP_scaffold0000001	WormBase_imported	CDS	46891	47008	.	-	1	ID=cds:SSTP_0000076100.1;Parent=transcript:SSTP_0000076100.1
SSTP_scaffold0000001	WormBase_imported	CDS	46827	46846	.	-	0	ID=cds:SSTP_0000076100.1;Parent=transcript:SSTP_0000076100.1
SSTP_scaffold0000001	WormBase_imported	CDS	46017	46188	.	-	1	ID=cds:SSTP_0000076100.1;Parent=transcript:SSTP_0000076100.1
SSTP_scaffold0000001	WormBase_imported	CDS	45328	45978	.	-	0	ID=cds:SSTP_0000076100.1;Parent=transcript:SSTP_0000076100.1
SSTP_scaffold0000001	WormBase_imported	CDS	45234	45275	.	-	0	ID=cds:SSTP_0000076100.1;Parent=transcript:SSTP_0000076100.1
###
# Gene gene:SSTP_0000076200
SSTP_scaffold0000001	WormBase_imported	gene	47306	49667	.	+	.	ID=gene:SSTP_0000076200;Name=SSTP_0000076200;biotype=protein_coding
SSTP_scaffold0000001	WormBase_imported	mRNA	47306	49667	.	+	.	ID=transcript:SSTP_0000076200.1;Parent=gene:SSTP_0000076200;Name=SSTP_0000076200.1;info=method:InterPro accession:IPR014939 description:CDT1 Geminin-binding domain-like %0Amethod:InterPro accession:IPR032054 description:DNA replication factor Cdt1%2C C-terminal %0Amethod:InterPro accession:IPR036390 description:Winged helix DNA-binding domain superfamily
SSTP_scaffold0000001	WormBase_imported	exon	47306	47392	.	+	.	ID=exon:SSTP_0000076200.1.1;Parent=transcript:SSTP_0000076200.1
SSTP_scaffold0000001	WormBase_imported	exon	47442	47937	.	+	.	ID=exon:SSTP_0000076200.1.2;Parent=transcript:SSTP_0000076200.1
SSTP_scaffold0000001	WormBase_imported	exon	47986	49431	.	+	.	ID=exon:SSTP_0000076200.1.3;Parent=transcript:SSTP_0000076200.1
SSTP_scaffold0000001	WormBase_imported	exon	49486	49667	.	+	.	ID=exon:SSTP_0000076200.1.4;Parent=transcript:SSTP_0000076200.1
SSTP_scaffold0000001	WormBase_imported	CDS	47306	47392	.	+	0	ID=cds:SSTP_0000076200.1;Parent=transcript:SSTP_0000076200.1
SSTP_scaffold0000001	WormBase_imported	CDS	47442	47937	.	+	0	ID=cds:SSTP_0000076200.1;Parent=transcript:SSTP_0000076200.1
SSTP_scaffold0000001	WormBase_imported	CDS	47986	49431	.	+	2	ID=cds:SSTP_0000076200.1;Parent=transcript:SSTP_0000076200.1
SSTP_scaffold0000001	WormBase_imported	CDS	49486	49667	.	+	2	ID=cds:SSTP_0000076200.1;Parent=transcript:SSTP_0000076200.1
###
# Gene gene:SSTP_0000076300
SSTP_scaffold0000001	WormBase_imported	gene	54223	55824	.	+	.	ID=gene:SSTP_0000076300;Name=SSTP_0000076300;biotype=protein_coding
SSTP_scaffold0000001	WormBase_imported	mRNA	54223	55824	.	+	.	ID=transcript:SSTP_0000076300.1;Parent=gene:SSTP_0000076300;Name=SSTP_0000076300.1;info=method:InterPro accession:IPR000276 description:G protein-coupled receptor%2C rhodopsin-like %0Amethod:InterPro accession:IPR017452 description:GPCR%2C rhodopsin-like%2C 7TM
SSTP_scaffold0000001	WormBase_imported	exon	54223	55824	.	+	.	ID=exon:SSTP_0000076300.1.1;Parent=transcript:SSTP_0000076300.1
SSTP_scaffold0000001	WormBase_imported	CDS	54223	55824	.	+	0	ID=cds:SSTP_0000076300.1;Parent=transcript:SSTP_0000076300.1
###
# Gene gene:SSTP_0000076400
SSTP_scaffold0000001	WormBase_imported	gene	56198	57256	.	-	.	ID=gene:SSTP_0000076400;Name=SSTP_0000076400;biotype=protein_coding
SSTP_scaffold0000001	WormBase_imported	mRNA	56198	57256	.	-	.	ID=transcript:SSTP_0000076400.1;Parent=gene:SSTP_0000076400;Name=SSTP_0000076400.1;info=method:InterPro accession:IPR008688 description:ATP synthase%2C F0 complex%2C subunit B/MI25 %0Amethod:InterPro accession:IPR013837 description:ATP synthase%2C F0 complex%2C subunit B
SSTP_scaffold0000001	WormBase_imported	exon	57172	57256	.	-	.	ID=exon:SSTP_0000076400.1.1;Parent=transcript:SSTP_0000076400.1
SSTP_scaffold0000001	WormBase_imported	exon	57050	57115	.	-	.	ID=exon:SSTP_0000076400.1.2;Parent=transcript:SSTP_0000076400.1
SSTP_scaffold0000001	WormBase_imported	exon	56198	56973	.	-	.	ID=exon:SSTP_0000076400.1.3;Parent=transcript:SSTP_0000076400.1
SSTP_scaffold0000001	WormBase_imported	CDS	57172	57256	.	-	0	ID=cds:SSTP_0000076400.1;Parent=transcript:SSTP_0000076400.1
SSTP_scaffold0000001	WormBase_imported	CDS	57050	57115	.	-	2	ID=cds:SSTP_0000076400.1;Parent=transcript:SSTP_0000076400.1
SSTP_scaffold0000001	WormBase_imported	CDS	56198	56973	.	-	2	ID=cds:SSTP_0000076400.1;Parent=transcript:SSTP_0000076400.1
###
# Gene gene:SSTP_0000076500
SSTP_scaffold0000001	WormBase_imported	gene	62147	62732	.	+	.	ID=gene:SSTP_0000076500;Name=SSTP_0000076500;biotype=protein_coding
SSTP_scaffold0000001	WormBase_imported	mRNA	62147	62732	.	+	.	ID=transcript:SSTP_0000076500.1;Parent=gene:SSTP_0000076500;Name=SSTP_0000076500.1;info=method:InterPro accession:IPR040384 description:Feeding circuit activating peptide precursor
SSTP_scaffold0000001	WormBase_imported	exon	62147	62240	.	+	.	ID=exon:SSTP_0000076500.1.1;Parent=transcript:SSTP_0000076500.1
SSTP_scaffold0000001	WormBase_imported	exon	62302	62732	.	+	.	ID=exon:SSTP_0000076500.1.2;Parent=transcript:SSTP_0000076500.1
SSTP_scaffold0000001	WormBase_imported	CDS	62147	62240	.	+	0	ID=cds:SSTP_0000076500.1;Parent=transcript:SSTP_0000076500.1
SSTP_scaffold0000001	WormBase_imported	CDS	62302	62732	.	+	2	ID=cds:SSTP_0000076500.1;Parent=transcript:SSTP_0000076500.1
###
# Gene gene:SSTP_0000076600
SSTP_scaffold0000001	WormBase_imported	gene	65598	67332	.	+	.	ID=gene:SSTP_0000076600;Name=SSTP_0000076600;biotype=protein_coding
SSTP_scaffold0000001	WormBase_imported	mRNA	65598	67332	.	+	.	ID=transcript:SSTP_0000076600.1;Parent=gene:SSTP_0000076600;Name=SSTP_0000076600.1;info=method:InterPro accession:IPR000504 description:RNA recognition motif domain %0Amethod:InterPro accession:IPR012677 description:Nucleotide-binding alpha-beta plait domain superfamily %0Amethod:InterPro accession:IPR035979 description:RNA-binding domain superfamily %0Amethod:InterPro accession:IPR037366 description:BOULE/DAZ family
SSTP_scaffold0000001	WormBase_imported	exon	65598	65645	.	+	.	ID=exon:SSTP_0000076600.1.1;Parent=transcript:SSTP_0000076600.1
SSTP_scaffold0000001	WormBase_imported	exon	65981	66580	.	+	.	ID=exon:SSTP_0000076600.1.2;Parent=transcript:SSTP_0000076600.1
SSTP_scaffold0000001	WormBase_imported	exon	66634	67332	.	+	.	ID=exon:SSTP_0000076600.1.3;Parent=transcript:SSTP_0000076600.1
SSTP_scaffold0000001	WormBase_imported	CDS	65598	65645	.	+	0	ID=cds:SSTP_0000076600.1;Parent=transcript:SSTP_0000076600.1
SSTP_scaffold0000001	WormBase_imported	CDS	65981	66580	.	+	0	ID=cds:SSTP_0000076600.1;Parent=transcript:SSTP_0000076600.1
SSTP_scaffold0000001	WormBase_imported	CDS	66634	67332	.	+	0	ID=cds:SSTP_0000076600.1;Parent=transcript:SSTP_0000076600.1
###
# Gene gene:SSTP_0000076700
SSTP_scaffold0000001	WormBase_imported	gene	68707	69726	.	-	.	ID=gene:SSTP_0000076700;Name=SSTP_0000076700;biotype=protein_coding
SSTP_scaffold0000001	WormBase_imported	mRNA	68707	69726	.	-	.	ID=transcript:SSTP_0000076700.1;Parent=gene:SSTP_0000076700;Name=SSTP_0000076700.1
SSTP_scaffold0000001	WormBase_imported	exon	68707	69726	.	-	.	ID=exon:SSTP_0000076700.1.1;Parent=transcript:SSTP_0000076700.1
SSTP_scaffold0000001	WormBase_imported	CDS	68707	69726	.	-	0	ID=cds:SSTP_0000076700.1;Parent=transcript:SSTP_0000076700.1
###
# Gene gene:SSTP_0000076800
SSTP_scaffold0000001	WormBase_imported	gene	71365	73011	.	+	.	ID=gene:SSTP_0000076800;Name=SSTP_0000076800;biotype=protein_coding;description=Purple acid phosphatase;description_source=UniProtKB/TrEMBL;description_source_acc=A0A0K0DU54
SSTP_scaffold0000001	WormBase_imported	mRNA	71365	73011	.	+	.	ID=transcript:SSTP_0000076800.1;Parent=gene:SSTP_0000076800;Name=SSTP_0000076800.1;info=method:InterPro accession:IPR004843 description:Calcineurin-like phosphoesterase domain%2C ApaH type %0Amethod:InterPro accession:IPR008963 description:Purple acid phosphatase-like%2C N-terminal %0Amethod:InterPro accession:IPR015914 description:Purple acid phosphatase%2C N-terminal %0Amethod:InterPro accession:IPR025733 description:Iron/zinc purple acid phosphatase-like C-terminal domain %0Amethod:InterPro accession:IPR029052 description:Metallo-dependent phosphatase-like %0Amethod:InterPro accession:IPR041792 description:Purple acid phosphatase%2C metallophosphatase domain
SSTP_scaffold0000001	WormBase_imported	exon	71365	72566	.	+	.	ID=exon:SSTP_0000076800.1.1;Parent=transcript:SSTP_0000076800.1
SSTP_scaffold0000001	WormBase_imported	exon	72609	73011	.	+	.	ID=exon:SSTP_0000076800.1.2;Parent=transcript:SSTP_0000076800.1
SSTP_scaffold0000001	WormBase_imported	CDS	71365	72566	.	+	0	ID=cds:SSTP_0000076800.1;Parent=transcript:SSTP_0000076800.1
SSTP_scaffold0000001	WormBase_imported	CDS	72609	73011	.	+	1	ID=cds:SSTP_0000076800.1;Parent=transcript:SSTP_0000076800.1
###
# Gene gene:Ss_dcap_2
SSTP_scaffold0000001	JonathanStoltzfus	gene	77936	79483	.	+	.	ID=gene:Ss_dcap_2;Name=Ss_dcap_2;OtherName=SSTP_0000076900;biotype=protein_coding
SSTP_scaffold0000001	JonathanStoltzfus	mRNA	77936	79483	.	+	.	ID=transcript:Ss_dcap_2.1;Parent=gene:Ss_dcap_2;Name=Ss_dcap_2.1;info=method:InterPro accession:IPR000086 description:NUDIX hydrolase domain %0Amethod:InterPro accession:IPR007722 description:mRNA decapping protein 2%2C Box A domain %0Amethod:InterPro accession:IPR015797 description:NUDIX hydrolase-like domain superfamily %0Amethod:InterPro accession:IPR020084 description:NUDIX hydrolase%2C conserved site %0Amethod:InterPro accession:IPR036189 description:mRNA decapping protein 2%2C Box A domain superfamily
SSTP_scaffold0000001	JonathanStoltzfus	exon	77936	79483	.	+	.	ID=exon:Ss_dcap_2.1.1;Parent=transcript:Ss_dcap_2.1
SSTP_scaffold0000001	JonathanStoltzfus	CDS	77936	79483	.	+	0	ID=cds:Ss_dcap_2.1;Parent=transcript:Ss_dcap_2.1
###
# Gene gene:SSTP_0000077000
SSTP_scaffold0000001	WormBase_imported	gene	79890	81879	.	+	.	ID=gene:SSTP_0000077000;Name=SSTP_0000077000;biotype=protein_coding
SSTP_scaffold0000001	WormBase_imported	mRNA	79890	81879	.	+	.	ID=transcript:SSTP_0000077000.1;Parent=gene:SSTP_0000077000;Name=SSTP_0000077000.1;info=method:InterPro accession:IPR000897 description:Signal recognition particle%2C SRP54 subunit%2C GTPase domain %0Amethod:InterPro accession:IPR003593 description:AAA+ ATPase domain %0Amethod:InterPro accession:IPR007222 description:Signal recognition particle receptor%2C alpha subunit%2C N-terminal %0Amethod:InterPro accession:IPR011012 description:Longin-like domain superfamily %0Amethod:InterPro accession:IPR013822 description:Signal recognition particle SRP54%2C helical bundle %0Amethod:InterPro accession:IPR023486 description:Transcription factor TFIIB%2C conserved site %0Amethod:InterPro accession:IPR027417 description:P-loop containing nucleoside triphosphate hydrolase %0Amethod:InterPro accession:IPR036225 description:SRP/SRP receptor%2C N-terminal %0Amethod:InterPro accession:IPR042101 description:Signal recognition particle SRP54%2C N-terminal domain superfamily
SSTP_scaffold0000001	WormBase_imported	exon	79890	80006	.	+	.	ID=exon:SSTP_0000077000.1.1;Parent=transcript:SSTP_0000077000.1
SSTP_scaffold0000001	WormBase_imported	exon	80057	80140	.	+	.	ID=exon:SSTP_0000077000.1.2;Parent=transcript:SSTP_0000077000.1
SSTP_scaffold0000001	WormBase_imported	exon	80182	80210	.	+	.	ID=exon:SSTP_0000077000.1.3;Parent=transcript:SSTP_0000077000.1
SSTP_scaffold0000001	WormBase_imported	exon	80253	81879	.	+	.	ID=exon:SSTP_0000077000.1.4;Parent=transcript:SSTP_0000077000.1
SSTP_scaffold0000001	WormBase_imported	CDS	79890	80006	.	+	0	ID=cds:SSTP_0000077000.1;Parent=transcript:SSTP_0000077000.1
SSTP_scaffold0000001	WormBase_imported	CDS	80057	80140	.	+	0	ID=cds:SSTP_0000077000.1;Parent=transcript:SSTP_0000077000.1
SSTP_scaffold0000001	WormBase_imported	CDS	80182	80210	.	+	0	ID=cds:SSTP_0000077000.1;Parent=transcript:SSTP_0000077000.1
SSTP_scaffold0000001	WormBase_imported	CDS	80253	81879	.	+	1	ID=cds:SSTP_0000077000.1;Parent=transcript:SSTP_0000077000.1
###
# Gene gene:SSTP_0000077100
SSTP_scaffold0000001	WormBase_imported	gene	88991	93855	.	+	.	ID=gene:SSTP_0000077100;Name=SSTP_0000077100;biotype=protein_coding
SSTP_scaffold0000001	WormBase_imported	mRNA	88991	93855	.	+	.	ID=transcript:SSTP_0000077100.1;Parent=gene:SSTP_0000077100;Name=SSTP_0000077100.1;info=method:InterPro accession:IPR001356 description:Homeobox domain %0Amethod:InterPro accession:IPR009057 description:Homeobox-like domain superfamily %0Amethod:InterPro accession:IPR031701 description:Homeobox protein SIX1%2C N-terminal SD domain
SSTP_scaffold0000001	WormBase_imported	exon	88991	89236	.	+	.	ID=exon:SSTP_0000077100.1.1;Parent=transcript:SSTP_0000077100.1
SSTP_scaffold0000001	WormBase_imported	exon	89979	90505	.	+	.	ID=exon:SSTP_0000077100.1.2;Parent=transcript:SSTP_0000077100.1
SSTP_scaffold0000001	WormBase_imported	exon	93006	93855	.	+	.	ID=exon:SSTP_0000077100.1.3;Parent=transcript:SSTP_0000077100.1
SSTP_scaffold0000001	WormBase_imported	CDS	88991	89236	.	+	0	ID=cds:SSTP_0000077100.1;Parent=transcript:SSTP_0000077100.1
SSTP_scaffold0000001	WormBase_imported	CDS	89979	90505	.	+	0	ID=cds:SSTP_0000077100.1;Parent=transcript:SSTP_0000077100.1
SSTP_scaffold0000001	WormBase_imported	CDS	93006	93855	.	+	1	ID=cds:SSTP_0000077100.1;Parent=transcript:SSTP_0000077100.1
###
# Gene gene:SSTP_0000077200
SSTP_scaffold0000001	WormBase_imported	gene	99123	99610	.	+	.	ID=gene:SSTP_0000077200;Name=SSTP_0000077200;biotype=protein_coding
SSTP_scaffold0000001	WormBase_imported	mRNA	99123	99610	.	+	.	ID=transcript:SSTP_0000077200.1;Parent=gene:SSTP_0000077200;Name=SSTP_0000077200.1
SSTP_scaffold0000001	WormBase_imported	exon	99123	99347	.	+	.	ID=exon:SSTP_0000077200.1.1;Parent=transcript:SSTP_0000077200.1
SSTP_scaffold0000001	WormBase_imported	exon	99443	99610	.	+	.	ID=exon:SSTP_0000077200.1.2;Parent=transcript:SSTP_0000077200.1
SSTP_scaffold0000001	WormBase_imported	CDS	99123	99347	.	+	0	ID=cds:SSTP_0000077200.1;Parent=transcript:SSTP_0000077200.1
SSTP_scaffold0000001	WormBase_imported	CDS	99443	99610	.	+	0	ID=cds:SSTP_0000077200.1;Parent=transcript:SSTP_0000077200.1
###
# Gene gene:SSTP_0000077300
SSTP_scaffold0000001	WormBase_imported	gene	100444	101191	.	+	.	ID=gene:SSTP_0000077300;Name=SSTP_0000077300;biotype=protein_coding
SSTP_scaffold0000001	WormBase_imported	mRNA	100444	101191	.	+	.	ID=transcript:SSTP_0000077300.1;Parent=gene:SSTP_0000077300;Name=SSTP_0000077300.1
SSTP_scaffold0000001	WormBase_imported	exon	100444	100881	.	+	.	ID=exon:SSTP_0000077300.1.1;Parent=transcript:SSTP_0000077300.1
SSTP_scaffold0000001	WormBase_imported	exon	100973	101191	.	+	.	ID=exon:SSTP_0000077300.1.2;Parent=transcript:SSTP_0000077300.1
SSTP_scaffold0000001	WormBase_imported	CDS	100444	100881	.	+	0	ID=cds:SSTP_0000077300.1;Parent=transcript:SSTP_0000077300.1
SSTP_scaffold0000001	WormBase_imported	CDS	100973	101191	.	+	0	ID=cds:SSTP_0000077300.1;Parent=transcript:SSTP_0000077300.1
###
# Gene gene:SSTP_0000077400
SSTP_scaffold0000001	WormBase_imported	gene	102050	105080	.	-	.	ID=gene:SSTP_0000077400;Name=SSTP_0000077400;biotype=protein_coding
SSTP_scaffold0000001	WormBase_imported	mRNA	102050	105080	.	-	.	ID=transcript:SSTP_0000077400.2;Parent=gene:SSTP_0000077400;Name=SSTP_0000077400.2;info=method:InterPro accession:IPR003123 description:VPS9 domain %0Amethod:InterPro accession:IPR037191 description:VPS9 domain superfamily
SSTP_scaffold0000001	WormBase_imported	exon	105015	105080	.	-	.	ID=exon:SSTP_0000077400.2.1;Parent=transcript:SSTP_0000077400.2
SSTP_scaffold0000001	WormBase_imported	exon	102050	102277	.	-	.	ID=exon:SSTP_0000077400.2.2;Parent=transcript:SSTP_0000077400.2
SSTP_scaffold0000001	WormBase_imported	CDS	105015	105080	.	-	0	ID=cds:SSTP_0000077400.2;Parent=transcript:SSTP_0000077400.2
SSTP_scaffold0000001	WormBase_imported	CDS	102050	102277	.	-	0	ID=cds:SSTP_0000077400.2;Parent=transcript:SSTP_0000077400.2
###
# Gene gene:SSTP_0000077500
SSTP_scaffold0000001	WormBase_imported	gene	114144	116232	.	+	.	ID=gene:SSTP_0000077500;Name=SSTP_0000077500;biotype=protein_coding
SSTP_scaffold0000001	WormBase_imported	mRNA	114144	116232	.	+	.	ID=transcript:SSTP_0000077500.1;Parent=gene:SSTP_0000077500;Name=SSTP_0000077500.1
SSTP_scaffold0000001	WormBase_imported	exon	114144	114803	.	+	.	ID=exon:SSTP_0000077500.1.1;Parent=transcript:SSTP_0000077500.1
SSTP_scaffold0000001	WormBase_imported	exon	114978	115466	.	+	.	ID=exon:SSTP_0000077500.1.2;Parent=transcript:SSTP_0000077500.1
SSTP_scaffold0000001	WormBase_imported	exon	115684	116232	.	+	.	ID=exon:SSTP_0000077500.1.3;Parent=transcript:SSTP_0000077500.1
SSTP_scaffold0000001	WormBase_imported	CDS	114144	114803	.	+	0	ID=cds:SSTP_0000077500.1;Parent=transcript:SSTP_0000077500.1
SSTP_scaffold0000001	WormBase_imported	CDS	114978	115466	.	+	0	ID=cds:SSTP_0000077500.1;Parent=transcript:SSTP_0000077500.1
SSTP_scaffold0000001	WormBase_imported	CDS	115684	116232	.	+	0	ID=cds:SSTP_0000077500.1;Parent=transcript:SSTP_0000077500.1
###
# Gene gene:SSTP_0000077600
SSTP_scaffold0000001	WormBase_imported	gene	116599	119529	.	-	.	ID=gene:SSTP_0000077600;Name=SSTP_0000077600;biotype=protein_coding
SSTP_scaffold0000001	WormBase_imported	mRNA	116599	119529	.	-	.	ID=transcript:SSTP_0000077600.1;Parent=gene:SSTP_0000077600;Name=SSTP_0000077600.1;info=method:InterPro accession:IPR003409 description:MORN motif
SSTP_scaffold0000001	WormBase_imported	exon	119524	119529	.	-	.	ID=exon:SSTP_0000077600.1.1;Parent=transcript:SSTP_0000077600.1
SSTP_scaffold0000001	WormBase_imported	exon	118747	119169	.	-	.	ID=exon:SSTP_0000077600.1.2;Parent=transcript:SSTP_0000077600.1
SSTP_scaffold0000001	WormBase_imported	exon	116826	118691	.	-	.	ID=exon:SSTP_0000077600.1.3;Parent=transcript:SSTP_0000077600.1
SSTP_scaffold0000001	WormBase_imported	exon	116599	116655	.	-	.	ID=exon:SSTP_0000077600.1.4;Parent=transcript:SSTP_0000077600.1
SSTP_scaffold0000001	WormBase_imported	CDS	119524	119529	.	-	0	ID=cds:SSTP_0000077600.1;Parent=transcript:SSTP_0000077600.1
SSTP_scaffold0000001	WormBase_imported	CDS	118747	119169	.	-	0	ID=cds:SSTP_0000077600.1;Parent=transcript:SSTP_0000077600.1
SSTP_scaffold0000001	WormBase_imported	CDS	116826	118691	.	-	0	ID=cds:SSTP_0000077600.1;Parent=transcript:SSTP_0000077600.1
SSTP_scaffold0000001	WormBase_imported	CDS	116599	116655	.	-	0	ID=cds:SSTP_0000077600.1;Parent=transcript:SSTP_0000077600.1
###
# Gene gene:SSTP_0000077700
SSTP_scaffold0000001	WormBase_imported	gene	121675	122477	.	+	.	ID=gene:SSTP_0000077700;Name=SSTP_0000077700;biotype=protein_coding
SSTP_scaffold0000001	WormBase_imported	mRNA	121675	122477	.	+	.	ID=transcript:SSTP_0000077700.1;Parent=gene:SSTP_0000077700;Name=SSTP_0000077700.1
SSTP_scaffold0000001	WormBase_imported	exon	121675	121789	.	+	.	ID=exon:SSTP_0000077700.1.1;Parent=transcript:SSTP_0000077700.1
SSTP_scaffold0000001	WormBase_imported	exon	121843	122477	.	+	.	ID=exon:SSTP_0000077700.1.2;Parent=transcript:SSTP_0000077700.1
SSTP_scaffold0000001	WormBase_imported	CDS	121675	121789	.	+	0	ID=cds:SSTP_0000077700.1;Parent=transcript:SSTP_0000077700.1
SSTP_scaffold0000001	WormBase_imported	CDS	121843	122477	.	+	2	ID=cds:SSTP_0000077700.1;Parent=transcript:SSTP_0000077700.1
###
# Gene gene:SSTP_0000077800
SSTP_scaffold0000001	WormBase_imported	gene	123368	125482	.	-	.	ID=gene:SSTP_0000077800;Name=SSTP_0000077800;biotype=protein_coding
SSTP_scaffold0000001	WormBase_imported	mRNA	123368	125482	.	-	.	ID=transcript:SSTP_0000077800.1;Parent=gene:SSTP_0000077800;Name=SSTP_0000077800.1;info=method:InterPro accession:IPR000408 description:Regulator of chromosome condensation%2C RCC1 %0Amethod:InterPro accession:IPR009091 description:Regulator of chromosome condensation 1/beta-lactamase-inhibitor protein II
SSTP_scaffold0000001	WormBase_imported	exon	123765	125482	.	-	.	ID=exon:SSTP_0000077800.1.1;Parent=transcript:SSTP_0000077800.1
SSTP_scaffold0000001	WormBase_imported	exon	123477	123648	.	-	.	ID=exon:SSTP_0000077800.1.2;Parent=transcript:SSTP_0000077800.1
SSTP_scaffold0000001	WormBase_imported	exon	123368	123430	.	-	.	ID=exon:SSTP_0000077800.1.3;Parent=transcript:SSTP_0000077800.1
SSTP_scaffold0000001	WormBase_imported	CDS	123765	125482	.	-	0	ID=cds:SSTP_0000077800.1;Parent=transcript:SSTP_0000077800.1
SSTP_scaffold0000001	WormBase_imported	CDS	123477	123648	.	-	1	ID=cds:SSTP_0000077800.1;Parent=transcript:SSTP_0000077800.1
SSTP_scaffold0000001	WormBase_imported	CDS	123368	123430	.	-	0	ID=cds:SSTP_0000077800.1;Parent=transcript:SSTP_0000077800.1
###
# Gene gene:SSTP_0000077900
SSTP_scaffold0000001	WormBase_imported	gene	126267	126532	.	-	.	ID=gene:SSTP_0000077900;Name=SSTP_0000077900;biotype=protein_coding
SSTP_scaffold0000001	WormBase_imported	mRNA	126267	126532	.	-	.	ID=transcript:SSTP_0000077900.1;Parent=gene:SSTP_0000077900;Name=SSTP_0000077900.1;info=method:InterPro accession:IPR017384 description:NADH dehydrogenase [ubiquinone] (complex I)%2C alpha subcomplex subunit 1
SSTP_scaffold0000001	WormBase_imported	exon	126399	126532	.	-	.	ID=exon:SSTP_0000077900.1.1;Parent=transcript:SSTP_0000077900.1
SSTP_scaffold0000001	WormBase_imported	exon	126267	126345	.	-	.	ID=exon:SSTP_0000077900.1.2;Parent=transcript:SSTP_0000077900.1
SSTP_scaffold0000001	WormBase_imported	CDS	126399	126532	.	-	0	ID=cds:SSTP_0000077900.1;Parent=transcript:SSTP_0000077900.1
SSTP_scaffold0000001	WormBase_imported	CDS	126267	126345	.	-	1	ID=cds:SSTP_0000077900.1;Parent=transcript:SSTP_0000077900.1
###
# Gene gene:SSTP_0000078000
SSTP_scaffold0000001	WormBase_imported	gene	126817	128412	.	-	.	ID=gene:SSTP_0000078000;Name=SSTP_0000078000;biotype=protein_coding
SSTP_scaffold0000001	WormBase_imported	mRNA	126817	128412	.	-	.	ID=transcript:SSTP_0000078000.1;Parent=gene:SSTP_0000078000;Name=SSTP_0000078000.1;info=method:InterPro accession:IPR002293 description:Amino acid/polyamine transporter I
SSTP_scaffold0000001	WormBase_imported	exon	128102	128412	.	-	.	ID=exon:SSTP_0000078000.1.1;Parent=transcript:SSTP_0000078000.1
SSTP_scaffold0000001	WormBase_imported	exon	126817	128050	.	-	.	ID=exon:SSTP_0000078000.1.2;Parent=transcript:SSTP_0000078000.1
SSTP_scaffold0000001	WormBase_imported	CDS	128102	128412	.	-	0	ID=cds:SSTP_0000078000.1;Parent=transcript:SSTP_0000078000.1
SSTP_scaffold0000001	WormBase_imported	CDS	126817	128050	.	-	1	ID=cds:SSTP_0000078000.1;Parent=transcript:SSTP_0000078000.1
###
# Gene gene:SSTP_0000078100
SSTP_scaffold0000001	WormBase_imported	gene	129704	132856	.	-	.	ID=gene:SSTP_0000078100;Name=SSTP_0000078100;biotype=protein_coding
SSTP_scaffold0000001	WormBase_imported	mRNA	129704	132856	.	-	.	ID=transcript:SSTP_0000078100.1;Parent=gene:SSTP_0000078100;Name=SSTP_0000078100.1;info=method:InterPro accession:IPR016024 description:Armadillo-type fold
SSTP_scaffold0000001	WormBase_imported	exon	132796	132856	.	-	.	ID=exon:SSTP_0000078100.1.1;Parent=transcript:SSTP_0000078100.1
SSTP_scaffold0000001	WormBase_imported	exon	130311	132748	.	-	.	ID=exon:SSTP_0000078100.1.2;Parent=transcript:SSTP_0000078100.1
SSTP_scaffold0000001	WormBase_imported	exon	129855	130265	.	-	.	ID=exon:SSTP_0000078100.1.3;Parent=transcript:SSTP_0000078100.1
SSTP_scaffold0000001	WormBase_imported	exon	129704	129805	.	-	.	ID=exon:SSTP_0000078100.1.4;Parent=transcript:SSTP_0000078100.1
SSTP_scaffold0000001	WormBase_imported	CDS	132796	132856	.	-	0	ID=cds:SSTP_0000078100.1;Parent=transcript:SSTP_0000078100.1
SSTP_scaffold0000001	WormBase_imported	CDS	130311	132748	.	-	2	ID=cds:SSTP_0000078100.1;Parent=transcript:SSTP_0000078100.1
SSTP_scaffold0000001	WormBase_imported	CDS	129855	130265	.	-	0	ID=cds:SSTP_0000078100.1;Parent=transcript:SSTP_0000078100.1
SSTP_scaffold0000001	WormBase_imported	CDS	129704	129805	.	-	0	ID=cds:SSTP_0000078100.1;Parent=transcript:SSTP_0000078100.1
###
# Gene gene:SSTP_0000078200
SSTP_scaffold0000001	WormBase_imported	gene	133616	134443	.	-	.	ID=gene:SSTP_0000078200;Name=SSTP_0000078200;biotype=protein_coding
SSTP_scaffold0000001	WormBase_imported	mRNA	133616	134443	.	-	.	ID=transcript:SSTP_0000078200.1;Parent=gene:SSTP_0000078200;Name=SSTP_0000078200.1;info=method:InterPro accession:IPR013216 description:Methyltransferase type 11 %0Amethod:InterPro accession:IPR029063 description:S-adenosyl-L-methionine-dependent methyltransferase
SSTP_scaffold0000001	WormBase_imported	exon	133616	134443	.	-	.	ID=exon:SSTP_0000078200.1.1;Parent=transcript:SSTP_0000078200.1
SSTP_scaffold0000001	WormBase_imported	CDS	133616	134443	.	-	0	ID=cds:SSTP_0000078200.1;Parent=transcript:SSTP_0000078200.1
###
# Gene gene:SSTP_0000078300
SSTP_scaffold0000001	WormBase_imported	gene	135437	136627	.	-	.	ID=gene:SSTP_0000078300;Name=SSTP_0000078300;biotype=protein_coding
SSTP_scaffold0000001	WormBase_imported	mRNA	135437	136627	.	-	.	ID=transcript:SSTP_0000078300.1;Parent=gene:SSTP_0000078300;Name=SSTP_0000078300.1;info=method:InterPro accession:IPR000304 description:Pyrroline-5-carboxylate reductase %0Amethod:InterPro accession:IPR008927 description:6-phosphogluconate dehydrogenase-like%2C C-terminal domain superfamily %0Amethod:InterPro accession:IPR028939 description:Pyrroline-5-carboxylate reductase%2C catalytic%2C N-terminal %0Amethod:InterPro accession:IPR029036 description:Pyrroline-5-carboxylate reductase%2C dimerisation domain %0Amethod:InterPro accession:IPR036291 description:NAD(P)-binding domain superfamily
SSTP_scaffold0000001	WormBase_imported	exon	136310	136627	.	-	.	ID=exon:SSTP_0000078300.1.1;Parent=transcript:SSTP_0000078300.1
SSTP_scaffold0000001	WormBase_imported	exon	136048	136260	.	-	.	ID=exon:SSTP_0000078300.1.2;Parent=transcript:SSTP_0000078300.1
SSTP_scaffold0000001	WormBase_imported	exon	135685	135977	.	-	.	ID=exon:SSTP_0000078300.1.3;Parent=transcript:SSTP_0000078300.1
SSTP_scaffold0000001	WormBase_imported	exon	135437	135539	.	-	.	ID=exon:SSTP_0000078300.1.4;Parent=transcript:SSTP_0000078300.1
SSTP_scaffold0000001	WormBase_imported	CDS	136310	136627	.	-	0	ID=cds:SSTP_0000078300.1;Parent=transcript:SSTP_0000078300.1
SSTP_scaffold0000001	WormBase_imported	CDS	136048	136260	.	-	0	ID=cds:SSTP_0000078300.1;Parent=transcript:SSTP_0000078300.1
SSTP_scaffold0000001	WormBase_imported	CDS	135685	135977	.	-	0	ID=cds:SSTP_0000078300.1;Parent=transcript:SSTP_0000078300.1
SSTP_scaffold0000001	WormBase_imported	CDS	135437	135539	.	-	1	ID=cds:SSTP_0000078300.1;Parent=transcript:SSTP_0000078300.1
###
# Gene gene:SSTP_0000078400
SSTP_scaffold0000001	WormBase_imported	gene	137449	139065	.	+	.	ID=gene:SSTP_0000078400;Name=SSTP_0000078400;biotype=protein_coding
SSTP_scaffold0000001	WormBase_imported	mRNA	137449	139065	.	+	.	ID=transcript:SSTP_0000078400.1;Parent=gene:SSTP_0000078400;Name=SSTP_0000078400.1;info=method:InterPro accession:IPR002213 description:UDP-glucuronosyl/UDP-glucosyltransferase
SSTP_scaffold0000001	WormBase_imported	exon	137449	137592	.	+	.	ID=exon:SSTP_0000078400.1.1;Parent=transcript:SSTP_0000078400.1
SSTP_scaffold0000001	WormBase_imported	exon	137638	139065	.	+	.	ID=exon:SSTP_0000078400.1.2;Parent=transcript:SSTP_0000078400.1
SSTP_scaffold0000001	WormBase_imported	CDS	137449	137592	.	+	0	ID=cds:SSTP_0000078400.1;Parent=transcript:SSTP_0000078400.1
SSTP_scaffold0000001	WormBase_imported	CDS	137638	139065	.	+	0	ID=cds:SSTP_0000078400.1;Parent=transcript:SSTP_0000078400.1
###
# Gene gene:SSTP_0000078500
SSTP_scaffold0000001	WormBase_imported	gene	139517	140119	.	+	.	ID=gene:SSTP_0000078500;Name=SSTP_0000078500;biotype=protein_coding
SSTP_scaffold0000001	WormBase_imported	mRNA	139517	140119	.	+	.	ID=transcript:SSTP_0000078500.1;Parent=gene:SSTP_0000078500;Name=SSTP_0000078500.1
SSTP_scaffold0000001	WormBase_imported	exon	139517	139675	.	+	.	ID=exon:SSTP_0000078500.1.1;Parent=transcript:SSTP_0000078500.1
SSTP_scaffold0000001	WormBase_imported	exon	139733	140119	.	+	.	ID=exon:SSTP_0000078500.1.2;Parent=transcript:SSTP_0000078500.1
SSTP_scaffold0000001	WormBase_imported	CDS	139517	139675	.	+	0	ID=cds:SSTP_0000078500.1;Parent=transcript:SSTP_0000078500.1
SSTP_scaffold0000001	WormBase_imported	CDS	139733	140119	.	+	0	ID=cds:SSTP_0000078500.1;Parent=transcript:SSTP_0000078500.1
###
# Gene gene:SSTP_0000078600
SSTP_scaffold0000001	WormBase_imported	gene	141891	144762	.	-	.	ID=gene:SSTP_0000078600;Name=SSTP_0000078600;biotype=protein_coding
SSTP_scaffold0000001	WormBase_imported	mRNA	141891	144762	.	-	.	ID=transcript:SSTP_0000078600.1;Parent=gene:SSTP_0000078600;Name=SSTP_0000078600.1;info=method:InterPro accession:IPR000210 description:BTB/POZ domain %0Amethod:InterPro accession:IPR003131 description:Potassium channel tetramerisation-type BTB domain %0Amethod:InterPro accession:IPR003968 description:Potassium channel%2C voltage dependent%2C Kv %0Amethod:InterPro accession:IPR003972 description:Potassium channel%2C voltage dependent%2C Kv1 %0Amethod:InterPro accession:IPR005821 description:Ion transport domain %0Amethod:InterPro accession:IPR011333 description:SKP1/BTB/POZ domain superfamily %0Amethod:InterPro accession:IPR027359 description:Voltage-dependent channel domain superfamily %0Amethod:InterPro accession:IPR028325 description:Voltage-gated potassium channel
SSTP_scaffold0000001	WormBase_imported	exon	144704	144762	.	-	.	ID=exon:SSTP_0000078600.1.1;Parent=transcript:SSTP_0000078600.1
SSTP_scaffold0000001	WormBase_imported	exon	143596	143733	.	-	.	ID=exon:SSTP_0000078600.1.2;Parent=transcript:SSTP_0000078600.1
SSTP_scaffold0000001	WormBase_imported	exon	142551	143426	.	-	.	ID=exon:SSTP_0000078600.1.3;Parent=transcript:SSTP_0000078600.1
SSTP_scaffold0000001	WormBase_imported	exon	142410	142505	.	-	.	ID=exon:SSTP_0000078600.1.4;Parent=transcript:SSTP_0000078600.1
SSTP_scaffold0000001	WormBase_imported	exon	142171	142366	.	-	.	ID=exon:SSTP_0000078600.1.5;Parent=transcript:SSTP_0000078600.1
SSTP_scaffold0000001	WormBase_imported	exon	141891	142112	.	-	.	ID=exon:SSTP_0000078600.1.6;Parent=transcript:SSTP_0000078600.1
SSTP_scaffold0000001	WormBase_imported	CDS	144704	144762	.	-	0	ID=cds:SSTP_0000078600.1;Parent=transcript:SSTP_0000078600.1
SSTP_scaffold0000001	WormBase_imported	CDS	143596	143733	.	-	1	ID=cds:SSTP_0000078600.1;Parent=transcript:SSTP_0000078600.1
SSTP_scaffold0000001	WormBase_imported	CDS	142551	143426	.	-	1	ID=cds:SSTP_0000078600.1;Parent=transcript:SSTP_0000078600.1
SSTP_scaffold0000001	WormBase_imported	CDS	142410	142505	.	-	1	ID=cds:SSTP_0000078600.1;Parent=transcript:SSTP_0000078600.1
SSTP_scaffold0000001	WormBase_imported	CDS	142171	142366	.	-	1	ID=cds:SSTP_0000078600.1;Parent=transcript:SSTP_0000078600.1
SSTP_scaffold0000001	WormBase_imported	CDS	141891	142112	.	-	0	ID=cds:SSTP_0000078600.1;Parent=transcript:SSTP_0000078600.1
###
# Gene gene:SSTP_0000078700
SSTP_scaffold0000001	WormBase_imported	gene	148430	160108	.	+	.	ID=gene:SSTP_0000078700;Name=SSTP_0000078700;biotype=protein_coding
SSTP_scaffold0000001	WormBase_imported	mRNA	148430	160108	.	+	.	ID=transcript:SSTP_0000078700.1;Parent=gene:SSTP_0000078700;Name=SSTP_0000078700.1
SSTP_scaffold0000001	WormBase_imported	exon	148430	148479	.	+	.	ID=exon:SSTP_0000078700.1.1;Parent=transcript:SSTP_0000078700.1
SSTP_scaffold0000001	WormBase_imported	exon	154088	154534	.	+	.	ID=exon:SSTP_0000078700.1.2;Parent=transcript:SSTP_0000078700.1
SSTP_scaffold0000001	WormBase_imported	exon	159540	159735	.	+	.	ID=exon:SSTP_0000078700.1.3;Parent=transcript:SSTP_0000078700.1
SSTP_scaffold0000001	WormBase_imported	exon	159812	160108	.	+	.	ID=exon:SSTP_0000078700.1.4;Parent=transcript:SSTP_0000078700.1
SSTP_scaffold0000001	WormBase_imported	CDS	148430	148479	.	+	0	ID=cds:SSTP_0000078700.1;Parent=transcript:SSTP_0000078700.1
SSTP_scaffold0000001	WormBase_imported	CDS	154088	154534	.	+	1	ID=cds:SSTP_0000078700.1;Parent=transcript:SSTP_0000078700.1
SSTP_scaffold0000001	WormBase_imported	CDS	159540	159735	.	+	1	ID=cds:SSTP_0000078700.1;Parent=transcript:SSTP_0000078700.1
SSTP_scaffold0000001	WormBase_imported	CDS	159812	160108	.	+	0	ID=cds:SSTP_0000078700.1;Parent=transcript:SSTP_0000078700.1
###
# Gene gene:SSTP_0000078800
SSTP_scaffold0000001	WormBase_imported	gene	162645	163524	.	+	.	ID=gene:SSTP_0000078800;Name=SSTP_0000078800;biotype=protein_coding;description=Uridine kinase;description_source=UniProtKB/TrEMBL;description_source_acc=A0A0K0DU74
SSTP_scaffold0000001	WormBase_imported	mRNA	162645	163524	.	+	.	ID=transcript:SSTP_0000078800.1;Parent=gene:SSTP_0000078800;Name=SSTP_0000078800.1;info=method:InterPro accession:IPR000764 description:Uridine kinase-like %0Amethod:InterPro accession:IPR006083 description:Phosphoribulokinase/uridine kinase %0Amethod:InterPro accession:IPR027417 description:P-loop containing nucleoside triphosphate hydrolase
SSTP_scaffold0000001	WormBase_imported	exon	162645	162710	.	+	.	ID=exon:SSTP_0000078800.1.1;Parent=transcript:SSTP_0000078800.1
SSTP_scaffold0000001	WormBase_imported	exon	162758	162999	.	+	.	ID=exon:SSTP_0000078800.1.2;Parent=transcript:SSTP_0000078800.1
SSTP_scaffold0000001	WormBase_imported	exon	163059	163524	.	+	.	ID=exon:SSTP_0000078800.1.3;Parent=transcript:SSTP_0000078800.1
SSTP_scaffold0000001	WormBase_imported	CDS	162645	162710	.	+	0	ID=cds:SSTP_0000078800.1;Parent=transcript:SSTP_0000078800.1
SSTP_scaffold0000001	WormBase_imported	CDS	162758	162999	.	+	0	ID=cds:SSTP_0000078800.1;Parent=transcript:SSTP_0000078800.1
SSTP_scaffold0000001	WormBase_imported	CDS	163059	163524	.	+	1	ID=cds:SSTP_0000078800.1;Parent=transcript:SSTP_0000078800.1
###
# Gene gene:SSTP_0000078900
SSTP_scaffold0000001	WormBase_imported	gene	165795	166262	.	+	.	ID=gene:SSTP_0000078900;Name=SSTP_0000078900;biotype=protein_coding;description=Sulfhydryl oxidase;description_source=UniProtKB/TrEMBL;description_source_acc=A0A0K0DU75
SSTP_scaffold0000001	WormBase_imported	mRNA	165795	166262	.	+	.	ID=transcript:SSTP_0000078900.1;Parent=gene:SSTP_0000078900;Name=SSTP_0000078900.1;info=method:InterPro accession:IPR017905 description:ERV/ALR sulfhydryl oxidase domain %0Amethod:InterPro accession:IPR036774 description:ERV/ALR sulfhydryl oxidase domain superfamily %0Amethod:InterPro accession:IPR039799 description:Sulfhydryl oxidase ALR/ERV
SSTP_scaffold0000001	WormBase_imported	exon	165795	166262	.	+	.	ID=exon:SSTP_0000078900.1.1;Parent=transcript:SSTP_0000078900.1
SSTP_scaffold0000001	WormBase_imported	CDS	165795	166262	.	+	0	ID=cds:SSTP_0000078900.1;Parent=transcript:SSTP_0000078900.1
###
# Gene gene:SSTP_0000079000
SSTP_scaffold0000001	WormBase_imported	gene	166447	168303	.	+	.	ID=gene:SSTP_0000079000;Name=SSTP_0000079000;biotype=protein_coding
SSTP_scaffold0000001	WormBase_imported	mRNA	166447	168303	.	+	.	ID=transcript:SSTP_0000079000.1;Parent=gene:SSTP_0000079000;Name=SSTP_0000079000.1;info=method:InterPro accession:IPR000719 description:Protein kinase domain %0Amethod:InterPro accession:IPR008271 description:Serine/threonine-protein kinase%2C active site %0Amethod:InterPro accession:IPR011009 description:Protein kinase-like domain superfamily %0Amethod:InterPro accession:IPR017441 description:Protein kinase%2C ATP binding site
SSTP_scaffold0000001	WormBase_imported	exon	166447	168303	.	+	.	ID=exon:SSTP_0000079000.1.1;Parent=transcript:SSTP_0000079000.1
SSTP_scaffold0000001	WormBase_imported	CDS	166447	168303	.	+	0	ID=cds:SSTP_0000079000.1;Parent=transcript:SSTP_0000079000.1
###
# Gene gene:SSTP_0000079100
SSTP_scaffold0000001	WormBase_imported	gene	168469	170313	.	+	.	ID=gene:SSTP_0000079100;Name=SSTP_0000079100;biotype=protein_coding
SSTP_scaffold0000001	WormBase_imported	mRNA	168469	170313	.	+	.	ID=transcript:SSTP_0000079100.1;Parent=gene:SSTP_0000079100;Name=SSTP_0000079100.1;info=method:InterPro accession:IPR001330 description:PFTB repeat %0Amethod:InterPro accession:IPR008930 description:Terpenoid cyclases/protein prenyltransferase alpha-alpha toroid %0Amethod:InterPro accession:IPR026873 description:Geranylgeranyl transferase type-2 subunit beta
SSTP_scaffold0000001	WormBase_imported	exon	168469	168597	.	+	.	ID=exon:SSTP_0000079100.1.1;Parent=transcript:SSTP_0000079100.1
SSTP_scaffold0000001	WormBase_imported	exon	168637	169471	.	+	.	ID=exon:SSTP_0000079100.1.2;Parent=transcript:SSTP_0000079100.1
SSTP_scaffold0000001	WormBase_imported	exon	169639	169713	.	+	.	ID=exon:SSTP_0000079100.1.3;Parent=transcript:SSTP_0000079100.1
SSTP_scaffold0000001	WormBase_imported	exon	169757	170313	.	+	.	ID=exon:SSTP_0000079100.1.4;Parent=transcript:SSTP_0000079100.1
SSTP_scaffold0000001	WormBase_imported	CDS	168469	168597	.	+	0	ID=cds:SSTP_0000079100.1;Parent=transcript:SSTP_0000079100.1
SSTP_scaffold0000001	WormBase_imported	CDS	168637	169471	.	+	0	ID=cds:SSTP_0000079100.1;Parent=transcript:SSTP_0000079100.1
SSTP_scaffold0000001	WormBase_imported	CDS	169639	169713	.	+	2	ID=cds:SSTP_0000079100.1;Parent=transcript:SSTP_0000079100.1
SSTP_scaffold0000001	WormBase_imported	CDS	169757	170313	.	+	2	ID=cds:SSTP_0000079100.1;Parent=transcript:SSTP_0000079100.1
###
# Gene gene:SSTP_0000079200
SSTP_scaffold0000001	WormBase_imported	gene	170465	174324	.	-	.	ID=gene:SSTP_0000079200;Name=SSTP_0000079200;biotype=protein_coding;description=Mediator of RNA polymerase II transcription subunit 14;description_source=UniProtKB/TrEMBL;description_source_acc=A0A0K0DU78
SSTP_scaffold0000001	WormBase_imported	mRNA	170465	174324	.	-	.	ID=transcript:SSTP_0000079200.1;Parent=gene:SSTP_0000079200;Name=SSTP_0000079200.1;info=method:InterPro accession:IPR013947 description:Mediator complex%2C subunit Med14
SSTP_scaffold0000001	WormBase_imported	exon	173923	174324	.	-	.	ID=exon:SSTP_0000079200.1.1;Parent=transcript:SSTP_0000079200.1
SSTP_scaffold0000001	WormBase_imported	exon	170754	173873	.	-	.	ID=exon:SSTP_0000079200.1.2;Parent=transcript:SSTP_0000079200.1
SSTP_scaffold0000001	WormBase_imported	exon	170465	170704	.	-	.	ID=exon:SSTP_0000079200.1.3;Parent=transcript:SSTP_0000079200.1
SSTP_scaffold0000001	WormBase_imported	CDS	173923	174324	.	-	0	ID=cds:SSTP_0000079200.1;Parent=transcript:SSTP_0000079200.1
SSTP_scaffold0000001	WormBase_imported	CDS	170754	173873	.	-	0	ID=cds:SSTP_0000079200.1;Parent=transcript:SSTP_0000079200.1
SSTP_scaffold0000001	WormBase_imported	CDS	170465	170704	.	-	0	ID=cds:SSTP_0000079200.1;Parent=transcript:SSTP_0000079200.1
###
# Gene gene:SSTP_0000079300
SSTP_scaffold0000001	WormBase_imported	gene	179901	182881	.	+	.	ID=gene:SSTP_0000079300;Name=SSTP_0000079300;biotype=protein_coding
SSTP_scaffold0000001	WormBase_imported	mRNA	179901	182881	.	+	.	ID=transcript:SSTP_0000079300.1;Parent=gene:SSTP_0000079300;Name=SSTP_0000079300.1;info=method:InterPro accession:IPR029213 description:Cell-cell fusogen EFF/AFF
SSTP_scaffold0000001	WormBase_imported	exon	179901	180090	.	+	.	ID=exon:SSTP_0000079300.1.1;Parent=transcript:SSTP_0000079300.1
SSTP_scaffold0000001	WormBase_imported	exon	181200	182881	.	+	.	ID=exon:SSTP_0000079300.1.2;Parent=transcript:SSTP_0000079300.1
SSTP_scaffold0000001	WormBase_imported	CDS	179901	180090	.	+	0	ID=cds:SSTP_0000079300.1;Parent=transcript:SSTP_0000079300.1
SSTP_scaffold0000001	WormBase_imported	CDS	181200	182881	.	+	2	ID=cds:SSTP_0000079300.1;Parent=transcript:SSTP_0000079300.1
###
# Gene gene:SSTP_0000079400
SSTP_scaffold0000001	WormBase_imported	gene	185621	187757	.	+	.	ID=gene:SSTP_0000079400;Name=SSTP_0000079400;biotype=protein_coding
SSTP_scaffold0000001	WormBase_imported	mRNA	185621	187757	.	+	.	ID=transcript:SSTP_0000079400.1;Parent=gene:SSTP_0000079400;Name=SSTP_0000079400.1;info=method:InterPro accession:IPR002934 description:Polymerase%2C nucleotidyl transferase domain %0Amethod:InterPro accession:IPR007010 description:Poly(A) polymerase%2C RNA-binding domain %0Amethod:InterPro accession:IPR007012 description:Poly(A) polymerase%2C central domain %0Amethod:InterPro accession:IPR011068 description:Nucleotidyltransferase%2C class I-like%2C C-terminal %0Amethod:InterPro accession:IPR014492 description:Poly(A) polymerase
SSTP_scaffold0000001	WormBase_imported	exon	185621	185728	.	+	.	ID=exon:SSTP_0000079400.1.1;Parent=transcript:SSTP_0000079400.1
SSTP_scaffold0000001	WormBase_imported	exon	185792	186987	.	+	.	ID=exon:SSTP_0000079400.1.2;Parent=transcript:SSTP_0000079400.1
SSTP_scaffold0000001	WormBase_imported	exon	187080	187274	.	+	.	ID=exon:SSTP_0000079400.1.3;Parent=transcript:SSTP_0000079400.1
SSTP_scaffold0000001	WormBase_imported	exon	187319	187757	.	+	.	ID=exon:SSTP_0000079400.1.4;Parent=transcript:SSTP_0000079400.1
SSTP_scaffold0000001	WormBase_imported	CDS	185621	185728	.	+	0	ID=cds:SSTP_0000079400.1;Parent=transcript:SSTP_0000079400.1
SSTP_scaffold0000001	WormBase_imported	CDS	185792	186987	.	+	0	ID=cds:SSTP_0000079400.1;Parent=transcript:SSTP_0000079400.1
SSTP_scaffold0000001	WormBase_imported	CDS	187080	187274	.	+	1	ID=cds:SSTP_0000079400.1;Parent=transcript:SSTP_0000079400.1
SSTP_scaffold0000001	WormBase_imported	CDS	187319	187757	.	+	1	ID=cds:SSTP_0000079400.1;Parent=transcript:SSTP_0000079400.1
###
# Gene gene:SSTP_0000079500
SSTP_scaffold0000001	WormBase_imported	gene	188422	190493	.	-	.	ID=gene:SSTP_0000079500;Name=SSTP_0000079500;biotype=protein_coding
SSTP_scaffold0000001	WormBase_imported	mRNA	188422	190493	.	-	.	ID=transcript:SSTP_0000079500.1;Parent=gene:SSTP_0000079500;Name=SSTP_0000079500.1
SSTP_scaffold0000001	WormBase_imported	exon	190386	190493	.	-	.	ID=exon:SSTP_0000079500.1.1;Parent=transcript:SSTP_0000079500.1
SSTP_scaffold0000001	WormBase_imported	exon	189858	190334	.	-	.	ID=exon:SSTP_0000079500.1.2;Parent=transcript:SSTP_0000079500.1
SSTP_scaffold0000001	WormBase_imported	exon	188422	189810	.	-	.	ID=exon:SSTP_0000079500.1.3;Parent=transcript:SSTP_0000079500.1
SSTP_scaffold0000001	WormBase_imported	CDS	190386	190493	.	-	0	ID=cds:SSTP_0000079500.1;Parent=transcript:SSTP_0000079500.1
SSTP_scaffold0000001	WormBase_imported	CDS	189858	190334	.	-	0	ID=cds:SSTP_0000079500.1;Parent=transcript:SSTP_0000079500.1
SSTP_scaffold0000001	WormBase_imported	CDS	188422	189810	.	-	0	ID=cds:SSTP_0000079500.1;Parent=transcript:SSTP_0000079500.1
###
# Gene gene:Ss_mcm_4
SSTP_scaffold0000001	JonathanStoltzfus	gene	190872	193180	.	+	.	ID=gene:Ss_mcm_4;Name=Ss_mcm_4;OtherName-SSTP_0000079600_split;biotype=protein_coding;description=DNA helicase;description_source=UniProtKB/TrEMBL;description_source_acc=A0A0K0DU82
SSTP_scaffold0000001	JonathanStoltzfus	mRNA	190872	193180	.	+	.	ID=transcript:Ss_mcm_4.1;Parent=gene:Ss_mcm_4;Name=Ss_mcm_4.1;info=method:InterPro accession:IPR001208 description:MCM domain %0Amethod:InterPro accession:IPR001839 description:Transforming growth factor-beta%2C C-terminal %0Amethod:InterPro accession:IPR003593 description:AAA+ ATPase domain %0Amethod:InterPro accession:IPR008047 description:Mini-chromosome maintenance complex protein 4 %0Amethod:InterPro accession:IPR012340 description:Nucleic acid-binding%2C OB-fold %0Amethod:InterPro accession:IPR018525 description:Mini-chromosome maintenance%2C conserved site %0Amethod:InterPro accession:IPR027417 description:P-loop containing nucleoside triphosphate hydrolase %0Amethod:InterPro accession:IPR027925 description:MCM N-terminal domain %0Amethod:InterPro accession:IPR029034 description:Cystine-knot cytokine %0Amethod:InterPro accession:IPR031327 description:Mini-chromosome maintenance protein %0Amethod:InterPro accession:IPR033762 description:MCM OB domain %0Amethod:InterPro accession:IPR041562 description:MCM%2C AAA-lid domain
SSTP_scaffold0000001	JonathanStoltzfus	exon	190872	190914	.	+	.	ID=exon:Ss_mcm_4.1.1;Parent=transcript:Ss_mcm_4.1
SSTP_scaffold0000001	JonathanStoltzfus	exon	190959	193180	.	+	.	ID=exon:Ss_mcm_4.1.2;Parent=transcript:Ss_mcm_4.1
SSTP_scaffold0000001	JonathanStoltzfus	CDS	190872	190914	.	+	0	ID=cds:Ss_mcm_4.1;Parent=transcript:Ss_mcm_4.1
SSTP_scaffold0000001	JonathanStoltzfus	CDS	190959	193180	.	+	2	ID=cds:Ss_mcm_4.1;Parent=transcript:Ss_mcm_4.1
###
# Gene gene:Ss_tgh_4
SSTP_scaffold0000001	JonathanStoltzfus	gene	193490	194737	.	+	.	ID=gene:Ss_tgh_4;Name=Ss_tgh_4;OtherName=SSTP_0000079600_split;biotype=protein_coding
SSTP_scaffold0000001	JonathanStoltzfus	mRNA	193490	194737	.	+	.	ID=transcript:Ss_tgh_4.1;Parent=gene:Ss_tgh_4;Name=Ss_tgh_4.1
SSTP_scaffold0000001	JonathanStoltzfus	exon	193490	193528	.	+	0	ID=exon:Ss_tgh_4.1.1;Parent=transcript:Ss_tgh_4.1
SSTP_scaffold0000001	JonathanStoltzfus	exon	193793	194737	.	+	0	ID=exon:Ss_tgh_4.1.2;Parent=transcript:Ss_tgh_4.1
SSTP_scaffold0000001	JonathanStoltzfus	CDS	193490	193528	.	+	0	ID=cds:Ss_tgh_4.1;Parent=transcript:Ss_tgh_4.1
SSTP_scaffold0000001	JonathanStoltzfus	CDS	193793	194737	.	+	0	ID=cds:Ss_tgh_4.1;Parent=transcript:Ss_tgh_4.1
###
# Gene gene:SSTP_0000079700
SSTP_scaffold0000001	WormBase_imported	gene	194878	197566	.	-	.	ID=gene:SSTP_0000079700;Name=SSTP_0000079700;biotype=protein_coding
SSTP_scaffold0000001	WormBase_imported	mRNA	194878	197566	.	-	.	ID=transcript:SSTP_0000079700.1;Parent=gene:SSTP_0000079700;Name=SSTP_0000079700.1;info=method:InterPro accession:IPR020846 description:Major facilitator superfamily domain %0Amethod:InterPro accession:IPR036259 description:MFS transporter superfamily
SSTP_scaffold0000001	WormBase_imported	exon	197345	197566	.	-	.	ID=exon:SSTP_0000079700.1.1;Parent=transcript:SSTP_0000079700.1
SSTP_scaffold0000001	WormBase_imported	exon	196757	197117	.	-	.	ID=exon:SSTP_0000079700.1.2;Parent=transcript:SSTP_0000079700.1
SSTP_scaffold0000001	WormBase_imported	exon	196497	196711	.	-	.	ID=exon:SSTP_0000079700.1.3;Parent=transcript:SSTP_0000079700.1
SSTP_scaffold0000001	WormBase_imported	exon	196156	196356	.	-	.	ID=exon:SSTP_0000079700.1.4;Parent=transcript:SSTP_0000079700.1
SSTP_scaffold0000001	WormBase_imported	exon	195377	195509	.	-	.	ID=exon:SSTP_0000079700.1.5;Parent=transcript:SSTP_0000079700.1
SSTP_scaffold0000001	WormBase_imported	exon	195095	195335	.	-	.	ID=exon:SSTP_0000079700.1.6;Parent=transcript:SSTP_0000079700.1
SSTP_scaffold0000001	WormBase_imported	exon	194878	194986	.	-	.	ID=exon:SSTP_0000079700.1.7;Parent=transcript:SSTP_0000079700.1
SSTP_scaffold0000001	WormBase_imported	CDS	197345	197566	.	-	0	ID=cds:SSTP_0000079700.1;Parent=transcript:SSTP_0000079700.1
SSTP_scaffold0000001	WormBase_imported	CDS	196757	197117	.	-	0	ID=cds:SSTP_0000079700.1;Parent=transcript:SSTP_0000079700.1
SSTP_scaffold0000001	WormBase_imported	CDS	196497	196711	.	-	2	ID=cds:SSTP_0000079700.1;Parent=transcript:SSTP_0000079700.1
SSTP_scaffold0000001	WormBase_imported	CDS	196156	196356	.	-	0	ID=cds:SSTP_0000079700.1;Parent=transcript:SSTP_0000079700.1
SSTP_scaffold0000001	WormBase_imported	CDS	195377	195509	.	-	0	ID=cds:SSTP_0000079700.1;Parent=transcript:SSTP_0000079700.1
SSTP_scaffold0000001	WormBase_imported	CDS	195095	195335	.	-	2	ID=cds:SSTP_0000079700.1;Parent=transcript:SSTP_0000079700.1
SSTP_scaffold0000001	WormBase_imported	CDS	194878	194986	.	-	1	ID=cds:SSTP_0000079700.1;Parent=transcript:SSTP_0000079700.1
###
# Gene gene:SSTP_0000079800
SSTP_scaffold0000001	WormBase_imported	gene	198509	199126	.	+	.	ID=gene:SSTP_0000079800;Name=SSTP_0000079800;biotype=protein_coding
SSTP_scaffold0000001	WormBase_imported	mRNA	198509	199126	.	+	.	ID=transcript:SSTP_0000079800.1;Parent=gene:SSTP_0000079800;Name=SSTP_0000079800.1;info=method:InterPro accession:IPR019373 description:Ribosomal protein L51%2C mitochondrial
SSTP_scaffold0000001	WormBase_imported	exon	198509	199126	.	+	.	ID=exon:SSTP_0000079800.1.1;Parent=transcript:SSTP_0000079800.1
SSTP_scaffold0000001	WormBase_imported	CDS	198509	199126	.	+	0	ID=cds:SSTP_0000079800.1;Parent=transcript:SSTP_0000079800.1
###
# Gene gene:SSTP_0000079900
SSTP_scaffold0000001	WormBase_imported	gene	200038	201001	.	+	.	ID=gene:SSTP_0000079900;Name=SSTP_0000079900;biotype=protein_coding
SSTP_scaffold0000001	WormBase_imported	mRNA	200038	201001	.	+	.	ID=transcript:SSTP_0000079900.1;Parent=gene:SSTP_0000079900;Name=SSTP_0000079900.1;info=method:InterPro accession:IPR002486 description:Nematode cuticle collagen%2C N-terminal %0Amethod:InterPro accession:IPR008160 description:Collagen triple helix repeat
SSTP_scaffold0000001	WormBase_imported	exon	200038	200199	.	+	.	ID=exon:SSTP_0000079900.1.1;Parent=transcript:SSTP_0000079900.1
SSTP_scaffold0000001	WormBase_imported	exon	200258	201001	.	+	.	ID=exon:SSTP_0000079900.1.2;Parent=transcript:SSTP_0000079900.1
SSTP_scaffold0000001	WormBase_imported	CDS	200038	200199	.	+	0	ID=cds:SSTP_0000079900.1;Parent=transcript:SSTP_0000079900.1
SSTP_scaffold0000001	WormBase_imported	CDS	200258	201001	.	+	0	ID=cds:SSTP_0000079900.1;Parent=transcript:SSTP_0000079900.1
###
# Gene gene:SSTP_0000080000
SSTP_scaffold0000001	WormBase_imported	gene	201995	205032	.	+	.	ID=gene:SSTP_0000080000;Name=SSTP_0000080000;biotype=protein_coding
SSTP_scaffold0000001	WormBase_imported	mRNA	201995	205032	.	+	.	ID=transcript:SSTP_0000080000.1;Parent=gene:SSTP_0000080000;Name=SSTP_0000080000.1;info=method:InterPro accession:IPR011989 description:Armadillo-like helical %0Amethod:InterPro accession:IPR016024 description:Armadillo-type fold
SSTP_scaffold0000001	WormBase_imported	exon	201995	202135	.	+	.	ID=exon:SSTP_0000080000.1.1;Parent=transcript:SSTP_0000080000.1
SSTP_scaffold0000001	WormBase_imported	exon	202191	203506	.	+	.	ID=exon:SSTP_0000080000.1.2;Parent=transcript:SSTP_0000080000.1
SSTP_scaffold0000001	WormBase_imported	exon	203553	205032	.	+	.	ID=exon:SSTP_0000080000.1.3;Parent=transcript:SSTP_0000080000.1
SSTP_scaffold0000001	WormBase_imported	CDS	201995	202135	.	+	0	ID=cds:SSTP_0000080000.1;Parent=transcript:SSTP_0000080000.1
SSTP_scaffold0000001	WormBase_imported	CDS	202191	203506	.	+	0	ID=cds:SSTP_0000080000.1;Parent=transcript:SSTP_0000080000.1
SSTP_scaffold0000001	WormBase_imported	CDS	203553	205032	.	+	1	ID=cds:SSTP_0000080000.1;Parent=transcript:SSTP_0000080000.1
###
# Gene gene:SSTP_0000080100
SSTP_scaffold0000001	WormBase_imported	gene	205249	206583	.	+	.	ID=gene:SSTP_0000080100;Name=SSTP_0000080100;biotype=protein_coding
SSTP_scaffold0000001	WormBase_imported	mRNA	205249	206583	.	+	.	ID=transcript:SSTP_0000080100.1;Parent=gene:SSTP_0000080100;Name=SSTP_0000080100.1;info=method:InterPro accession:IPR001466 description:Beta-lactamase-related %0Amethod:InterPro accession:IPR012338 description:Beta-lactamase/transpeptidase-like
SSTP_scaffold0000001	WormBase_imported	exon	205249	205572	.	+	.	ID=exon:SSTP_0000080100.1.1;Parent=transcript:SSTP_0000080100.1
SSTP_scaffold0000001	WormBase_imported	exon	205640	205744	.	+	.	ID=exon:SSTP_0000080100.1.2;Parent=transcript:SSTP_0000080100.1
SSTP_scaffold0000001	WormBase_imported	exon	205789	206583	.	+	.	ID=exon:SSTP_0000080100.1.3;Parent=transcript:SSTP_0000080100.1
SSTP_scaffold0000001	WormBase_imported	CDS	205249	205572	.	+	0	ID=cds:SSTP_0000080100.1;Parent=transcript:SSTP_0000080100.1
SSTP_scaffold0000001	WormBase_imported	CDS	205640	205744	.	+	0	ID=cds:SSTP_0000080100.1;Parent=transcript:SSTP_0000080100.1
SSTP_scaffold0000001	WormBase_imported	CDS	205789	206583	.	+	0	ID=cds:SSTP_0000080100.1;Parent=transcript:SSTP_0000080100.1
###
# Gene gene:SSTP_0000080200
SSTP_scaffold0000001	WormBase_imported	gene	206627	207360	.	-	.	ID=gene:SSTP_0000080200;Name=SSTP_0000080200;biotype=protein_coding
SSTP_scaffold0000001	WormBase_imported	mRNA	206627	207360	.	-	.	ID=transcript:SSTP_0000080200.1;Parent=gene:SSTP_0000080200;Name=SSTP_0000080200.1;info=method:InterPro accession:IPR005645 description:Serine hydrolase FSH %0Amethod:InterPro accession:IPR029058 description:Alpha/Beta hydrolase fold
SSTP_scaffold0000001	WormBase_imported	exon	207240	207360	.	-	.	ID=exon:SSTP_0000080200.1.1;Parent=transcript:SSTP_0000080200.1
SSTP_scaffold0000001	WormBase_imported	exon	206627	207192	.	-	.	ID=exon:SSTP_0000080200.1.2;Parent=transcript:SSTP_0000080200.1
SSTP_scaffold0000001	WormBase_imported	CDS	207240	207360	.	-	0	ID=cds:SSTP_0000080200.1;Parent=transcript:SSTP_0000080200.1
SSTP_scaffold0000001	WormBase_imported	CDS	206627	207192	.	-	2	ID=cds:SSTP_0000080200.1;Parent=transcript:SSTP_0000080200.1
###
# Gene gene:SSTP_0000080300
SSTP_scaffold0000001	WormBase_imported	gene	207823	208769	.	+	.	ID=gene:SSTP_0000080300;Name=SSTP_0000080300;biotype=protein_coding
SSTP_scaffold0000001	WormBase_imported	mRNA	207823	208769	.	+	.	ID=transcript:SSTP_0000080300.1;Parent=gene:SSTP_0000080300;Name=SSTP_0000080300.1;info=method:InterPro accession:IPR000719 description:Protein kinase domain %0Amethod:InterPro accession:IPR008271 description:Serine/threonine-protein kinase%2C active site %0Amethod:InterPro accession:IPR011009 description:Protein kinase-like domain superfamily %0Amethod:InterPro accession:IPR017441 description:Protein kinase%2C ATP binding site %0Amethod:InterPro accession:IPR030616 description:Aurora kinase
SSTP_scaffold0000001	WormBase_imported	exon	207823	207887	.	+	.	ID=exon:SSTP_0000080300.1.1;Parent=transcript:SSTP_0000080300.1
SSTP_scaffold0000001	WormBase_imported	exon	207936	208263	.	+	.	ID=exon:SSTP_0000080300.1.2;Parent=transcript:SSTP_0000080300.1
SSTP_scaffold0000001	WormBase_imported	exon	208314	208769	.	+	.	ID=exon:SSTP_0000080300.1.3;Parent=transcript:SSTP_0000080300.1
SSTP_scaffold0000001	WormBase_imported	CDS	207823	207887	.	+	0	ID=cds:SSTP_0000080300.1;Parent=transcript:SSTP_0000080300.1
SSTP_scaffold0000001	WormBase_imported	CDS	207936	208263	.	+	1	ID=cds:SSTP_0000080300.1;Parent=transcript:SSTP_0000080300.1
SSTP_scaffold0000001	WormBase_imported	CDS	208314	208769	.	+	0	ID=cds:SSTP_0000080300.1;Parent=transcript:SSTP_0000080300.1
###
# Gene gene:SSTP_0000080400
SSTP_scaffold0000001	WormBase_imported	gene	209291	210034	.	-	.	ID=gene:SSTP_0000080400;Name=SSTP_0000080400;biotype=protein_coding
SSTP_scaffold0000001	WormBase_imported	mRNA	209291	210034	.	-	.	ID=transcript:SSTP_0000080400.1;Parent=gene:SSTP_0000080400;Name=SSTP_0000080400.1;info=method:InterPro accession:IPR008962 description:PapD-like superfamily
SSTP_scaffold0000001	WormBase_imported	exon	209291	210034	.	-	.	ID=exon:SSTP_0000080400.1.1;Parent=transcript:SSTP_0000080400.1
SSTP_scaffold0000001	WormBase_imported	CDS	209291	210034	.	-	0	ID=cds:SSTP_0000080400.1;Parent=transcript:SSTP_0000080400.1
###
# Gene gene:SSTP_0000080500
SSTP_scaffold0000001	WormBase_imported	gene	210798	212216	.	+	.	ID=gene:SSTP_0000080500;Name=SSTP_0000080500;biotype=protein_coding;description=Hexosyltransferase;description_source=UniProtKB/TrEMBL;description_source_acc=A0A0K0DU91
SSTP_scaffold0000001	WormBase_imported	mRNA	210798	212216	.	+	.	ID=transcript:SSTP_0000080500.1;Parent=gene:SSTP_0000080500;Name=SSTP_0000080500.1;info=method:InterPro accession:IPR002659 description:Glycosyl transferase%2C family 31
SSTP_scaffold0000001	WormBase_imported	exon	210798	211148	.	+	.	ID=exon:SSTP_0000080500.1.1;Parent=transcript:SSTP_0000080500.1
SSTP_scaffold0000001	WormBase_imported	exon	211212	211724	.	+	.	ID=exon:SSTP_0000080500.1.2;Parent=transcript:SSTP_0000080500.1
SSTP_scaffold0000001	WormBase_imported	exon	211772	211909	.	+	.	ID=exon:SSTP_0000080500.1.3;Parent=transcript:SSTP_0000080500.1
SSTP_scaffold0000001	WormBase_imported	exon	211968	212216	.	+	.	ID=exon:SSTP_0000080500.1.4;Parent=transcript:SSTP_0000080500.1
SSTP_scaffold0000001	WormBase_imported	CDS	210798	211148	.	+	0	ID=cds:SSTP_0000080500.1;Parent=transcript:SSTP_0000080500.1
SSTP_scaffold0000001	WormBase_imported	CDS	211212	211724	.	+	0	ID=cds:SSTP_0000080500.1;Parent=transcript:SSTP_0000080500.1
SSTP_scaffold0000001	WormBase_imported	CDS	211772	211909	.	+	0	ID=cds:SSTP_0000080500.1;Parent=transcript:SSTP_0000080500.1
SSTP_scaffold0000001	WormBase_imported	CDS	211968	212216	.	+	0	ID=cds:SSTP_0000080500.1;Parent=transcript:SSTP_0000080500.1
###
# Gene gene:SSTP_0000080600
SSTP_scaffold0000001	WormBase_imported	gene	212669	214006	.	-	.	ID=gene:SSTP_0000080600;Name=SSTP_0000080600;biotype=protein_coding
SSTP_scaffold0000001	WormBase_imported	mRNA	212669	214006	.	-	.	ID=transcript:SSTP_0000080600.1;Parent=gene:SSTP_0000080600;Name=SSTP_0000080600.1;info=method:InterPro accession:IPR001296 description:Glycosyl transferase%2C family 1 %0Amethod:InterPro accession:IPR028098 description:Glycosyltransferase subfamily 4-like%2C N-terminal domain
SSTP_scaffold0000001	WormBase_imported	exon	213850	214006	.	-	.	ID=exon:SSTP_0000080600.1.1;Parent=transcript:SSTP_0000080600.1
SSTP_scaffold0000001	WormBase_imported	exon	212669	213789	.	-	.	ID=exon:SSTP_0000080600.1.2;Parent=transcript:SSTP_0000080600.1
SSTP_scaffold0000001	WormBase_imported	CDS	213850	214006	.	-	0	ID=cds:SSTP_0000080600.1;Parent=transcript:SSTP_0000080600.1
SSTP_scaffold0000001	WormBase_imported	CDS	212669	213789	.	-	2	ID=cds:SSTP_0000080600.1;Parent=transcript:SSTP_0000080600.1
###
# Gene gene:SSTP_0000080650
SSTP_scaffold0000001	WormBase_imported	gene	214025	214336	.	-	.	ID=gene:SSTP_0000080650;Name=SSTP_0000080650;biotype=protein_coding
SSTP_scaffold0000001	WormBase_imported	mRNA	214025	214336	.	-	.	ID=transcript:SSTP_0000080650.1;Parent=gene:SSTP_0000080650;Name=SSTP_0000080650.1
SSTP_scaffold0000001	WormBase_imported	exon	214025	214336	.	-	.	ID=exon:SSTP_0000080650.1.1;Parent=transcript:SSTP_0000080650.1
SSTP_scaffold0000001	WormBase_imported	CDS	214025	214336	.	-	0	ID=cds:SSTP_0000080650.1;Parent=transcript:SSTP_0000080650.1
###
# Gene gene:SSTP_0000080700
SSTP_scaffold0000001	WormBase_imported	gene	219555	220862	.	+	.	ID=gene:SSTP_0000080700;Name=SSTP_0000080700;biotype=protein_coding
SSTP_scaffold0000001	WormBase_imported	mRNA	219555	220862	.	+	.	ID=transcript:SSTP_0000080700.1;Parent=gene:SSTP_0000080700;Name=SSTP_0000080700.1;info=method:InterPro accession:IPR009635 description:Neural proliferation differentiation control-1
SSTP_scaffold0000001	WormBase_imported	exon	219555	219636	.	+	.	ID=exon:SSTP_0000080700.1.1;Parent=transcript:SSTP_0000080700.1
SSTP_scaffold0000001	WormBase_imported	exon	219791	220396	.	+	.	ID=exon:SSTP_0000080700.1.2;Parent=transcript:SSTP_0000080700.1
SSTP_scaffold0000001	WormBase_imported	exon	220444	220862	.	+	.	ID=exon:SSTP_0000080700.1.3;Parent=transcript:SSTP_0000080700.1
SSTP_scaffold0000001	WormBase_imported	CDS	219555	219636	.	+	0	ID=cds:SSTP_0000080700.1;Parent=transcript:SSTP_0000080700.1
SSTP_scaffold0000001	WormBase_imported	CDS	219791	220396	.	+	2	ID=cds:SSTP_0000080700.1;Parent=transcript:SSTP_0000080700.1
SSTP_scaffold0000001	WormBase_imported	CDS	220444	220862	.	+	2	ID=cds:SSTP_0000080700.1;Parent=transcript:SSTP_0000080700.1
###
# Gene gene:SSTP_0000080800
SSTP_scaffold0000001	WormBase_imported	gene	221796	222393	.	+	.	ID=gene:SSTP_0000080800;Name=SSTP_0000080800;biotype=protein_coding
SSTP_scaffold0000001	WormBase_imported	mRNA	221796	222393	.	+	.	ID=transcript:SSTP_0000080800.1;Parent=gene:SSTP_0000080800;Name=SSTP_0000080800.1
SSTP_scaffold0000001	WormBase_imported	exon	221796	222035	.	+	.	ID=exon:SSTP_0000080800.1.1;Parent=transcript:SSTP_0000080800.1
SSTP_scaffold0000001	WormBase_imported	exon	222133	222393	.	+	.	ID=exon:SSTP_0000080800.1.2;Parent=transcript:SSTP_0000080800.1
SSTP_scaffold0000001	WormBase_imported	CDS	221796	222035	.	+	0	ID=cds:SSTP_0000080800.1;Parent=transcript:SSTP_0000080800.1
SSTP_scaffold0000001	WormBase_imported	CDS	222133	222393	.	+	0	ID=cds:SSTP_0000080800.1;Parent=transcript:SSTP_0000080800.1
###
# Gene gene:SSTP_0000080900
SSTP_scaffold0000001	WormBase_imported	gene	222585	226002	.	-	.	ID=gene:SSTP_0000080900;Name=SSTP_0000080900;biotype=protein_coding
SSTP_scaffold0000001	WormBase_imported	mRNA	222585	226002	.	-	.	ID=transcript:SSTP_0000080900.1;Parent=gene:SSTP_0000080900;Name=SSTP_0000080900.1;info=method:InterPro accession:IPR011989 description:Armadillo-like helical %0Amethod:InterPro accession:IPR013598 description:Exportin-1/Importin-beta-like %0Amethod:InterPro accession:IPR016024 description:Armadillo-type fold %0Amethod:InterPro accession:IPR040018 description:Exportin-5
SSTP_scaffold0000001	WormBase_imported	exon	225913	226002	.	-	.	ID=exon:SSTP_0000080900.1.1;Parent=transcript:SSTP_0000080900.1
SSTP_scaffold0000001	WormBase_imported	exon	222585	225872	.	-	.	ID=exon:SSTP_0000080900.1.2;Parent=transcript:SSTP_0000080900.1
SSTP_scaffold0000001	WormBase_imported	CDS	225913	226002	.	-	0	ID=cds:SSTP_0000080900.1;Parent=transcript:SSTP_0000080900.1
SSTP_scaffold0000001	WormBase_imported	CDS	222585	225872	.	-	0	ID=cds:SSTP_0000080900.1;Parent=transcript:SSTP_0000080900.1
###
# Gene gene:SSTP_0000081000
SSTP_scaffold0000001	WormBase_imported	gene	227524	229060	.	+	.	ID=gene:SSTP_0000081000;Name=SSTP_0000081000;biotype=protein_coding
SSTP_scaffold0000001	WormBase_imported	mRNA	227524	229060	.	+	.	ID=transcript:SSTP_0000081000.1;Parent=gene:SSTP_0000081000;Name=SSTP_0000081000.1
SSTP_scaffold0000001	WormBase_imported	exon	227524	227708	.	+	.	ID=exon:SSTP_0000081000.1.1;Parent=transcript:SSTP_0000081000.1
SSTP_scaffold0000001	WormBase_imported	exon	227745	228137	.	+	.	ID=exon:SSTP_0000081000.1.2;Parent=transcript:SSTP_0000081000.1
SSTP_scaffold0000001	WormBase_imported	exon	228198	228329	.	+	.	ID=exon:SSTP_0000081000.1.3;Parent=transcript:SSTP_0000081000.1
SSTP_scaffold0000001	WormBase_imported	exon	228380	228591	.	+	.	ID=exon:SSTP_0000081000.1.4;Parent=transcript:SSTP_0000081000.1
SSTP_scaffold0000001	WormBase_imported	exon	228780	229060	.	+	.	ID=exon:SSTP_0000081000.1.5;Parent=transcript:SSTP_0000081000.1
SSTP_scaffold0000001	WormBase_imported	CDS	227524	227708	.	+	0	ID=cds:SSTP_0000081000.1;Parent=transcript:SSTP_0000081000.1
SSTP_scaffold0000001	WormBase_imported	CDS	227745	228137	.	+	1	ID=cds:SSTP_0000081000.1;Parent=transcript:SSTP_0000081000.1
SSTP_scaffold0000001	WormBase_imported	CDS	228198	228329	.	+	1	ID=cds:SSTP_0000081000.1;Parent=transcript:SSTP_0000081000.1
SSTP_scaffold0000001	WormBase_imported	CDS	228380	228591	.	+	1	ID=cds:SSTP_0000081000.1;Parent=transcript:SSTP_0000081000.1
SSTP_scaffold0000001	WormBase_imported	CDS	228780	229060	.	+	2	ID=cds:SSTP_0000081000.1;Parent=transcript:SSTP_0000081000.1
###
# Gene gene:SSTP_0000081100
SSTP_scaffold0000001	WormBase_imported	gene	230912	231704	.	+	.	ID=gene:SSTP_0000081100;Name=SSTP_0000081100;biotype=protein_coding
SSTP_scaffold0000001	WormBase_imported	mRNA	230912	231704	.	+	.	ID=transcript:SSTP_0000081100.1;Parent=gene:SSTP_0000081100;Name=SSTP_0000081100.1
SSTP_scaffold0000001	WormBase_imported	exon	230912	231232	.	+	.	ID=exon:SSTP_0000081100.1.1;Parent=transcript:SSTP_0000081100.1
SSTP_scaffold0000001	WormBase_imported	exon	231270	231704	.	+	.	ID=exon:SSTP_0000081100.1.2;Parent=transcript:SSTP_0000081100.1
SSTP_scaffold0000001	WormBase_imported	CDS	230912	231232	.	+	0	ID=cds:SSTP_0000081100.1;Parent=transcript:SSTP_0000081100.1
SSTP_scaffold0000001	WormBase_imported	CDS	231270	231704	.	+	0	ID=cds:SSTP_0000081100.1;Parent=transcript:SSTP_0000081100.1
###
# Gene gene:SSTP_0000081200
SSTP_scaffold0000001	WormBase_imported	gene	233270	233988	.	+	.	ID=gene:SSTP_0000081200;Name=SSTP_0000081200;biotype=protein_coding
SSTP_scaffold0000001	WormBase_imported	mRNA	233270	233988	.	+	.	ID=transcript:SSTP_0000081200.1;Parent=gene:SSTP_0000081200;Name=SSTP_0000081200.1;info=method:InterPro accession:IPR004151 description:7TM GPCR%2C serpentine receptor class e (Sre)
SSTP_scaffold0000001	WormBase_imported	exon	233270	233509	.	+	.	ID=exon:SSTP_0000081200.1.1;Parent=transcript:SSTP_0000081200.1
SSTP_scaffold0000001	WormBase_imported	exon	233557	233988	.	+	.	ID=exon:SSTP_0000081200.1.2;Parent=transcript:SSTP_0000081200.1
SSTP_scaffold0000001	WormBase_imported	CDS	233270	233509	.	+	0	ID=cds:SSTP_0000081200.1;Parent=transcript:SSTP_0000081200.1
SSTP_scaffold0000001	WormBase_imported	CDS	233557	233988	.	+	0	ID=cds:SSTP_0000081200.1;Parent=transcript:SSTP_0000081200.1
###
# Gene gene:SSTP_0000081300
SSTP_scaffold0000001	WormBase_imported	gene	234179	235997	.	-	.	ID=gene:SSTP_0000081300;Name=SSTP_0000081300;biotype=protein_coding
SSTP_scaffold0000001	WormBase_imported	mRNA	234179	235997	.	-	.	ID=transcript:SSTP_0000081300.1;Parent=gene:SSTP_0000081300;Name=SSTP_0000081300.1;info=method:InterPro accession:IPR001452 description:SH3 domain %0Amethod:InterPro accession:IPR027350 description:Glycosyltransferase family 23 (GT23) domain %0Amethod:InterPro accession:IPR036028 description:SH3-like domain superfamily
SSTP_scaffold0000001	WormBase_imported	exon	235910	235997	.	-	.	ID=exon:SSTP_0000081300.1.1;Parent=transcript:SSTP_0000081300.1
SSTP_scaffold0000001	WormBase_imported	exon	234968	235851	.	-	.	ID=exon:SSTP_0000081300.1.2;Parent=transcript:SSTP_0000081300.1
SSTP_scaffold0000001	WormBase_imported	exon	234565	234925	.	-	.	ID=exon:SSTP_0000081300.1.3;Parent=transcript:SSTP_0000081300.1
SSTP_scaffold0000001	WormBase_imported	exon	234179	234516	.	-	.	ID=exon:SSTP_0000081300.1.4;Parent=transcript:SSTP_0000081300.1
SSTP_scaffold0000001	WormBase_imported	CDS	235910	235997	.	-	0	ID=cds:SSTP_0000081300.1;Parent=transcript:SSTP_0000081300.1
SSTP_scaffold0000001	WormBase_imported	CDS	234968	235851	.	-	2	ID=cds:SSTP_0000081300.1;Parent=transcript:SSTP_0000081300.1
SSTP_scaffold0000001	WormBase_imported	CDS	234565	234925	.	-	0	ID=cds:SSTP_0000081300.1;Parent=transcript:SSTP_0000081300.1
SSTP_scaffold0000001	WormBase_imported	CDS	234179	234516	.	-	2	ID=cds:SSTP_0000081300.1;Parent=transcript:SSTP_0000081300.1
###
# Gene gene:SSTP_0000081400
SSTP_scaffold0000001	WormBase_imported	gene	239823	241002	.	+	.	ID=gene:SSTP_0000081400;Name=SSTP_0000081400;biotype=protein_coding
SSTP_scaffold0000001	WormBase_imported	mRNA	239823	241002	.	+	.	ID=transcript:SSTP_0000081400.1;Parent=gene:SSTP_0000081400;Name=SSTP_0000081400.1;info=method:InterPro accession:IPR007148 description:Small-subunit processome%2C Utp12
SSTP_scaffold0000001	WormBase_imported	exon	239823	239948	.	+	.	ID=exon:SSTP_0000081400.1.1;Parent=transcript:SSTP_0000081400.1
SSTP_scaffold0000001	WormBase_imported	exon	240008	240084	.	+	.	ID=exon:SSTP_0000081400.1.2;Parent=transcript:SSTP_0000081400.1
SSTP_scaffold0000001	WormBase_imported	exon	240132	241002	.	+	.	ID=exon:SSTP_0000081400.1.3;Parent=transcript:SSTP_0000081400.1
SSTP_scaffold0000001	WormBase_imported	CDS	239823	239948	.	+	0	ID=cds:SSTP_0000081400.1;Parent=transcript:SSTP_0000081400.1
SSTP_scaffold0000001	WormBase_imported	CDS	240008	240084	.	+	0	ID=cds:SSTP_0000081400.1;Parent=transcript:SSTP_0000081400.1
SSTP_scaffold0000001	WormBase_imported	CDS	240132	241002	.	+	1	ID=cds:SSTP_0000081400.1;Parent=transcript:SSTP_0000081400.1
###
# Gene gene:SSTP_0000081500
SSTP_scaffold0000001	WormBase_imported	gene	241363	241860	.	+	.	ID=gene:SSTP_0000081500;Name=SSTP_0000081500;biotype=protein_coding
SSTP_scaffold0000001	WormBase_imported	mRNA	241363	241860	.	+	.	ID=transcript:SSTP_0000081500.1;Parent=gene:SSTP_0000081500;Name=SSTP_0000081500.1;info=method:InterPro accession:IPR009991 description:Dynactin subunit p22
SSTP_scaffold0000001	WormBase_imported	exon	241363	241860	.	+	.	ID=exon:SSTP_0000081500.1.1;Parent=transcript:SSTP_0000081500.1
SSTP_scaffold0000001	WormBase_imported	CDS	241363	241860	.	+	0	ID=cds:SSTP_0000081500.1;Parent=transcript:SSTP_0000081500.1
###
# Gene gene:SSTP_0000081600
SSTP_scaffold0000001	WormBase_imported	gene	241935	243149	.	-	.	ID=gene:SSTP_0000081600;Name=SSTP_0000081600;biotype=protein_coding
SSTP_scaffold0000001	WormBase_imported	mRNA	241935	243149	.	-	.	ID=transcript:SSTP_0000081600.1;Parent=gene:SSTP_0000081600;Name=SSTP_0000081600.1;info=method:InterPro accession:IPR002317 description:Serine-tRNA ligase%2C type1
SSTP_scaffold0000001	WormBase_imported	exon	242919	243149	.	-	.	ID=exon:SSTP_0000081600.1.1;Parent=transcript:SSTP_0000081600.1
SSTP_scaffold0000001	WormBase_imported	exon	241935	242864	.	-	.	ID=exon:SSTP_0000081600.1.2;Parent=transcript:SSTP_0000081600.1
SSTP_scaffold0000001	WormBase_imported	CDS	242919	243149	.	-	0	ID=cds:SSTP_0000081600.1;Parent=transcript:SSTP_0000081600.1
SSTP_scaffold0000001	WormBase_imported	CDS	241935	242864	.	-	0	ID=cds:SSTP_0000081600.1;Parent=transcript:SSTP_0000081600.1
###
# Gene gene:SSTP_0000081700
SSTP_scaffold0000001	WormBase_imported	gene	243383	243787	.	-	.	ID=gene:SSTP_0000081700;Name=SSTP_0000081700;biotype=protein_coding
SSTP_scaffold0000001	WormBase_imported	mRNA	243383	243787	.	-	.	ID=transcript:SSTP_0000081700.1;Parent=gene:SSTP_0000081700;Name=SSTP_0000081700.1;info=method:InterPro accession:IPR003923 description:Transcription initiation factor TFIID%2C 23-30kDa subunit
SSTP_scaffold0000001	WormBase_imported	exon	243383	243787	.	-	.	ID=exon:SSTP_0000081700.1.1;Parent=transcript:SSTP_0000081700.1
SSTP_scaffold0000001	WormBase_imported	CDS	243383	243787	.	-	0	ID=cds:SSTP_0000081700.1;Parent=transcript:SSTP_0000081700.1
###
# Gene gene:SSTP_0000081800
SSTP_scaffold0000001	WormBase_imported	gene	244344	244648	.	-	.	ID=gene:SSTP_0000081800;Name=SSTP_0000081800;biotype=protein_coding
SSTP_scaffold0000001	WormBase_imported	mRNA	244344	244648	.	-	.	ID=transcript:SSTP_0000081800.1;Parent=gene:SSTP_0000081800;Name=SSTP_0000081800.1;info=method:InterPro accession:IPR031933 description:UPF0767 family
SSTP_scaffold0000001	WormBase_imported	exon	244621	244648	.	-	.	ID=exon:SSTP_0000081800.1.1;Parent=transcript:SSTP_0000081800.1
SSTP_scaffold0000001	WormBase_imported	exon	244344	244567	.	-	.	ID=exon:SSTP_0000081800.1.2;Parent=transcript:SSTP_0000081800.1
SSTP_scaffold0000001	WormBase_imported	CDS	244621	244648	.	-	0	ID=cds:SSTP_0000081800.1;Parent=transcript:SSTP_0000081800.1
SSTP_scaffold0000001	WormBase_imported	CDS	244344	244567	.	-	2	ID=cds:SSTP_0000081800.1;Parent=transcript:SSTP_0000081800.1
###
# Gene gene:SSTP_0000081900
SSTP_scaffold0000001	WormBase_imported	gene	244947	246561	.	+	.	ID=gene:SSTP_0000081900;Name=SSTP_0000081900;biotype=protein_coding
SSTP_scaffold0000001	WormBase_imported	mRNA	244947	246561	.	+	.	ID=transcript:SSTP_0000081900.1;Parent=gene:SSTP_0000081900;Name=SSTP_0000081900.1;info=method:InterPro accession:IPR000095 description:CRIB domain %0Amethod:InterPro accession:IPR000719 description:Protein kinase domain %0Amethod:InterPro accession:IPR011009 description:Protein kinase-like domain superfamily %0Amethod:InterPro accession:IPR017441 description:Protein kinase%2C ATP binding site %0Amethod:InterPro accession:IPR036936 description:CRIB domain superfamily
SSTP_scaffold0000001	WormBase_imported	exon	244947	245048	.	+	.	ID=exon:SSTP_0000081900.1.1;Parent=transcript:SSTP_0000081900.1
SSTP_scaffold0000001	WormBase_imported	exon	245125	246561	.	+	.	ID=exon:SSTP_0000081900.1.2;Parent=transcript:SSTP_0000081900.1
SSTP_scaffold0000001	WormBase_imported	CDS	244947	245048	.	+	0	ID=cds:SSTP_0000081900.1;Parent=transcript:SSTP_0000081900.1
SSTP_scaffold0000001	WormBase_imported	CDS	245125	246561	.	+	0	ID=cds:SSTP_0000081900.1;Parent=transcript:SSTP_0000081900.1
###
# Gene gene:SSTP_0000082000
SSTP_scaffold0000001	WormBase_imported	gene	246842	248172	.	-	.	ID=gene:SSTP_0000082000;Name=SSTP_0000082000;biotype=protein_coding
SSTP_scaffold0000001	WormBase_imported	mRNA	246842	248172	.	-	.	ID=transcript:SSTP_0000082000.1;Parent=gene:SSTP_0000082000;Name=SSTP_0000082000.1;info=method:InterPro accession:IPR000242 description:PTP type protein phosphatase %0Amethod:InterPro accession:IPR000387 description:Tyrosine specific protein phosphatases domain %0Amethod:InterPro accession:IPR003595 description:Protein-tyrosine phosphatase%2C catalytic %0Amethod:InterPro accession:IPR029021 description:Protein-tyrosine phosphatase-like
SSTP_scaffold0000001	WormBase_imported	exon	247027	248172	.	-	.	ID=exon:SSTP_0000082000.1.1;Parent=transcript:SSTP_0000082000.1
SSTP_scaffold0000001	WormBase_imported	exon	246842	246979	.	-	.	ID=exon:SSTP_0000082000.1.2;Parent=transcript:SSTP_0000082000.1
SSTP_scaffold0000001	WormBase_imported	CDS	247027	248172	.	-	0	ID=cds:SSTP_0000082000.1;Parent=transcript:SSTP_0000082000.1
SSTP_scaffold0000001	WormBase_imported	CDS	246842	246979	.	-	0	ID=cds:SSTP_0000082000.1;Parent=transcript:SSTP_0000082000.1
###
# Gene gene:SSTP_0000082100
SSTP_scaffold0000001	WormBase_imported	gene	248913	250622	.	-	.	ID=gene:SSTP_0000082100;Name=SSTP_0000082100;biotype=protein_coding
SSTP_scaffold0000001	WormBase_imported	mRNA	248913	250622	.	-	.	ID=transcript:SSTP_0000082100.1;Parent=gene:SSTP_0000082100;Name=SSTP_0000082100.1
SSTP_scaffold0000001	WormBase_imported	exon	248913	250622	.	-	.	ID=exon:SSTP_0000082100.1.1;Parent=transcript:SSTP_0000082100.1
SSTP_scaffold0000001	WormBase_imported	CDS	248913	250622	.	-	0	ID=cds:SSTP_0000082100.1;Parent=transcript:SSTP_0000082100.1
###
# Gene gene:SSTP_0000082200
SSTP_scaffold0000001	WormBase_imported	gene	256180	256962	.	+	.	ID=gene:SSTP_0000082200;Name=SSTP_0000082200;biotype=protein_coding
SSTP_scaffold0000001	WormBase_imported	mRNA	256180	256962	.	+	.	ID=transcript:SSTP_0000082200.1;Parent=gene:SSTP_0000082200;Name=SSTP_0000082200.1
SSTP_scaffold0000001	WormBase_imported	exon	256180	256597	.	+	.	ID=exon:SSTP_0000082200.1.1;Parent=transcript:SSTP_0000082200.1
SSTP_scaffold0000001	WormBase_imported	exon	256662	256697	.	+	.	ID=exon:SSTP_0000082200.1.2;Parent=transcript:SSTP_0000082200.1
SSTP_scaffold0000001	WormBase_imported	exon	256919	256962	.	+	.	ID=exon:SSTP_0000082200.1.3;Parent=transcript:SSTP_0000082200.1
SSTP_scaffold0000001	WormBase_imported	CDS	256180	256597	.	+	0	ID=cds:SSTP_0000082200.1;Parent=transcript:SSTP_0000082200.1
SSTP_scaffold0000001	WormBase_imported	CDS	256662	256697	.	+	2	ID=cds:SSTP_0000082200.1;Parent=transcript:SSTP_0000082200.1
SSTP_scaffold0000001	WormBase_imported	CDS	256919	256962	.	+	2	ID=cds:SSTP_0000082200.1;Parent=transcript:SSTP_0000082200.1
###
# Gene gene:SSTP_0000082300
SSTP_scaffold0000001	WormBase_imported	gene	258172	260841	.	+	.	ID=gene:SSTP_0000082300;Name=SSTP_0000082300;biotype=protein_coding
SSTP_scaffold0000001	WormBase_imported	mRNA	258172	260841	.	+	.	ID=transcript:SSTP_0000082300.1;Parent=gene:SSTP_0000082300;Name=SSTP_0000082300.1;info=method:InterPro accession:IPR001373 description:Cullin%2C N-terminal %0Amethod:InterPro accession:IPR016158 description:Cullin homology domain %0Amethod:InterPro accession:IPR016159 description:Cullin repeat-like-containing domain superfamily %0Amethod:InterPro accession:IPR019559 description:Cullin protein%2C neddylation domain %0Amethod:InterPro accession:IPR036317 description:Cullin homology domain superfamily %0Amethod:InterPro accession:IPR036388 description:Winged helix-like DNA-binding domain superfamily %0Amethod:InterPro accession:IPR036390 description:Winged helix DNA-binding domain superfamily
SSTP_scaffold0000001	WormBase_imported	exon	258172	258228	.	+	.	ID=exon:SSTP_0000082300.1.1;Parent=transcript:SSTP_0000082300.1
SSTP_scaffold0000001	WormBase_imported	exon	258351	258443	.	+	.	ID=exon:SSTP_0000082300.1.2;Parent=transcript:SSTP_0000082300.1
SSTP_scaffold0000001	WormBase_imported	exon	258487	258621	.	+	.	ID=exon:SSTP_0000082300.1.3;Parent=transcript:SSTP_0000082300.1
SSTP_scaffold0000001	WormBase_imported	exon	258676	260770	.	+	.	ID=exon:SSTP_0000082300.1.4;Parent=transcript:SSTP_0000082300.1
SSTP_scaffold0000001	WormBase_imported	exon	260822	260841	.	+	.	ID=exon:SSTP_0000082300.1.5;Parent=transcript:SSTP_0000082300.1
SSTP_scaffold0000001	WormBase_imported	CDS	258172	258228	.	+	0	ID=cds:SSTP_0000082300.1;Parent=transcript:SSTP_0000082300.1
SSTP_scaffold0000001	WormBase_imported	CDS	258351	258443	.	+	0	ID=cds:SSTP_0000082300.1;Parent=transcript:SSTP_0000082300.1
SSTP_scaffold0000001	WormBase_imported	CDS	258487	258621	.	+	0	ID=cds:SSTP_0000082300.1;Parent=transcript:SSTP_0000082300.1
SSTP_scaffold0000001	WormBase_imported	CDS	258676	260770	.	+	0	ID=cds:SSTP_0000082300.1;Parent=transcript:SSTP_0000082300.1
SSTP_scaffold0000001	WormBase_imported	CDS	260822	260841	.	+	2	ID=cds:SSTP_0000082300.1;Parent=transcript:SSTP_0000082300.1
###
# Gene gene:SSTP_0000082400
SSTP_scaffold0000001	WormBase_imported	gene	263379	264827	.	+	.	ID=gene:SSTP_0000082400;Name=SSTP_0000082400;biotype=protein_coding;description=Phosphate transporter;description_source=UniProtKB/TrEMBL;description_source_acc=A0A0K0DUB1
SSTP_scaffold0000001	WormBase_imported	mRNA	263379	264827	.	+	.	ID=transcript:SSTP_0000082400.1;Parent=gene:SSTP_0000082400;Name=SSTP_0000082400.1;info=method:InterPro accession:IPR001204 description:Phosphate transporter
SSTP_scaffold0000001	WormBase_imported	exon	263379	264827	.	+	.	ID=exon:SSTP_0000082400.1.1;Parent=transcript:SSTP_0000082400.1
SSTP_scaffold0000001	WormBase_imported	CDS	263379	264827	.	+	0	ID=cds:SSTP_0000082400.1;Parent=transcript:SSTP_0000082400.1
###
# Gene gene:SSTP_0000082500
SSTP_scaffold0000001	WormBase_imported	gene	265101	268461	.	-	.	ID=gene:SSTP_0000082500;Name=SSTP_0000082500;biotype=protein_coding
SSTP_scaffold0000001	WormBase_imported	mRNA	265101	268461	.	-	.	ID=transcript:SSTP_0000082500.1;Parent=gene:SSTP_0000082500;Name=SSTP_0000082500.1;info=method:InterPro accession:IPR008979 description:Galactose-binding-like domain superfamily %0Amethod:InterPro accession:IPR012919 description:SUN domain
SSTP_scaffold0000001	WormBase_imported	exon	268343	268461	.	-	.	ID=exon:SSTP_0000082500.1.1;Parent=transcript:SSTP_0000082500.1
SSTP_scaffold0000001	WormBase_imported	exon	265101	267480	.	-	.	ID=exon:SSTP_0000082500.1.2;Parent=transcript:SSTP_0000082500.1
SSTP_scaffold0000001	WormBase_imported	CDS	268343	268461	.	-	0	ID=cds:SSTP_0000082500.1;Parent=transcript:SSTP_0000082500.1
SSTP_scaffold0000001	WormBase_imported	CDS	265101	267480	.	-	1	ID=cds:SSTP_0000082500.1;Parent=transcript:SSTP_0000082500.1
###
# Gene gene:SSTP_0000082600
SSTP_scaffold0000001	WormBase_imported	gene	270431	271374	.	-	.	ID=gene:SSTP_0000082600;Name=SSTP_0000082600;biotype=protein_coding;description=Proteasome subunit beta;description_source=UniProtKB/TrEMBL;description_source_acc=A0A0K0DUB3
SSTP_scaffold0000001	WormBase_imported	mRNA	270431	271374	.	-	.	ID=transcript:SSTP_0000082600.1;Parent=gene:SSTP_0000082600;Name=SSTP_0000082600.1;info=method:InterPro accession:IPR001353 description:Proteasome%2C subunit alpha/beta %0Amethod:InterPro accession:IPR016050 description:Proteasome beta-type subunit%2C conserved site %0Amethod:InterPro accession:IPR023333 description:Proteasome B-type subunit %0Amethod:InterPro accession:IPR029055 description:Nucleophile aminohydrolases%2C N-terminal %0Amethod:InterPro accession:IPR035202 description:Proteasome subunit beta 1
SSTP_scaffold0000001	WormBase_imported	exon	271364	271374	.	-	.	ID=exon:SSTP_0000082600.1.1;Parent=transcript:SSTP_0000082600.1
SSTP_scaffold0000001	WormBase_imported	exon	270778	271256	.	-	.	ID=exon:SSTP_0000082600.1.2;Parent=transcript:SSTP_0000082600.1
SSTP_scaffold0000001	WormBase_imported	exon	270431	270729	.	-	.	ID=exon:SSTP_0000082600.1.3;Parent=transcript:SSTP_0000082600.1
SSTP_scaffold0000001	WormBase_imported	CDS	271364	271374	.	-	0	ID=cds:SSTP_0000082600.1;Parent=transcript:SSTP_0000082600.1
SSTP_scaffold0000001	WormBase_imported	CDS	270778	271256	.	-	1	ID=cds:SSTP_0000082600.1;Parent=transcript:SSTP_0000082600.1
SSTP_scaffold0000001	WormBase_imported	CDS	270431	270729	.	-	2	ID=cds:SSTP_0000082600.1;Parent=transcript:SSTP_0000082600.1
###
# Gene gene:SSTP_0000082700
SSTP_scaffold0000001	WormBase_imported	gene	272378	275289	.	+	.	ID=gene:SSTP_0000082700;Name=SSTP_0000082700;biotype=protein_coding
SSTP_scaffold0000001	WormBase_imported	mRNA	272378	275289	.	+	.	ID=transcript:SSTP_0000082700.2;Parent=gene:SSTP_0000082700;Name=SSTP_0000082700.2;info=method:InterPro accession:IPR000719 description:Protein kinase domain %0Amethod:InterPro accession:IPR011009 description:Protein kinase-like domain superfamily %0Amethod:InterPro accession:IPR017441 description:Protein kinase%2C ATP binding site
SSTP_scaffold0000001	WormBase_imported	exon	272378	272546	.	+	.	ID=exon:SSTP_0000082700.2.1;Parent=transcript:SSTP_0000082700.2
SSTP_scaffold0000001	WormBase_imported	exon	272583	272743	.	+	.	ID=exon:SSTP_0000082700.2.2;Parent=transcript:SSTP_0000082700.2
SSTP_scaffold0000001	WormBase_imported	exon	273614	274351	.	+	.	ID=exon:SSTP_0000082700.2.3;Parent=transcript:SSTP_0000082700.2
SSTP_scaffold0000001	WormBase_imported	exon	274399	275289	.	+	.	ID=exon:SSTP_0000082700.2.4;Parent=transcript:SSTP_0000082700.2
SSTP_scaffold0000001	WormBase_imported	CDS	272378	272546	.	+	0	ID=cds:SSTP_0000082700.2;Parent=transcript:SSTP_0000082700.2
SSTP_scaffold0000001	WormBase_imported	CDS	272583	272743	.	+	2	ID=cds:SSTP_0000082700.2;Parent=transcript:SSTP_0000082700.2
SSTP_scaffold0000001	WormBase_imported	CDS	273614	274351	.	+	0	ID=cds:SSTP_0000082700.2;Parent=transcript:SSTP_0000082700.2
SSTP_scaffold0000001	WormBase_imported	CDS	274399	275289	.	+	0	ID=cds:SSTP_0000082700.2;Parent=transcript:SSTP_0000082700.2
###
# Gene gene:SSTP_0000082800
SSTP_scaffold0000001	WormBase_imported	gene	275467	276428	.	-	.	ID=gene:SSTP_0000082800;Name=SSTP_0000082800;biotype=protein_coding
SSTP_scaffold0000001	WormBase_imported	mRNA	275467	276428	.	-	.	ID=transcript:SSTP_0000082800.1;Parent=gene:SSTP_0000082800;Name=SSTP_0000082800.1
SSTP_scaffold0000001	WormBase_imported	exon	276409	276428	.	-	.	ID=exon:SSTP_0000082800.1.1;Parent=transcript:SSTP_0000082800.1
SSTP_scaffold0000001	WormBase_imported	exon	275978	276035	.	-	.	ID=exon:SSTP_0000082800.1.2;Parent=transcript:SSTP_0000082800.1
SSTP_scaffold0000001	WormBase_imported	exon	275467	275922	.	-	.	ID=exon:SSTP_0000082800.1.3;Parent=transcript:SSTP_0000082800.1
SSTP_scaffold0000001	WormBase_imported	CDS	276409	276428	.	-	0	ID=cds:SSTP_0000082800.1;Parent=transcript:SSTP_0000082800.1
SSTP_scaffold0000001	WormBase_imported	CDS	275978	276035	.	-	1	ID=cds:SSTP_0000082800.1;Parent=transcript:SSTP_0000082800.1
SSTP_scaffold0000001	WormBase_imported	CDS	275467	275922	.	-	0	ID=cds:SSTP_0000082800.1;Parent=transcript:SSTP_0000082800.1
###
# Gene gene:SSTP_0000082900
SSTP_scaffold0000001	WormBase_imported	gene	277302	278255	.	-	.	ID=gene:SSTP_0000082900;Name=SSTP_0000082900;biotype=protein_coding
SSTP_scaffold0000001	WormBase_imported	mRNA	277302	278255	.	-	.	ID=transcript:SSTP_0000082900.1;Parent=gene:SSTP_0000082900;Name=SSTP_0000082900.1
SSTP_scaffold0000001	WormBase_imported	exon	277302	278255	.	-	.	ID=exon:SSTP_0000082900.1.1;Parent=transcript:SSTP_0000082900.1
SSTP_scaffold0000001	WormBase_imported	CDS	277302	278255	.	-	0	ID=cds:SSTP_0000082900.1;Parent=transcript:SSTP_0000082900.1
###
# Gene gene:SSTP_0000083000
SSTP_scaffold0000001	WormBase_imported	gene	279802	281114	.	+	.	ID=gene:SSTP_0000083000;Name=SSTP_0000083000;biotype=protein_coding
SSTP_scaffold0000001	WormBase_imported	mRNA	279802	281114	.	+	.	ID=transcript:SSTP_0000083000.1;Parent=gene:SSTP_0000083000;Name=SSTP_0000083000.1;info=method:InterPro accession:IPR003228 description:Transcription initiation factor TFIID subunit 12 domain %0Amethod:InterPro accession:IPR009072 description:Histone-fold %0Amethod:InterPro accession:IPR037794 description:Transcription initiation factor TFIID subunit 12
SSTP_scaffold0000001	WormBase_imported	exon	279802	280062	.	+	.	ID=exon:SSTP_0000083000.1.1;Parent=transcript:SSTP_0000083000.1
SSTP_scaffold0000001	WormBase_imported	exon	280104	281114	.	+	.	ID=exon:SSTP_0000083000.1.2;Parent=transcript:SSTP_0000083000.1
SSTP_scaffold0000001	WormBase_imported	CDS	279802	280062	.	+	0	ID=cds:SSTP_0000083000.1;Parent=transcript:SSTP_0000083000.1
SSTP_scaffold0000001	WormBase_imported	CDS	280104	281114	.	+	0	ID=cds:SSTP_0000083000.1;Parent=transcript:SSTP_0000083000.1
###
# Gene gene:SSTP_0000083100
SSTP_scaffold0000001	WormBase_imported	gene	281363	286035	.	-	.	ID=gene:SSTP_0000083100;Name=SSTP_0000083100;biotype=protein_coding
SSTP_scaffold0000001	WormBase_imported	mRNA	281363	286035	.	-	.	ID=transcript:SSTP_0000083100.1;Parent=gene:SSTP_0000083100;Name=SSTP_0000083100.1;info=method:InterPro accession:IPR000195 description:Rab-GTPase-TBC domain %0Amethod:InterPro accession:IPR006020 description:PTB/PI domain %0Amethod:InterPro accession:IPR011993 description:PH-like domain superfamily %0Amethod:InterPro accession:IPR022164 description:Kinesin-like %0Amethod:InterPro accession:IPR033185 description:Rab GTPase-activating protein 1 %0Amethod:InterPro accession:IPR035969 description:Rab-GTPase-TBC domain superfamily
SSTP_scaffold0000001	WormBase_imported	exon	285858	286035	.	-	.	ID=exon:SSTP_0000083100.1.1;Parent=transcript:SSTP_0000083100.1
SSTP_scaffold0000001	WormBase_imported	exon	285520	285635	.	-	.	ID=exon:SSTP_0000083100.1.2;Parent=transcript:SSTP_0000083100.1
SSTP_scaffold0000001	WormBase_imported	exon	284491	285450	.	-	.	ID=exon:SSTP_0000083100.1.3;Parent=transcript:SSTP_0000083100.1
SSTP_scaffold0000001	WormBase_imported	exon	283264	283522	.	-	.	ID=exon:SSTP_0000083100.1.4;Parent=transcript:SSTP_0000083100.1
SSTP_scaffold0000001	WormBase_imported	exon	282500	283203	.	-	.	ID=exon:SSTP_0000083100.1.5;Parent=transcript:SSTP_0000083100.1
SSTP_scaffold0000001	WormBase_imported	exon	282278	282448	.	-	.	ID=exon:SSTP_0000083100.1.6;Parent=transcript:SSTP_0000083100.1
SSTP_scaffold0000001	WormBase_imported	exon	281363	282202	.	-	.	ID=exon:SSTP_0000083100.1.7;Parent=transcript:SSTP_0000083100.1
SSTP_scaffold0000001	WormBase_imported	CDS	285858	286035	.	-	0	ID=cds:SSTP_0000083100.1;Parent=transcript:SSTP_0000083100.1
SSTP_scaffold0000001	WormBase_imported	CDS	285520	285635	.	-	2	ID=cds:SSTP_0000083100.1;Parent=transcript:SSTP_0000083100.1
SSTP_scaffold0000001	WormBase_imported	CDS	284491	285450	.	-	0	ID=cds:SSTP_0000083100.1;Parent=transcript:SSTP_0000083100.1
SSTP_scaffold0000001	WormBase_imported	CDS	283264	283522	.	-	0	ID=cds:SSTP_0000083100.1;Parent=transcript:SSTP_0000083100.1
SSTP_scaffold0000001	WormBase_imported	CDS	282500	283203	.	-	2	ID=cds:SSTP_0000083100.1;Parent=transcript:SSTP_0000083100.1
SSTP_scaffold0000001	WormBase_imported	CDS	282278	282448	.	-	0	ID=cds:SSTP_0000083100.1;Parent=transcript:SSTP_0000083100.1
SSTP_scaffold0000001	WormBase_imported	CDS	281363	282202	.	-	0	ID=cds:SSTP_0000083100.1;Parent=transcript:SSTP_0000083100.1
###
# Gene gene:SSTP_0000083200
SSTP_scaffold0000001	WormBase_imported	gene	289207	290561	.	-	.	ID=gene:SSTP_0000083200;Name=SSTP_0000083200;biotype=protein_coding
SSTP_scaffold0000001	WormBase_imported	mRNA	289207	290561	.	-	.	ID=transcript:SSTP_0000083200.1;Parent=gene:SSTP_0000083200;Name=SSTP_0000083200.1;info=method:InterPro accession:IPR006028 description:Gamma-aminobutyric acid A receptor/Glycine receptor alpha %0Amethod:InterPro accession:IPR006029 description:Neurotransmitter-gated ion-channel transmembrane domain %0Amethod:InterPro accession:IPR006201 description:Neurotransmitter-gated ion-channel %0Amethod:InterPro accession:IPR006202 description:Neurotransmitter-gated ion-channel ligand-binding domain %0Amethod:InterPro accession:IPR018000 description:Neurotransmitter-gated ion-channel%2C conserved site %0Amethod:InterPro accession:IPR036719 description:Neurotransmitter-gated ion-channel transmembrane domain superfamily %0Amethod:InterPro accession:IPR036734 description:Neurotransmitter-gated ion-channel ligand-binding domain superfamily
SSTP_scaffold0000001	WormBase_imported	exon	290280	290561	.	-	.	ID=exon:SSTP_0000083200.1.1;Parent=transcript:SSTP_0000083200.1
SSTP_scaffold0000001	WormBase_imported	exon	289453	290226	.	-	.	ID=exon:SSTP_0000083200.1.2;Parent=transcript:SSTP_0000083200.1
SSTP_scaffold0000001	WormBase_imported	exon	289207	289407	.	-	.	ID=exon:SSTP_0000083200.1.3;Parent=transcript:SSTP_0000083200.1
SSTP_scaffold0000001	WormBase_imported	CDS	290280	290561	.	-	0	ID=cds:SSTP_0000083200.1;Parent=transcript:SSTP_0000083200.1
SSTP_scaffold0000001	WormBase_imported	CDS	289453	290226	.	-	0	ID=cds:SSTP_0000083200.1;Parent=transcript:SSTP_0000083200.1
SSTP_scaffold0000001	WormBase_imported	CDS	289207	289407	.	-	0	ID=cds:SSTP_0000083200.1;Parent=transcript:SSTP_0000083200.1
###
# Gene gene:SSTP_0000083300
SSTP_scaffold0000001	WormBase_imported	gene	293464	294569	.	+	.	ID=gene:SSTP_0000083300;Name=SSTP_0000083300;biotype=protein_coding
SSTP_scaffold0000001	WormBase_imported	mRNA	293464	294569	.	+	.	ID=transcript:SSTP_0000083300.1;Parent=gene:SSTP_0000083300;Name=SSTP_0000083300.1;info=method:InterPro accession:IPR001523 description:Paired domain %0Amethod:InterPro accession:IPR009057 description:Homeobox-like domain superfamily %0Amethod:InterPro accession:IPR036388 description:Winged helix-like DNA-binding domain superfamily
SSTP_scaffold0000001	WormBase_imported	exon	293464	293875	.	+	.	ID=exon:SSTP_0000083300.1.1;Parent=transcript:SSTP_0000083300.1
SSTP_scaffold0000001	WormBase_imported	exon	294015	294372	.	+	.	ID=exon:SSTP_0000083300.1.2;Parent=transcript:SSTP_0000083300.1
SSTP_scaffold0000001	WormBase_imported	exon	294437	294569	.	+	.	ID=exon:SSTP_0000083300.1.3;Parent=transcript:SSTP_0000083300.1
SSTP_scaffold0000001	WormBase_imported	CDS	293464	293875	.	+	0	ID=cds:SSTP_0000083300.1;Parent=transcript:SSTP_0000083300.1
SSTP_scaffold0000001	WormBase_imported	CDS	294015	294372	.	+	2	ID=cds:SSTP_0000083300.1;Parent=transcript:SSTP_0000083300.1
SSTP_scaffold0000001	WormBase_imported	CDS	294437	294569	.	+	1	ID=cds:SSTP_0000083300.1;Parent=transcript:SSTP_0000083300.1
###
# Gene gene:SSTP_0000083400
SSTP_scaffold0000001	WormBase_imported	gene	294705	295517	.	-	.	ID=gene:SSTP_0000083400;Name=SSTP_0000083400;biotype=protein_coding
SSTP_scaffold0000001	WormBase_imported	mRNA	294705	295517	.	-	.	ID=transcript:SSTP_0000083400.1;Parent=gene:SSTP_0000083400;Name=SSTP_0000083400.1;info=method:InterPro accession:IPR026571 description:Transmembrane protein 186
SSTP_scaffold0000001	WormBase_imported	exon	294705	295517	.	-	.	ID=exon:SSTP_0000083400.1.1;Parent=transcript:SSTP_0000083400.1
SSTP_scaffold0000001	WormBase_imported	CDS	294705	295517	.	-	0	ID=cds:SSTP_0000083400.1;Parent=transcript:SSTP_0000083400.1
###
# Gene gene:SSTP_0000083500
SSTP_scaffold0000001	WormBase_imported	gene	295664	297042	.	-	.	ID=gene:SSTP_0000083500;Name=SSTP_0000083500;biotype=protein_coding;description=CDP-diacylglycerol--glycerol-3-phosphate 3-phosphatidyltransferase;description_source=UniProtKB/TrEMBL;description_source_acc=A0A0K0DUC2
SSTP_scaffold0000001	WormBase_imported	mRNA	295664	297042	.	-	.	ID=transcript:SSTP_0000083500.2;Parent=gene:SSTP_0000083500;Name=SSTP_0000083500.2;info=method:InterPro accession:IPR001736 description:Phospholipase D/Transphosphatidylase %0Amethod:InterPro accession:IPR016270 description:CDP-alcohol phosphatidyltransferase class-II family %0Amethod:InterPro accession:IPR025202 description:Phospholipase D-like domain
SSTP_scaffold0000001	WormBase_imported	exon	296947	297042	.	-	.	ID=exon:SSTP_0000083500.2.1;Parent=transcript:SSTP_0000083500.2
SSTP_scaffold0000001	WormBase_imported	exon	295664	296896	.	-	.	ID=exon:SSTP_0000083500.2.2;Parent=transcript:SSTP_0000083500.2
SSTP_scaffold0000001	WormBase_imported	CDS	296947	297042	.	-	0	ID=cds:SSTP_0000083500.2;Parent=transcript:SSTP_0000083500.2
SSTP_scaffold0000001	WormBase_imported	CDS	295664	296896	.	-	0	ID=cds:SSTP_0000083500.2;Parent=transcript:SSTP_0000083500.2
###
# Gene gene:SSTP_0000083600
SSTP_scaffold0000001	WormBase_imported	gene	298773	299699	.	-	.	ID=gene:SSTP_0000083600;Name=SSTP_0000083600;biotype=protein_coding
SSTP_scaffold0000001	WormBase_imported	mRNA	298773	299699	.	-	.	ID=transcript:SSTP_0000083600.1;Parent=gene:SSTP_0000083600;Name=SSTP_0000083600.1
SSTP_scaffold0000001	WormBase_imported	exon	298773	299699	.	-	.	ID=exon:SSTP_0000083600.1.1;Parent=transcript:SSTP_0000083600.1
SSTP_scaffold0000001	WormBase_imported	CDS	298773	299699	.	-	0	ID=cds:SSTP_0000083600.1;Parent=transcript:SSTP_0000083600.1
###
# Gene gene:SSTP_0000083700
SSTP_scaffold0000001	WormBase_imported	gene	300177	303623	.	-	.	ID=gene:SSTP_0000083700;Name=SSTP_0000083700;biotype=protein_coding
SSTP_scaffold0000001	WormBase_imported	mRNA	300177	303623	.	-	.	ID=transcript:SSTP_0000083700.1;Parent=gene:SSTP_0000083700;Name=SSTP_0000083700.1;info=method:InterPro accession:IPR000219 description:Dbl homology (DH) domain %0Amethod:InterPro accession:IPR011993 description:PH-like domain superfamily %0Amethod:InterPro accession:IPR035899 description:Dbl homology (DH) domain superfamily
SSTP_scaffold0000001	WormBase_imported	exon	302889	303623	.	-	.	ID=exon:SSTP_0000083700.1.1;Parent=transcript:SSTP_0000083700.1
SSTP_scaffold0000001	WormBase_imported	exon	301598	301732	.	-	.	ID=exon:SSTP_0000083700.1.2;Parent=transcript:SSTP_0000083700.1
SSTP_scaffold0000001	WormBase_imported	exon	300177	301535	.	-	.	ID=exon:SSTP_0000083700.1.3;Parent=transcript:SSTP_0000083700.1
SSTP_scaffold0000001	WormBase_imported	CDS	302889	303623	.	-	0	ID=cds:SSTP_0000083700.1;Parent=transcript:SSTP_0000083700.1
SSTP_scaffold0000001	WormBase_imported	CDS	301598	301732	.	-	0	ID=cds:SSTP_0000083700.1;Parent=transcript:SSTP_0000083700.1
SSTP_scaffold0000001	WormBase_imported	CDS	300177	301535	.	-	0	ID=cds:SSTP_0000083700.1;Parent=transcript:SSTP_0000083700.1
###
# Gene gene:SSTP_0000083800
SSTP_scaffold0000001	WormBase_imported	gene	308201	317182	.	-	.	ID=gene:SSTP_0000083800;Name=SSTP_0000083800;biotype=protein_coding
SSTP_scaffold0000001	WormBase_imported	mRNA	308201	317182	.	-	.	ID=transcript:SSTP_0000083800.1;Parent=gene:SSTP_0000083800;Name=SSTP_0000083800.1;info=method:InterPro accession:IPR001251 description:CRAL-TRIO lipid binding domain %0Amethod:InterPro accession:IPR036865 description:CRAL-TRIO lipid binding domain superfamily
SSTP_scaffold0000001	WormBase_imported	exon	317090	317182	.	-	.	ID=exon:SSTP_0000083800.1.1;Parent=transcript:SSTP_0000083800.1
SSTP_scaffold0000001	WormBase_imported	exon	316824	317047	.	-	.	ID=exon:SSTP_0000083800.1.2;Parent=transcript:SSTP_0000083800.1
SSTP_scaffold0000001	WormBase_imported	exon	316457	316737	.	-	.	ID=exon:SSTP_0000083800.1.3;Parent=transcript:SSTP_0000083800.1
SSTP_scaffold0000001	WormBase_imported	exon	315325	315608	.	-	.	ID=exon:SSTP_0000083800.1.4;Parent=transcript:SSTP_0000083800.1
SSTP_scaffold0000001	WormBase_imported	exon	314057	314284	.	-	.	ID=exon:SSTP_0000083800.1.5;Parent=transcript:SSTP_0000083800.1
SSTP_scaffold0000001	WormBase_imported	exon	313420	313569	.	-	.	ID=exon:SSTP_0000083800.1.6;Parent=transcript:SSTP_0000083800.1
SSTP_scaffold0000001	WormBase_imported	exon	313076	313315	.	-	.	ID=exon:SSTP_0000083800.1.7;Parent=transcript:SSTP_0000083800.1
SSTP_scaffold0000001	WormBase_imported	exon	311568	311687	.	-	.	ID=exon:SSTP_0000083800.1.8;Parent=transcript:SSTP_0000083800.1
SSTP_scaffold0000001	WormBase_imported	exon	311314	311514	.	-	.	ID=exon:SSTP_0000083800.1.9;Parent=transcript:SSTP_0000083800.1
SSTP_scaffold0000001	WormBase_imported	exon	309185	309391	.	-	.	ID=exon:SSTP_0000083800.1.10;Parent=transcript:SSTP_0000083800.1
SSTP_scaffold0000001	WormBase_imported	exon	308201	308392	.	-	.	ID=exon:SSTP_0000083800.1.11;Parent=transcript:SSTP_0000083800.1
SSTP_scaffold0000001	WormBase_imported	CDS	317090	317182	.	-	0	ID=cds:SSTP_0000083800.1;Parent=transcript:SSTP_0000083800.1
SSTP_scaffold0000001	WormBase_imported	CDS	316824	317047	.	-	0	ID=cds:SSTP_0000083800.1;Parent=transcript:SSTP_0000083800.1
SSTP_scaffold0000001	WormBase_imported	CDS	316457	316737	.	-	1	ID=cds:SSTP_0000083800.1;Parent=transcript:SSTP_0000083800.1
SSTP_scaffold0000001	WormBase_imported	CDS	315325	315608	.	-	2	ID=cds:SSTP_0000083800.1;Parent=transcript:SSTP_0000083800.1
SSTP_scaffold0000001	WormBase_imported	CDS	314057	314284	.	-	0	ID=cds:SSTP_0000083800.1;Parent=transcript:SSTP_0000083800.1
SSTP_scaffold0000001	WormBase_imported	CDS	313420	313569	.	-	0	ID=cds:SSTP_0000083800.1;Parent=transcript:SSTP_0000083800.1
SSTP_scaffold0000001	WormBase_imported	CDS	313076	313315	.	-	0	ID=cds:SSTP_0000083800.1;Parent=transcript:SSTP_0000083800.1
SSTP_scaffold0000001	WormBase_imported	CDS	311568	311687	.	-	0	ID=cds:SSTP_0000083800.1;Parent=transcript:SSTP_0000083800.1
SSTP_scaffold0000001	WormBase_imported	CDS	311314	311514	.	-	0	ID=cds:SSTP_0000083800.1;Parent=transcript:SSTP_0000083800.1
SSTP_scaffold0000001	WormBase_imported	CDS	309185	309391	.	-	0	ID=cds:SSTP_0000083800.1;Parent=transcript:SSTP_0000083800.1
SSTP_scaffold0000001	WormBase_imported	CDS	308201	308392	.	-	0	ID=cds:SSTP_0000083800.1;Parent=transcript:SSTP_0000083800.1
###
# Gene gene:SSTP_0000083900
SSTP_scaffold0000001	WormBase_imported	gene	321506	322834	.	-	.	ID=gene:SSTP_0000083900;Name=SSTP_0000083900;biotype=protein_coding
SSTP_scaffold0000001	WormBase_imported	mRNA	321506	322834	.	-	.	ID=transcript:SSTP_0000083900.1;Parent=gene:SSTP_0000083900;Name=SSTP_0000083900.1;info=method:InterPro accession:IPR003582 description:ShKT domain
SSTP_scaffold0000001	WormBase_imported	exon	321506	322834	.	-	.	ID=exon:SSTP_0000083900.1.1;Parent=transcript:SSTP_0000083900.1
SSTP_scaffold0000001	WormBase_imported	CDS	321506	322834	.	-	0	ID=cds:SSTP_0000083900.1;Parent=transcript:SSTP_0000083900.1
###
# Gene gene:SSTP_0000084000
SSTP_scaffold0000001	WormBase_imported	gene	325119	327101	.	-	.	ID=gene:SSTP_0000084000;Name=SSTP_0000084000;biotype=protein_coding;description=Lysine--tRNA ligase;description_source=UniProtKB/TrEMBL;description_source_acc=A0A0K0DUC7
SSTP_scaffold0000001	WormBase_imported	mRNA	325119	327101	.	-	.	ID=transcript:SSTP_0000084000.1;Parent=gene:SSTP_0000084000;Name=SSTP_0000084000.1;info=method:InterPro accession:IPR002313 description:Lysine-tRNA ligase%2C class II %0Amethod:InterPro accession:IPR004364 description:Aminoacyl-tRNA synthetase%2C class II (D/K/N) %0Amethod:InterPro accession:IPR004365 description:OB-fold nucleic acid binding domain%2C AA-tRNA synthetase-type %0Amethod:InterPro accession:IPR006195 description:Aminoacyl-tRNA synthetase%2C class II %0Amethod:InterPro accession:IPR012340 description:Nucleic acid-binding%2C OB-fold %0Amethod:InterPro accession:IPR018149 description:Lysyl-tRNA synthetase%2C class II%2C C-terminal %0Amethod:InterPro accession:IPR034762 description:Bacterial/eukaryotic lysine-tRNA ligase%2C class II
SSTP_scaffold0000001	WormBase_imported	exon	327061	327101	.	-	.	ID=exon:SSTP_0000084000.1.1;Parent=transcript:SSTP_0000084000.1
SSTP_scaffold0000001	WormBase_imported	exon	325119	326820	.	-	.	ID=exon:SSTP_0000084000.1.2;Parent=transcript:SSTP_0000084000.1
SSTP_scaffold0000001	WormBase_imported	CDS	327061	327101	.	-	0	ID=cds:SSTP_0000084000.1;Parent=transcript:SSTP_0000084000.1
SSTP_scaffold0000001	WormBase_imported	CDS	325119	326820	.	-	1	ID=cds:SSTP_0000084000.1;Parent=transcript:SSTP_0000084000.1
###
# Gene gene:SSTP_0000084100
SSTP_scaffold0000001	WormBase_imported	gene	327730	328113	.	+	.	ID=gene:SSTP_0000084100;Name=SSTP_0000084100;biotype=protein_coding
SSTP_scaffold0000001	WormBase_imported	mRNA	327730	328113	.	+	.	ID=transcript:SSTP_0000084100.1;Parent=gene:SSTP_0000084100;Name=SSTP_0000084100.1
SSTP_scaffold0000001	WormBase_imported	exon	327730	328113	.	+	.	ID=exon:SSTP_0000084100.1.1;Parent=transcript:SSTP_0000084100.1
SSTP_scaffold0000001	WormBase_imported	CDS	327730	328113	.	+	0	ID=cds:SSTP_0000084100.1;Parent=transcript:SSTP_0000084100.1
###
# Gene gene:SSTP_0000084200
SSTP_scaffold0000001	WormBase_imported	gene	328440	329559	.	+	.	ID=gene:SSTP_0000084200;Name=SSTP_0000084200;biotype=protein_coding
SSTP_scaffold0000001	WormBase_imported	mRNA	328440	329559	.	+	.	ID=transcript:SSTP_0000084200.1;Parent=gene:SSTP_0000084200;Name=SSTP_0000084200.1;info=method:InterPro accession:IPR001680 description:WD40 repeat %0Amethod:InterPro accession:IPR015943 description:WD40/YVTN repeat-like-containing domain superfamily %0Amethod:InterPro accession:IPR017986 description:WD40-repeat-containing domain %0Amethod:InterPro accession:IPR019775 description:WD40 repeat%2C conserved site %0Amethod:InterPro accession:IPR020472 description:G-protein beta WD-40 repeat %0Amethod:InterPro accession:IPR036322 description:WD40-repeat-containing domain superfamily
SSTP_scaffold0000001	WormBase_imported	exon	328440	328695	.	+	.	ID=exon:SSTP_0000084200.1.1;Parent=transcript:SSTP_0000084200.1
SSTP_scaffold0000001	WormBase_imported	exon	328745	329559	.	+	.	ID=exon:SSTP_0000084200.1.2;Parent=transcript:SSTP_0000084200.1
SSTP_scaffold0000001	WormBase_imported	CDS	328440	328695	.	+	0	ID=cds:SSTP_0000084200.1;Parent=transcript:SSTP_0000084200.1
SSTP_scaffold0000001	WormBase_imported	CDS	328745	329559	.	+	2	ID=cds:SSTP_0000084200.1;Parent=transcript:SSTP_0000084200.1
###
# Gene gene:SSTP_0000084300
SSTP_scaffold0000001	WormBase_imported	gene	329768	333169	.	-	.	ID=gene:SSTP_0000084300;Name=SSTP_0000084300;biotype=protein_coding;description=Aspartate aminotransferase;description_source=UniProtKB/TrEMBL;description_source_acc=A0A0K0DUD0
SSTP_scaffold0000001	WormBase_imported	mRNA	329768	333169	.	-	.	ID=transcript:SSTP_0000084300.1;Parent=gene:SSTP_0000084300;Name=SSTP_0000084300.1;info=method:InterPro accession:IPR000796 description:Aspartate/other aminotransferase %0Amethod:InterPro accession:IPR004838 description:Aminotransferases%2C class-I%2C pyridoxal-phosphate-binding site %0Amethod:InterPro accession:IPR004839 description:Aminotransferase%2C class I/classII %0Amethod:InterPro accession:IPR015421 description:Pyridoxal phosphate-dependent transferase%2C major domain %0Amethod:InterPro accession:IPR015422 description:Pyridoxal phosphate-dependent transferase domain 1 %0Amethod:InterPro accession:IPR015424 description:Pyridoxal phosphate-dependent transferase
SSTP_scaffold0000001	WormBase_imported	exon	333167	333169	.	-	.	ID=exon:SSTP_0000084300.1.1;Parent=transcript:SSTP_0000084300.1
SSTP_scaffold0000001	WormBase_imported	exon	330938	331067	.	-	.	ID=exon:SSTP_0000084300.1.2;Parent=transcript:SSTP_0000084300.1
SSTP_scaffold0000001	WormBase_imported	exon	329768	330885	.	-	.	ID=exon:SSTP_0000084300.1.3;Parent=transcript:SSTP_0000084300.1
SSTP_scaffold0000001	WormBase_imported	CDS	333167	333169	.	-	0	ID=cds:SSTP_0000084300.1;Parent=transcript:SSTP_0000084300.1
SSTP_scaffold0000001	WormBase_imported	CDS	330938	331067	.	-	0	ID=cds:SSTP_0000084300.1;Parent=transcript:SSTP_0000084300.1
SSTP_scaffold0000001	WormBase_imported	CDS	329768	330885	.	-	2	ID=cds:SSTP_0000084300.1;Parent=transcript:SSTP_0000084300.1
###
# Gene gene:SSTP_0000084400
SSTP_scaffold0000001	WormBase_imported	gene	333976	334719	.	-	.	ID=gene:SSTP_0000084400;Name=SSTP_0000084400;biotype=protein_coding
SSTP_scaffold0000001	WormBase_imported	mRNA	333976	334719	.	-	.	ID=transcript:SSTP_0000084400.1;Parent=gene:SSTP_0000084400;Name=SSTP_0000084400.1
SSTP_scaffold0000001	WormBase_imported	exon	333976	334719	.	-	.	ID=exon:SSTP_0000084400.1.1;Parent=transcript:SSTP_0000084400.1
SSTP_scaffold0000001	WormBase_imported	CDS	333976	334719	.	-	0	ID=cds:SSTP_0000084400.1;Parent=transcript:SSTP_0000084400.1
###
# Gene gene:SSTP_0000084500
SSTP_scaffold0000001	WormBase_imported	gene	335135	338217	.	-	.	ID=gene:SSTP_0000084500;Name=SSTP_0000084500;biotype=protein_coding
SSTP_scaffold0000001	WormBase_imported	mRNA	335135	338217	.	-	.	ID=transcript:SSTP_0000084500.1;Parent=gene:SSTP_0000084500;Name=SSTP_0000084500.1;info=method:InterPro accession:IPR006214 description:Bax inhibitor 1-related %0Amethod:InterPro accession:IPR036259 description:MFS transporter superfamily
SSTP_scaffold0000001	WormBase_imported	exon	337245	338217	.	-	.	ID=exon:SSTP_0000084500.1.1;Parent=transcript:SSTP_0000084500.1
SSTP_scaffold0000001	WormBase_imported	exon	337100	337197	.	-	.	ID=exon:SSTP_0000084500.1.2;Parent=transcript:SSTP_0000084500.1
SSTP_scaffold0000001	WormBase_imported	exon	336716	336735	.	-	.	ID=exon:SSTP_0000084500.1.3;Parent=transcript:SSTP_0000084500.1
SSTP_scaffold0000001	WormBase_imported	exon	336100	336224	.	-	.	ID=exon:SSTP_0000084500.1.4;Parent=transcript:SSTP_0000084500.1
SSTP_scaffold0000001	WormBase_imported	exon	335192	335942	.	-	.	ID=exon:SSTP_0000084500.1.5;Parent=transcript:SSTP_0000084500.1
SSTP_scaffold0000001	WormBase_imported	exon	335135	335141	.	-	.	ID=exon:SSTP_0000084500.1.6;Parent=transcript:SSTP_0000084500.1
SSTP_scaffold0000001	WormBase_imported	CDS	337245	338217	.	-	0	ID=cds:SSTP_0000084500.1;Parent=transcript:SSTP_0000084500.1
SSTP_scaffold0000001	WormBase_imported	CDS	337100	337197	.	-	2	ID=cds:SSTP_0000084500.1;Parent=transcript:SSTP_0000084500.1
SSTP_scaffold0000001	WormBase_imported	CDS	336716	336735	.	-	0	ID=cds:SSTP_0000084500.1;Parent=transcript:SSTP_0000084500.1
SSTP_scaffold0000001	WormBase_imported	CDS	336100	336224	.	-	1	ID=cds:SSTP_0000084500.1;Parent=transcript:SSTP_0000084500.1
SSTP_scaffold0000001	WormBase_imported	CDS	335192	335942	.	-	2	ID=cds:SSTP_0000084500.1;Parent=transcript:SSTP_0000084500.1
SSTP_scaffold0000001	WormBase_imported	CDS	335135	335141	.	-	1	ID=cds:SSTP_0000084500.1;Parent=transcript:SSTP_0000084500.1
###
# Gene gene:SSTP_0000084600
SSTP_scaffold0000001	WormBase_imported	gene	338358	338978	.	-	.	ID=gene:SSTP_0000084600;Name=SSTP_0000084600;biotype=protein_coding
SSTP_scaffold0000001	WormBase_imported	mRNA	338358	338978	.	-	.	ID=transcript:SSTP_0000084600.2;Parent=gene:SSTP_0000084600;Name=SSTP_0000084600.2;info=method:InterPro accession:IPR012479 description:SAP30-binding protein
SSTP_scaffold0000001	WormBase_imported	exon	338358	338978	.	-	.	ID=exon:SSTP_0000084600.2.1;Parent=transcript:SSTP_0000084600.2
SSTP_scaffold0000001	WormBase_imported	CDS	338358	338978	.	-	0	ID=cds:SSTP_0000084600.2;Parent=transcript:SSTP_0000084600.2
###
# Gene gene:SSTP_0000084700
SSTP_scaffold0000001	WormBase_imported	gene	341454	344738	.	+	.	ID=gene:SSTP_0000084700;Name=SSTP_0000084700;biotype=protein_coding
SSTP_scaffold0000001	WormBase_imported	mRNA	341454	344738	.	+	.	ID=transcript:SSTP_0000084700.1;Parent=gene:SSTP_0000084700;Name=SSTP_0000084700.1
SSTP_scaffold0000001	WormBase_imported	exon	341454	341564	.	+	.	ID=exon:SSTP_0000084700.1.1;Parent=transcript:SSTP_0000084700.1
SSTP_scaffold0000001	WormBase_imported	exon	341621	341701	.	+	.	ID=exon:SSTP_0000084700.1.2;Parent=transcript:SSTP_0000084700.1
SSTP_scaffold0000001	WormBase_imported	exon	341754	344738	.	+	.	ID=exon:SSTP_0000084700.1.3;Parent=transcript:SSTP_0000084700.1
SSTP_scaffold0000001	WormBase_imported	CDS	341454	341564	.	+	0	ID=cds:SSTP_0000084700.1;Parent=transcript:SSTP_0000084700.1
SSTP_scaffold0000001	WormBase_imported	CDS	341621	341701	.	+	0	ID=cds:SSTP_0000084700.1;Parent=transcript:SSTP_0000084700.1
SSTP_scaffold0000001	WormBase_imported	CDS	341754	344738	.	+	0	ID=cds:SSTP_0000084700.1;Parent=transcript:SSTP_0000084700.1
###
# Gene gene:SSTP_0000084800
SSTP_scaffold0000001	WormBase_imported	gene	344801	345092	.	-	.	ID=gene:SSTP_0000084800;Name=SSTP_0000084800;biotype=protein_coding
SSTP_scaffold0000001	WormBase_imported	mRNA	344801	345092	.	-	.	ID=transcript:SSTP_0000084800.1;Parent=gene:SSTP_0000084800;Name=SSTP_0000084800.1
SSTP_scaffold0000001	WormBase_imported	exon	344955	345092	.	-	.	ID=exon:SSTP_0000084800.1.1;Parent=transcript:SSTP_0000084800.1
SSTP_scaffold0000001	WormBase_imported	exon	344801	344908	.	-	.	ID=exon:SSTP_0000084800.1.2;Parent=transcript:SSTP_0000084800.1
SSTP_scaffold0000001	WormBase_imported	CDS	344955	345092	.	-	0	ID=cds:SSTP_0000084800.1;Parent=transcript:SSTP_0000084800.1
SSTP_scaffold0000001	WormBase_imported	CDS	344801	344908	.	-	0	ID=cds:SSTP_0000084800.1;Parent=transcript:SSTP_0000084800.1
###
# Gene gene:SSTP_0000084900
SSTP_scaffold0000001	WormBase_imported	gene	345308	346449	.	-	.	ID=gene:SSTP_0000084900;Name=SSTP_0000084900;biotype=protein_coding
SSTP_scaffold0000001	WormBase_imported	mRNA	345308	346449	.	-	.	ID=transcript:SSTP_0000084900.1;Parent=gene:SSTP_0000084900;Name=SSTP_0000084900.1
SSTP_scaffold0000001	WormBase_imported	exon	346384	346449	.	-	.	ID=exon:SSTP_0000084900.1.1;Parent=transcript:SSTP_0000084900.1
SSTP_scaffold0000001	WormBase_imported	exon	345308	346342	.	-	.	ID=exon:SSTP_0000084900.1.2;Parent=transcript:SSTP_0000084900.1
SSTP_scaffold0000001	WormBase_imported	CDS	346384	346449	.	-	0	ID=cds:SSTP_0000084900.1;Parent=transcript:SSTP_0000084900.1
SSTP_scaffold0000001	WormBase_imported	CDS	345308	346342	.	-	0	ID=cds:SSTP_0000084900.1;Parent=transcript:SSTP_0000084900.1
###
# Gene gene:SSTP_0000085000
SSTP_scaffold0000001	WormBase_imported	gene	347393	349133	.	-	.	ID=gene:SSTP_0000085000;Name=SSTP_0000085000;biotype=protein_coding
SSTP_scaffold0000001	WormBase_imported	mRNA	347393	349133	.	-	.	ID=transcript:SSTP_0000085000.1;Parent=gene:SSTP_0000085000;Name=SSTP_0000085000.1
SSTP_scaffold0000001	WormBase_imported	exon	348617	349133	.	-	.	ID=exon:SSTP_0000085000.1.1;Parent=transcript:SSTP_0000085000.1
SSTP_scaffold0000001	WormBase_imported	exon	348443	348560	.	-	.	ID=exon:SSTP_0000085000.1.2;Parent=transcript:SSTP_0000085000.1
SSTP_scaffold0000001	WormBase_imported	exon	347877	348401	.	-	.	ID=exon:SSTP_0000085000.1.3;Parent=transcript:SSTP_0000085000.1
SSTP_scaffold0000001	WormBase_imported	exon	347393	347831	.	-	.	ID=exon:SSTP_0000085000.1.4;Parent=transcript:SSTP_0000085000.1
SSTP_scaffold0000001	WormBase_imported	CDS	348617	349133	.	-	0	ID=cds:SSTP_0000085000.1;Parent=transcript:SSTP_0000085000.1
SSTP_scaffold0000001	WormBase_imported	CDS	348443	348560	.	-	2	ID=cds:SSTP_0000085000.1;Parent=transcript:SSTP_0000085000.1
SSTP_scaffold0000001	WormBase_imported	CDS	347877	348401	.	-	1	ID=cds:SSTP_0000085000.1;Parent=transcript:SSTP_0000085000.1
SSTP_scaffold0000001	WormBase_imported	CDS	347393	347831	.	-	1	ID=cds:SSTP_0000085000.1;Parent=transcript:SSTP_0000085000.1
###
# Gene gene:SSTP_0000085100
SSTP_scaffold0000001	WormBase_imported	gene	351096	352564	.	+	.	ID=gene:SSTP_0000085100;Name=SSTP_0000085100;biotype=protein_coding
SSTP_scaffold0000001	WormBase_imported	mRNA	351096	352564	.	+	.	ID=transcript:SSTP_0000085100.1;Parent=gene:SSTP_0000085100;Name=SSTP_0000085100.1;info=method:InterPro accession:IPR031131 description:Warthog protein 3
SSTP_scaffold0000001	WormBase_imported	exon	351096	351466	.	+	.	ID=exon:SSTP_0000085100.1.1;Parent=transcript:SSTP_0000085100.1
SSTP_scaffold0000001	WormBase_imported	exon	351526	352564	.	+	.	ID=exon:SSTP_0000085100.1.2;Parent=transcript:SSTP_0000085100.1
SSTP_scaffold0000001	WormBase_imported	CDS	351096	351466	.	+	0	ID=cds:SSTP_0000085100.1;Parent=transcript:SSTP_0000085100.1
SSTP_scaffold0000001	WormBase_imported	CDS	351526	352564	.	+	1	ID=cds:SSTP_0000085100.1;Parent=transcript:SSTP_0000085100.1
###
# Gene gene:SSTP_0000085200
SSTP_scaffold0000001	WormBase_imported	gene	352668	353886	.	-	.	ID=gene:SSTP_0000085200;Name=SSTP_0000085200;biotype=protein_coding
SSTP_scaffold0000001	WormBase_imported	mRNA	352668	353886	.	-	.	ID=transcript:SSTP_0000085200.1;Parent=gene:SSTP_0000085200;Name=SSTP_0000085200.1;info=method:InterPro accession:IPR006116 description:2-5-oligoadenylate synthetase%2C N-terminal %0Amethod:InterPro accession:IPR006561 description:DZF domain
SSTP_scaffold0000001	WormBase_imported	exon	353884	353886	.	-	.	ID=exon:SSTP_0000085200.1.1;Parent=transcript:SSTP_0000085200.1
SSTP_scaffold0000001	WormBase_imported	exon	353542	353829	.	-	.	ID=exon:SSTP_0000085200.1.2;Parent=transcript:SSTP_0000085200.1
SSTP_scaffold0000001	WormBase_imported	exon	352668	353486	.	-	.	ID=exon:SSTP_0000085200.1.3;Parent=transcript:SSTP_0000085200.1
SSTP_scaffold0000001	WormBase_imported	CDS	353884	353886	.	-	0	ID=cds:SSTP_0000085200.1;Parent=transcript:SSTP_0000085200.1
SSTP_scaffold0000001	WormBase_imported	CDS	353542	353829	.	-	0	ID=cds:SSTP_0000085200.1;Parent=transcript:SSTP_0000085200.1
SSTP_scaffold0000001	WormBase_imported	CDS	352668	353486	.	-	0	ID=cds:SSTP_0000085200.1;Parent=transcript:SSTP_0000085200.1
###
# Gene gene:SSTP_0000085300
SSTP_scaffold0000001	WormBase_imported	gene	355102	358798	.	+	.	ID=gene:SSTP_0000085300;Name=SSTP_0000085300;biotype=protein_coding
SSTP_scaffold0000001	WormBase_imported	mRNA	355102	358798	.	+	.	ID=transcript:SSTP_0000085300.1;Parent=gene:SSTP_0000085300;Name=SSTP_0000085300.1;info=method:InterPro accession:IPR011989 description:Armadillo-like helical %0Amethod:InterPro accession:IPR016024 description:Armadillo-type fold
SSTP_scaffold0000001	WormBase_imported	exon	355102	355263	.	+	.	ID=exon:SSTP_0000085300.1.1;Parent=transcript:SSTP_0000085300.1
SSTP_scaffold0000001	WormBase_imported	exon	355315	358192	.	+	.	ID=exon:SSTP_0000085300.1.2;Parent=transcript:SSTP_0000085300.1
SSTP_scaffold0000001	WormBase_imported	exon	358239	358798	.	+	.	ID=exon:SSTP_0000085300.1.3;Parent=transcript:SSTP_0000085300.1
SSTP_scaffold0000001	WormBase_imported	CDS	355102	355263	.	+	0	ID=cds:SSTP_0000085300.1;Parent=transcript:SSTP_0000085300.1
SSTP_scaffold0000001	WormBase_imported	CDS	355315	358192	.	+	0	ID=cds:SSTP_0000085300.1;Parent=transcript:SSTP_0000085300.1
SSTP_scaffold0000001	WormBase_imported	CDS	358239	358798	.	+	2	ID=cds:SSTP_0000085300.1;Parent=transcript:SSTP_0000085300.1
###
# Gene gene:SSTP_0000085400
SSTP_scaffold0000001	WormBase_imported	gene	359012	359746	.	-	.	ID=gene:SSTP_0000085400;Name=SSTP_0000085400;biotype=protein_coding
SSTP_scaffold0000001	WormBase_imported	mRNA	359012	359746	.	-	.	ID=transcript:SSTP_0000085400.1;Parent=gene:SSTP_0000085400;Name=SSTP_0000085400.1;info=method:InterPro accession:IPR000783 description:RNA polymerase%2C subunit H/Rpb5 C-terminal %0Amethod:InterPro accession:IPR005571 description:RNA polymerase%2C Rpb5%2C N-terminal %0Amethod:InterPro accession:IPR014381 description:DNA-directed RNA polymerase RPB5 subunit%2C eukaryote/virus %0Amethod:InterPro accession:IPR020608 description:RNA polymerase%2C subunit H/Rpb5%2C conserved site %0Amethod:InterPro accession:IPR020609 description:Archaeal RpoH /eukaryotic RPB5 RNA polymerase subunit %0Amethod:InterPro accession:IPR035913 description:RPB5-like RNA polymerase subunit superfamily %0Amethod:InterPro accession:IPR036710 description:RNA polymerase Rpb5%2C N-terminal domain superfamily %0Amethod:InterPro accession:IPR039531 description:DNA-directed RNA polymerase subunit Rpb5-like
SSTP_scaffold0000001	WormBase_imported	exon	359684	359746	.	-	.	ID=exon:SSTP_0000085400.1.1;Parent=transcript:SSTP_0000085400.1
SSTP_scaffold0000001	WormBase_imported	exon	359489	359639	.	-	.	ID=exon:SSTP_0000085400.1.2;Parent=transcript:SSTP_0000085400.1
SSTP_scaffold0000001	WormBase_imported	exon	359012	359436	.	-	.	ID=exon:SSTP_0000085400.1.3;Parent=transcript:SSTP_0000085400.1
SSTP_scaffold0000001	WormBase_imported	CDS	359684	359746	.	-	0	ID=cds:SSTP_0000085400.1;Parent=transcript:SSTP_0000085400.1
SSTP_scaffold0000001	WormBase_imported	CDS	359489	359639	.	-	0	ID=cds:SSTP_0000085400.1;Parent=transcript:SSTP_0000085400.1
SSTP_scaffold0000001	WormBase_imported	CDS	359012	359436	.	-	2	ID=cds:SSTP_0000085400.1;Parent=transcript:SSTP_0000085400.1
###
# Gene gene:SSTP_0000085500
SSTP_scaffold0000001	WormBase_imported	gene	360446	363757	.	+	.	ID=gene:SSTP_0000085500;Name=SSTP_0000085500;biotype=protein_coding
SSTP_scaffold0000001	WormBase_imported	mRNA	360446	363757	.	+	.	ID=transcript:SSTP_0000085500.1;Parent=gene:SSTP_0000085500;Name=SSTP_0000085500.1;info=method:InterPro accession:IPR001606 description:ARID DNA-binding domain %0Amethod:InterPro accession:IPR013087 description:Zinc finger C2H2-type %0Amethod:InterPro accession:IPR016024 description:Armadillo-type fold %0Amethod:InterPro accession:IPR036431 description:ARID DNA-binding domain superfamily
SSTP_scaffold0000001	WormBase_imported	exon	360446	360923	.	+	.	ID=exon:SSTP_0000085500.1.1;Parent=transcript:SSTP_0000085500.1
SSTP_scaffold0000001	WormBase_imported	exon	360978	362501	.	+	.	ID=exon:SSTP_0000085500.1.2;Parent=transcript:SSTP_0000085500.1
SSTP_scaffold0000001	WormBase_imported	exon	362547	363757	.	+	.	ID=exon:SSTP_0000085500.1.3;Parent=transcript:SSTP_0000085500.1
SSTP_scaffold0000001	WormBase_imported	CDS	360446	360923	.	+	0	ID=cds:SSTP_0000085500.1;Parent=transcript:SSTP_0000085500.1
SSTP_scaffold0000001	WormBase_imported	CDS	360978	362501	.	+	2	ID=cds:SSTP_0000085500.1;Parent=transcript:SSTP_0000085500.1
SSTP_scaffold0000001	WormBase_imported	CDS	362547	363757	.	+	2	ID=cds:SSTP_0000085500.1;Parent=transcript:SSTP_0000085500.1
###
# Gene gene:SSTP_0000085600
SSTP_scaffold0000001	WormBase_imported	gene	363981	365416	.	-	.	ID=gene:SSTP_0000085600;Name=SSTP_0000085600;biotype=protein_coding
SSTP_scaffold0000001	WormBase_imported	mRNA	363981	365416	.	-	.	ID=transcript:SSTP_0000085600.1;Parent=gene:SSTP_0000085600;Name=SSTP_0000085600.1;info=method:InterPro accession:IPR001356 description:Homeobox domain %0Amethod:InterPro accession:IPR001781 description:Zinc finger%2C LIM-type %0Amethod:InterPro accession:IPR009057 description:Homeobox-like domain superfamily %0Amethod:InterPro accession:IPR017970 description:Homeobox%2C conserved site
SSTP_scaffold0000001	WormBase_imported	exon	365192	365416	.	-	.	ID=exon:SSTP_0000085600.1.1;Parent=transcript:SSTP_0000085600.1
SSTP_scaffold0000001	WormBase_imported	exon	363981	365144	.	-	.	ID=exon:SSTP_0000085600.1.2;Parent=transcript:SSTP_0000085600.1
SSTP_scaffold0000001	WormBase_imported	CDS	365192	365416	.	-	0	ID=cds:SSTP_0000085600.1;Parent=transcript:SSTP_0000085600.1
SSTP_scaffold0000001	WormBase_imported	CDS	363981	365144	.	-	0	ID=cds:SSTP_0000085600.1;Parent=transcript:SSTP_0000085600.1
###
# Gene gene:SSTP_0000085700
SSTP_scaffold0000001	WormBase_imported	gene	366735	367790	.	-	.	ID=gene:SSTP_0000085700;Name=SSTP_0000085700;biotype=protein_coding
SSTP_scaffold0000001	WormBase_imported	mRNA	366735	367790	.	-	.	ID=transcript:SSTP_0000085700.1;Parent=gene:SSTP_0000085700;Name=SSTP_0000085700.1;info=method:InterPro accession:IPR000719 description:Protein kinase domain %0Amethod:InterPro accession:IPR008271 description:Serine/threonine-protein kinase%2C active site %0Amethod:InterPro accession:IPR011009 description:Protein kinase-like domain superfamily
SSTP_scaffold0000001	WormBase_imported	exon	366735	367790	.	-	.	ID=exon:SSTP_0000085700.1.1;Parent=transcript:SSTP_0000085700.1
SSTP_scaffold0000001	WormBase_imported	CDS	366735	367790	.	-	0	ID=cds:SSTP_0000085700.1;Parent=transcript:SSTP_0000085700.1
###
# Gene gene:SSTP_0000085800
SSTP_scaffold0000001	WormBase_imported	gene	368445	369054	.	-	.	ID=gene:SSTP_0000085800;Name=SSTP_0000085800;biotype=protein_coding
SSTP_scaffold0000001	WormBase_imported	mRNA	368445	369054	.	-	.	ID=transcript:SSTP_0000085800.1;Parent=gene:SSTP_0000085800;Name=SSTP_0000085800.1;info=method:InterPro accession:IPR008597 description:Invertebrate-type lysozyme %0Amethod:InterPro accession:IPR023346 description:Lysozyme-like domain superfamily
SSTP_scaffold0000001	WormBase_imported	exon	368967	369054	.	-	.	ID=exon:SSTP_0000085800.1.1;Parent=transcript:SSTP_0000085800.1
SSTP_scaffold0000001	WormBase_imported	exon	368752	368927	.	-	.	ID=exon:SSTP_0000085800.1.2;Parent=transcript:SSTP_0000085800.1
SSTP_scaffold0000001	WormBase_imported	exon	368584	368706	.	-	.	ID=exon:SSTP_0000085800.1.3;Parent=transcript:SSTP_0000085800.1
SSTP_scaffold0000001	WormBase_imported	exon	368445	368471	.	-	.	ID=exon:SSTP_0000085800.1.4;Parent=transcript:SSTP_0000085800.1
SSTP_scaffold0000001	WormBase_imported	CDS	368967	369054	.	-	0	ID=cds:SSTP_0000085800.1;Parent=transcript:SSTP_0000085800.1
SSTP_scaffold0000001	WormBase_imported	CDS	368752	368927	.	-	2	ID=cds:SSTP_0000085800.1;Parent=transcript:SSTP_0000085800.1
SSTP_scaffold0000001	WormBase_imported	CDS	368584	368706	.	-	0	ID=cds:SSTP_0000085800.1;Parent=transcript:SSTP_0000085800.1
SSTP_scaffold0000001	WormBase_imported	CDS	368445	368471	.	-	0	ID=cds:SSTP_0000085800.1;Parent=transcript:SSTP_0000085800.1
###
# Gene gene:SSTP_0000085900
SSTP_scaffold0000001	WormBase_imported	gene	370121	371802	.	+	.	ID=gene:SSTP_0000085900;Name=SSTP_0000085900;biotype=protein_coding
SSTP_scaffold0000001	WormBase_imported	mRNA	370121	371802	.	+	.	ID=transcript:SSTP_0000085900.1;Parent=gene:SSTP_0000085900;Name=SSTP_0000085900.1;info=method:InterPro accession:IPR000242 description:PTP type protein phosphatase %0Amethod:InterPro accession:IPR000387 description:Tyrosine specific protein phosphatases domain %0Amethod:InterPro accession:IPR029021 description:Protein-tyrosine phosphatase-like
SSTP_scaffold0000001	WormBase_imported	exon	370121	371671	.	+	.	ID=exon:SSTP_0000085900.1.1;Parent=transcript:SSTP_0000085900.1
SSTP_scaffold0000001	WormBase_imported	exon	371719	371802	.	+	.	ID=exon:SSTP_0000085900.1.2;Parent=transcript:SSTP_0000085900.1
SSTP_scaffold0000001	WormBase_imported	CDS	370121	371671	.	+	0	ID=cds:SSTP_0000085900.1;Parent=transcript:SSTP_0000085900.1
SSTP_scaffold0000001	WormBase_imported	CDS	371719	371802	.	+	0	ID=cds:SSTP_0000085900.1;Parent=transcript:SSTP_0000085900.1
###
# Gene gene:SSTP_0000086000
SSTP_scaffold0000001	WormBase_imported	gene	373916	375254	.	+	.	ID=gene:SSTP_0000086000;Name=SSTP_0000086000;biotype=protein_coding
SSTP_scaffold0000001	WormBase_imported	mRNA	373916	375254	.	+	.	ID=transcript:SSTP_0000086000.1;Parent=gene:SSTP_0000086000;Name=SSTP_0000086000.1
SSTP_scaffold0000001	WormBase_imported	exon	373916	374170	.	+	.	ID=exon:SSTP_0000086000.1.1;Parent=transcript:SSTP_0000086000.1
SSTP_scaffold0000001	WormBase_imported	exon	374214	375254	.	+	.	ID=exon:SSTP_0000086000.1.2;Parent=transcript:SSTP_0000086000.1
SSTP_scaffold0000001	WormBase_imported	CDS	373916	374170	.	+	0	ID=cds:SSTP_0000086000.1;Parent=transcript:SSTP_0000086000.1
SSTP_scaffold0000001	WormBase_imported	CDS	374214	375254	.	+	0	ID=cds:SSTP_0000086000.1;Parent=transcript:SSTP_0000086000.1
###
# Gene gene:SSTP_0000086100
SSTP_scaffold0000001	WormBase_imported	gene	375418	376468	.	-	.	ID=gene:SSTP_0000086100;Name=SSTP_0000086100;biotype=protein_coding
SSTP_scaffold0000001	WormBase_imported	mRNA	375418	376468	.	-	.	ID=transcript:SSTP_0000086100.1;Parent=gene:SSTP_0000086100;Name=SSTP_0000086100.1;info=method:InterPro accession:IPR000425 description:Major intrinsic protein %0Amethod:InterPro accession:IPR022357 description:Major intrinsic protein%2C conserved site %0Amethod:InterPro accession:IPR023271 description:Aquaporin-like
SSTP_scaffold0000001	WormBase_imported	exon	376370	376468	.	-	.	ID=exon:SSTP_0000086100.1.1;Parent=transcript:SSTP_0000086100.1
SSTP_scaffold0000001	WormBase_imported	exon	376198	376318	.	-	.	ID=exon:SSTP_0000086100.1.2;Parent=transcript:SSTP_0000086100.1
SSTP_scaffold0000001	WormBase_imported	exon	375958	376095	.	-	.	ID=exon:SSTP_0000086100.1.3;Parent=transcript:SSTP_0000086100.1
SSTP_scaffold0000001	WormBase_imported	exon	375418	375902	.	-	.	ID=exon:SSTP_0000086100.1.4;Parent=transcript:SSTP_0000086100.1
SSTP_scaffold0000001	WormBase_imported	CDS	376370	376468	.	-	0	ID=cds:SSTP_0000086100.1;Parent=transcript:SSTP_0000086100.1
SSTP_scaffold0000001	WormBase_imported	CDS	376198	376318	.	-	0	ID=cds:SSTP_0000086100.1;Parent=transcript:SSTP_0000086100.1
SSTP_scaffold0000001	WormBase_imported	CDS	375958	376095	.	-	2	ID=cds:SSTP_0000086100.1;Parent=transcript:SSTP_0000086100.1
SSTP_scaffold0000001	WormBase_imported	CDS	375418	375902	.	-	2	ID=cds:SSTP_0000086100.1;Parent=transcript:SSTP_0000086100.1
###
# Gene gene:SSTP_0000086200
SSTP_scaffold0000001	WormBase_imported	gene	377753	381002	.	-	.	ID=gene:SSTP_0000086200;Name=SSTP_0000086200;biotype=protein_coding
SSTP_scaffold0000001	WormBase_imported	mRNA	377753	381002	.	-	.	ID=transcript:SSTP_0000086200.1;Parent=gene:SSTP_0000086200;Name=SSTP_0000086200.1;info=method:InterPro accession:IPR000731 description:Sterol-sensing domain %0Amethod:InterPro accession:IPR003392 description:Protein patched/dispatched
SSTP_scaffold0000001	WormBase_imported	exon	380816	381002	.	-	.	ID=exon:SSTP_0000086200.1.1;Parent=transcript:SSTP_0000086200.1
SSTP_scaffold0000001	WormBase_imported	exon	379448	380761	.	-	.	ID=exon:SSTP_0000086200.1.2;Parent=transcript:SSTP_0000086200.1
SSTP_scaffold0000001	WormBase_imported	exon	377753	379404	.	-	.	ID=exon:SSTP_0000086200.1.3;Parent=transcript:SSTP_0000086200.1
SSTP_scaffold0000001	WormBase_imported	CDS	380816	381002	.	-	0	ID=cds:SSTP_0000086200.1;Parent=transcript:SSTP_0000086200.1
SSTP_scaffold0000001	WormBase_imported	CDS	379448	380761	.	-	2	ID=cds:SSTP_0000086200.1;Parent=transcript:SSTP_0000086200.1
SSTP_scaffold0000001	WormBase_imported	CDS	377753	379404	.	-	2	ID=cds:SSTP_0000086200.1;Parent=transcript:SSTP_0000086200.1
###
# Gene gene:SSTP_0000086300
SSTP_scaffold0000001	WormBase_imported	gene	383279	384463	.	-	.	ID=gene:SSTP_0000086300;Name=SSTP_0000086300;biotype=protein_coding
SSTP_scaffold0000001	WormBase_imported	mRNA	383279	384463	.	-	.	ID=transcript:SSTP_0000086300.1;Parent=gene:SSTP_0000086300;Name=SSTP_0000086300.1;info=method:InterPro accession:IPR005069 description:Nucleotide-diphospho-sugar transferase
SSTP_scaffold0000001	WormBase_imported	exon	384257	384463	.	-	.	ID=exon:SSTP_0000086300.1.1;Parent=transcript:SSTP_0000086300.1
SSTP_scaffold0000001	WormBase_imported	exon	383279	384208	.	-	.	ID=exon:SSTP_0000086300.1.2;Parent=transcript:SSTP_0000086300.1
SSTP_scaffold0000001	WormBase_imported	CDS	384257	384463	.	-	0	ID=cds:SSTP_0000086300.1;Parent=transcript:SSTP_0000086300.1
SSTP_scaffold0000001	WormBase_imported	CDS	383279	384208	.	-	0	ID=cds:SSTP_0000086300.1;Parent=transcript:SSTP_0000086300.1
###
# Gene gene:SSTP_0000086400
SSTP_scaffold0000001	WormBase_imported	gene	384572	385611	.	-	.	ID=gene:SSTP_0000086400;Name=SSTP_0000086400;biotype=protein_coding
SSTP_scaffold0000001	WormBase_imported	mRNA	384572	385611	.	-	.	ID=transcript:SSTP_0000086400.1;Parent=gene:SSTP_0000086400;Name=SSTP_0000086400.1;info=method:InterPro accession:IPR002030 description:Mitochondrial carrier UCP-like %0Amethod:InterPro accession:IPR018108 description:Mitochondrial substrate/solute carrier %0Amethod:InterPro accession:IPR023395 description:Mitochondrial carrier domain superfamily
SSTP_scaffold0000001	WormBase_imported	exon	385512	385611	.	-	.	ID=exon:SSTP_0000086400.1.1;Parent=transcript:SSTP_0000086400.1
SSTP_scaffold0000001	WormBase_imported	exon	384572	385464	.	-	.	ID=exon:SSTP_0000086400.1.2;Parent=transcript:SSTP_0000086400.1
SSTP_scaffold0000001	WormBase_imported	CDS	385512	385611	.	-	0	ID=cds:SSTP_0000086400.1;Parent=transcript:SSTP_0000086400.1
SSTP_scaffold0000001	WormBase_imported	CDS	384572	385464	.	-	2	ID=cds:SSTP_0000086400.1;Parent=transcript:SSTP_0000086400.1
###
# Gene gene:SSTP_0000086500
SSTP_scaffold0000001	WormBase_imported	gene	386175	387046	.	+	.	ID=gene:SSTP_0000086500;Name=SSTP_0000086500;biotype=protein_coding
SSTP_scaffold0000001	WormBase_imported	mRNA	386175	387046	.	+	.	ID=transcript:SSTP_0000086500.1;Parent=gene:SSTP_0000086500;Name=SSTP_0000086500.1;info=method:InterPro accession:IPR000340 description:Dual specificity phosphatase%2C catalytic domain %0Amethod:InterPro accession:IPR000387 description:Tyrosine specific protein phosphatases domain %0Amethod:InterPro accession:IPR016130 description:Protein-tyrosine phosphatase%2C active site %0Amethod:InterPro accession:IPR020422 description:Dual specificity protein phosphatase domain %0Amethod:InterPro accession:IPR029021 description:Protein-tyrosine phosphatase-like
SSTP_scaffold0000001	WormBase_imported	exon	386175	386347	.	+	.	ID=exon:SSTP_0000086500.1.1;Parent=transcript:SSTP_0000086500.1
SSTP_scaffold0000001	WormBase_imported	exon	386398	387046	.	+	.	ID=exon:SSTP_0000086500.1.2;Parent=transcript:SSTP_0000086500.1
SSTP_scaffold0000001	WormBase_imported	CDS	386175	386347	.	+	0	ID=cds:SSTP_0000086500.1;Parent=transcript:SSTP_0000086500.1
SSTP_scaffold0000001	WormBase_imported	CDS	386398	387046	.	+	1	ID=cds:SSTP_0000086500.1;Parent=transcript:SSTP_0000086500.1
###
# Gene gene:SSTP_0000086600
SSTP_scaffold0000001	WormBase_imported	gene	387500	389476	.	+	.	ID=gene:SSTP_0000086600;Name=SSTP_0000086600;biotype=protein_coding;description=Succinate dehydrogenase [ubiquinone] flavoprotein subunit, mitochondrial;description_source=UniProtKB/TrEMBL;description_source_acc=A0A0K0DUF3
SSTP_scaffold0000001	WormBase_imported	mRNA	387500	389476	.	+	.	ID=transcript:SSTP_0000086600.1;Parent=gene:SSTP_0000086600;Name=SSTP_0000086600.1;info=method:InterPro accession:IPR003952 description:Fumarate reductase/succinate dehydrogenase%2C FAD-binding site %0Amethod:InterPro accession:IPR003953 description:FAD-dependent oxidoreductase 2%2C FAD binding domain %0Amethod:InterPro accession:IPR011281 description:Succinate dehydrogenase%2C flavoprotein subunit %0Amethod:InterPro accession:IPR014006 description:Succinate dehydrogenase/fumarate reductase%2C flavoprotein subunit %0Amethod:InterPro accession:IPR015939 description:Fumarate reductase/succinate dehydrogenase flavoprotein-like%2C C-terminal %0Amethod:InterPro accession:IPR027477 description:Succinate dehydrogenase/fumarate reductase flavoprotein%2C catalytic domain superfamily %0Amethod:InterPro accession:IPR036188 description:FAD/NAD(P)-binding domain superfamily %0Amethod:InterPro accession:IPR037099 description:Fumarate reductase/succinate dehydrogenase flavoprotein-like%2C C-terminal domain superfamily
SSTP_scaffold0000001	WormBase_imported	exon	387500	389233	.	+	.	ID=exon:SSTP_0000086600.1.1;Parent=transcript:SSTP_0000086600.1
SSTP_scaffold0000001	WormBase_imported	exon	389276	389476	.	+	.	ID=exon:SSTP_0000086600.1.2;Parent=transcript:SSTP_0000086600.1
SSTP_scaffold0000001	WormBase_imported	CDS	387500	389233	.	+	0	ID=cds:SSTP_0000086600.1;Parent=transcript:SSTP_0000086600.1
SSTP_scaffold0000001	WormBase_imported	CDS	389276	389476	.	+	0	ID=cds:SSTP_0000086600.1;Parent=transcript:SSTP_0000086600.1
###
# Gene gene:SSTP_0000086700
SSTP_scaffold0000001	WormBase_imported	gene	392217	392583	.	+	.	ID=gene:SSTP_0000086700;Name=SSTP_0000086700;biotype=protein_coding
SSTP_scaffold0000001	WormBase_imported	mRNA	392217	392583	.	+	.	ID=transcript:SSTP_0000086700.1;Parent=gene:SSTP_0000086700;Name=SSTP_0000086700.1
SSTP_scaffold0000001	WormBase_imported	exon	392217	392308	.	+	.	ID=exon:SSTP_0000086700.1.1;Parent=transcript:SSTP_0000086700.1
SSTP_scaffold0000001	WormBase_imported	exon	392370	392583	.	+	.	ID=exon:SSTP_0000086700.1.2;Parent=transcript:SSTP_0000086700.1
SSTP_scaffold0000001	WormBase_imported	CDS	392217	392308	.	+	0	ID=cds:SSTP_0000086700.1;Parent=transcript:SSTP_0000086700.1
SSTP_scaffold0000001	WormBase_imported	CDS	392370	392583	.	+	1	ID=cds:SSTP_0000086700.1;Parent=transcript:SSTP_0000086700.1
###
# Gene gene:SSTP_0000086800
SSTP_scaffold0000001	WormBase_imported	gene	393056	394947	.	-	.	ID=gene:SSTP_0000086800;Name=SSTP_0000086800;biotype=protein_coding
SSTP_scaffold0000001	WormBase_imported	mRNA	393056	394947	.	-	.	ID=transcript:SSTP_0000086800.1;Parent=gene:SSTP_0000086800;Name=SSTP_0000086800.1
SSTP_scaffold0000001	WormBase_imported	exon	394586	394947	.	-	.	ID=exon:SSTP_0000086800.1.1;Parent=transcript:SSTP_0000086800.1
SSTP_scaffold0000001	WormBase_imported	exon	393971	394530	.	-	.	ID=exon:SSTP_0000086800.1.2;Parent=transcript:SSTP_0000086800.1
SSTP_scaffold0000001	WormBase_imported	exon	393056	393888	.	-	.	ID=exon:SSTP_0000086800.1.3;Parent=transcript:SSTP_0000086800.1
SSTP_scaffold0000001	WormBase_imported	CDS	394586	394947	.	-	0	ID=cds:SSTP_0000086800.1;Parent=transcript:SSTP_0000086800.1
SSTP_scaffold0000001	WormBase_imported	CDS	393971	394530	.	-	1	ID=cds:SSTP_0000086800.1;Parent=transcript:SSTP_0000086800.1
SSTP_scaffold0000001	WormBase_imported	CDS	393056	393888	.	-	2	ID=cds:SSTP_0000086800.1;Parent=transcript:SSTP_0000086800.1
###
# Gene gene:SSTP_0000086900
SSTP_scaffold0000001	WormBase_imported	gene	396086	396907	.	+	.	ID=gene:SSTP_0000086900;Name=SSTP_0000086900;biotype=protein_coding
SSTP_scaffold0000001	WormBase_imported	mRNA	396086	396907	.	+	.	ID=transcript:SSTP_0000086900.1;Parent=gene:SSTP_0000086900;Name=SSTP_0000086900.1;info=method:InterPro accession:IPR036846 description:GM2-AP%2C lipid-recognition domain superfamily
SSTP_scaffold0000001	WormBase_imported	exon	396086	396907	.	+	.	ID=exon:SSTP_0000086900.1.1;Parent=transcript:SSTP_0000086900.1
SSTP_scaffold0000001	WormBase_imported	CDS	396086	396907	.	+	0	ID=cds:SSTP_0000086900.1;Parent=transcript:SSTP_0000086900.1
###
# Gene gene:SSTP_0000087000
SSTP_scaffold0000001	WormBase_imported	gene	397161	397994	.	-	.	ID=gene:SSTP_0000087000;Name=SSTP_0000087000;biotype=protein_coding
SSTP_scaffold0000001	WormBase_imported	mRNA	397161	397994	.	-	.	ID=transcript:SSTP_0000087000.1;Parent=gene:SSTP_0000087000;Name=SSTP_0000087000.1;info=method:InterPro accession:IPR003000 description:Sirtuin family %0Amethod:InterPro accession:IPR026590 description:Sirtuin family%2C catalytic core domain %0Amethod:InterPro accession:IPR029035 description:DHS-like NAD/FAD-binding domain superfamily
SSTP_scaffold0000001	WormBase_imported	exon	397161	397994	.	-	.	ID=exon:SSTP_0000087000.1.1;Parent=transcript:SSTP_0000087000.1
SSTP_scaffold0000001	WormBase_imported	CDS	397161	397994	.	-	0	ID=cds:SSTP_0000087000.1;Parent=transcript:SSTP_0000087000.1
###
# Gene gene:SSTP_0000087100
SSTP_scaffold0000001	WormBase_imported	gene	399625	401809	.	-	.	ID=gene:SSTP_0000087100;Name=SSTP_0000087100;biotype=protein_coding
SSTP_scaffold0000001	WormBase_imported	mRNA	399625	401809	.	-	.	ID=transcript:SSTP_0000087100.1;Parent=gene:SSTP_0000087100;Name=SSTP_0000087100.1;info=method:InterPro accession:IPR001375 description:Peptidase S9%2C prolyl oligopeptidase%2C catalytic domain %0Amethod:InterPro accession:IPR002470 description:Peptidase S9A%2C prolyl oligopeptidase %0Amethod:InterPro accession:IPR023302 description:Peptidase S9A%2C N-terminal domain %0Amethod:InterPro accession:IPR029058 description:Alpha/Beta hydrolase fold
SSTP_scaffold0000001	WormBase_imported	exon	401541	401809	.	-	.	ID=exon:SSTP_0000087100.1.1;Parent=transcript:SSTP_0000087100.1
SSTP_scaffold0000001	WormBase_imported	exon	399625	401497	.	-	.	ID=exon:SSTP_0000087100.1.2;Parent=transcript:SSTP_0000087100.1
SSTP_scaffold0000001	WormBase_imported	CDS	401541	401809	.	-	0	ID=cds:SSTP_0000087100.1;Parent=transcript:SSTP_0000087100.1
SSTP_scaffold0000001	WormBase_imported	CDS	399625	401497	.	-	1	ID=cds:SSTP_0000087100.1;Parent=transcript:SSTP_0000087100.1
###
# Gene gene:SSTP_0000087200
SSTP_scaffold0000001	WormBase_imported	gene	402798	405078	.	-	.	ID=gene:SSTP_0000087200;Name=SSTP_0000087200;biotype=protein_coding
SSTP_scaffold0000001	WormBase_imported	mRNA	402798	405078	.	-	.	ID=transcript:SSTP_0000087200.2;Parent=gene:SSTP_0000087200;Name=SSTP_0000087200.2;info=method:InterPro accession:IPR001375 description:Peptidase S9%2C prolyl oligopeptidase%2C catalytic domain %0Amethod:InterPro accession:IPR002470 description:Peptidase S9A%2C prolyl oligopeptidase %0Amethod:InterPro accession:IPR002471 description:Peptidase S9%2C serine active site %0Amethod:InterPro accession:IPR023302 description:Peptidase S9A%2C N-terminal domain %0Amethod:InterPro accession:IPR029058 description:Alpha/Beta hydrolase fold
SSTP_scaffold0000001	WormBase_imported	exon	404699	405078	.	-	.	ID=exon:SSTP_0000087200.2.1;Parent=transcript:SSTP_0000087200.2
SSTP_scaffold0000001	WormBase_imported	exon	402798	404658	.	-	.	ID=exon:SSTP_0000087200.2.2;Parent=transcript:SSTP_0000087200.2
SSTP_scaffold0000001	WormBase_imported	CDS	404699	405078	.	-	0	ID=cds:SSTP_0000087200.2;Parent=transcript:SSTP_0000087200.2
SSTP_scaffold0000001	WormBase_imported	CDS	402798	404658	.	-	1	ID=cds:SSTP_0000087200.2;Parent=transcript:SSTP_0000087200.2
###
# Gene gene:SSTP_0000087300
SSTP_scaffold0000001	WormBase_imported	gene	405938	408071	.	-	.	ID=gene:SSTP_0000087300;Name=SSTP_0000087300;biotype=protein_coding
SSTP_scaffold0000001	WormBase_imported	mRNA	405938	408071	.	-	.	ID=transcript:SSTP_0000087300.1;Parent=gene:SSTP_0000087300;Name=SSTP_0000087300.1;info=method:InterPro accession:IPR001375 description:Peptidase S9%2C prolyl oligopeptidase%2C catalytic domain %0Amethod:InterPro accession:IPR002470 description:Peptidase S9A%2C prolyl oligopeptidase %0Amethod:InterPro accession:IPR002471 description:Peptidase S9%2C serine active site %0Amethod:InterPro accession:IPR023302 description:Peptidase S9A%2C N-terminal domain %0Amethod:InterPro accession:IPR029058 description:Alpha/Beta hydrolase fold
SSTP_scaffold0000001	WormBase_imported	exon	407842	408071	.	-	.	ID=exon:SSTP_0000087300.1.1;Parent=transcript:SSTP_0000087300.1
SSTP_scaffold0000001	WormBase_imported	exon	405938	407795	.	-	.	ID=exon:SSTP_0000087300.1.2;Parent=transcript:SSTP_0000087300.1
SSTP_scaffold0000001	WormBase_imported	CDS	407842	408071	.	-	0	ID=cds:SSTP_0000087300.1;Parent=transcript:SSTP_0000087300.1
SSTP_scaffold0000001	WormBase_imported	CDS	405938	407795	.	-	1	ID=cds:SSTP_0000087300.1;Parent=transcript:SSTP_0000087300.1
###
# Gene gene:SSTP_0000087400
SSTP_scaffold0000001	WormBase_imported	gene	410609	411598	.	+	.	ID=gene:SSTP_0000087400;Name=SSTP_0000087400;biotype=protein_coding;description=Ubiquitin carboxyl-terminal hydrolase;description_source=UniProtKB/TrEMBL;description_source_acc=A0A0K0DUG1
SSTP_scaffold0000001	WormBase_imported	mRNA	410609	411598	.	+	.	ID=transcript:SSTP_0000087400.2;Parent=gene:SSTP_0000087400;Name=SSTP_0000087400.2;info=method:InterPro accession:IPR001578 description:Peptidase C12%2C ubiquitin carboxyl-terminal hydrolase %0Amethod:InterPro accession:IPR017390 description:Ubiquitinyl hydrolase%2C UCH37 type %0Amethod:InterPro accession:IPR036959 description:Peptidase C12%2C ubiquitin carboxyl-terminal hydrolase superfamily %0Amethod:InterPro accession:IPR038765 description:Papain-like cysteine peptidase superfamily %0Amethod:InterPro accession:IPR041507 description:Peptidase C12%2C C-terminal domain
SSTP_scaffold0000001	WormBase_imported	exon	410609	410851	.	+	.	ID=exon:SSTP_0000087400.2.1;Parent=transcript:SSTP_0000087400.2
SSTP_scaffold0000001	WormBase_imported	exon	410909	411598	.	+	.	ID=exon:SSTP_0000087400.2.2;Parent=transcript:SSTP_0000087400.2
SSTP_scaffold0000001	WormBase_imported	CDS	410609	410851	.	+	0	ID=cds:SSTP_0000087400.2;Parent=transcript:SSTP_0000087400.2
SSTP_scaffold0000001	WormBase_imported	CDS	410909	411598	.	+	0	ID=cds:SSTP_0000087400.2;Parent=transcript:SSTP_0000087400.2
###
# Gene gene:SSTP_0000087500
SSTP_scaffold0000001	WormBase_imported	gene	413722	414630	.	-	.	ID=gene:SSTP_0000087500;Name=SSTP_0000087500;biotype=protein_coding
SSTP_scaffold0000001	WormBase_imported	mRNA	413722	414630	.	-	.	ID=transcript:SSTP_0000087500.1;Parent=gene:SSTP_0000087500;Name=SSTP_0000087500.1;info=method:InterPro accession:IPR002486 description:Nematode cuticle collagen%2C N-terminal %0Amethod:InterPro accession:IPR008160 description:Collagen triple helix repeat
SSTP_scaffold0000001	WormBase_imported	exon	413722	414630	.	-	.	ID=exon:SSTP_0000087500.1.1;Parent=transcript:SSTP_0000087500.1
SSTP_scaffold0000001	WormBase_imported	CDS	413722	414630	.	-	0	ID=cds:SSTP_0000087500.1;Parent=transcript:SSTP_0000087500.1
###
# Gene gene:SSTP_0000087600
SSTP_scaffold0000001	WormBase_imported	gene	415780	417082	.	+	.	ID=gene:SSTP_0000087600;Name=SSTP_0000087600;biotype=protein_coding
SSTP_scaffold0000001	WormBase_imported	mRNA	415780	417082	.	+	.	ID=transcript:SSTP_0000087600.1;Parent=gene:SSTP_0000087600;Name=SSTP_0000087600.1;info=method:InterPro accession:IPR007271 description:Nucleotide-sugar transporter
SSTP_scaffold0000001	WormBase_imported	exon	415780	415924	.	+	.	ID=exon:SSTP_0000087600.1.1;Parent=transcript:SSTP_0000087600.1
SSTP_scaffold0000001	WormBase_imported	exon	415978	416705	.	+	.	ID=exon:SSTP_0000087600.1.2;Parent=transcript:SSTP_0000087600.1
SSTP_scaffold0000001	WormBase_imported	exon	416759	417082	.	+	.	ID=exon:SSTP_0000087600.1.3;Parent=transcript:SSTP_0000087600.1
SSTP_scaffold0000001	WormBase_imported	CDS	415780	415924	.	+	0	ID=cds:SSTP_0000087600.1;Parent=transcript:SSTP_0000087600.1
SSTP_scaffold0000001	WormBase_imported	CDS	415978	416705	.	+	2	ID=cds:SSTP_0000087600.1;Parent=transcript:SSTP_0000087600.1
SSTP_scaffold0000001	WormBase_imported	CDS	416759	417082	.	+	0	ID=cds:SSTP_0000087600.1;Parent=transcript:SSTP_0000087600.1
###
# Gene gene:SSTP_0000087700
SSTP_scaffold0000001	WormBase_imported	gene	417435	417804	.	-	.	ID=gene:SSTP_0000087700;Name=SSTP_0000087700;biotype=protein_coding
SSTP_scaffold0000001	WormBase_imported	mRNA	417435	417804	.	-	.	ID=transcript:SSTP_0000087700.1;Parent=gene:SSTP_0000087700;Name=SSTP_0000087700.1
SSTP_scaffold0000001	WormBase_imported	exon	417636	417804	.	-	.	ID=exon:SSTP_0000087700.1.1;Parent=transcript:SSTP_0000087700.1
SSTP_scaffold0000001	WormBase_imported	exon	417435	417586	.	-	.	ID=exon:SSTP_0000087700.1.2;Parent=transcript:SSTP_0000087700.1
SSTP_scaffold0000001	WormBase_imported	CDS	417636	417804	.	-	0	ID=cds:SSTP_0000087700.1;Parent=transcript:SSTP_0000087700.1
SSTP_scaffold0000001	WormBase_imported	CDS	417435	417586	.	-	2	ID=cds:SSTP_0000087700.1;Parent=transcript:SSTP_0000087700.1
###
# Gene gene:SSTP_0000087800
SSTP_scaffold0000001	WormBase_imported	gene	418478	419368	.	-	.	ID=gene:SSTP_0000087800;Name=SSTP_0000087800;biotype=protein_coding
SSTP_scaffold0000001	WormBase_imported	mRNA	418478	419368	.	-	.	ID=transcript:SSTP_0000087800.1;Parent=gene:SSTP_0000087800;Name=SSTP_0000087800.1;info=method:InterPro accession:IPR008962 description:PapD-like superfamily %0Amethod:InterPro accession:IPR013783 description:Immunoglobulin-like fold
SSTP_scaffold0000001	WormBase_imported	exon	419348	419368	.	-	.	ID=exon:SSTP_0000087800.1.1;Parent=transcript:SSTP_0000087800.1
SSTP_scaffold0000001	WormBase_imported	exon	419099	419272	.	-	.	ID=exon:SSTP_0000087800.1.2;Parent=transcript:SSTP_0000087800.1
SSTP_scaffold0000001	WormBase_imported	exon	418763	419038	.	-	.	ID=exon:SSTP_0000087800.1.3;Parent=transcript:SSTP_0000087800.1
SSTP_scaffold0000001	WormBase_imported	exon	418478	418720	.	-	.	ID=exon:SSTP_0000087800.1.4;Parent=transcript:SSTP_0000087800.1
SSTP_scaffold0000001	WormBase_imported	CDS	419348	419368	.	-	0	ID=cds:SSTP_0000087800.1;Parent=transcript:SSTP_0000087800.1
SSTP_scaffold0000001	WormBase_imported	CDS	419099	419272	.	-	0	ID=cds:SSTP_0000087800.1;Parent=transcript:SSTP_0000087800.1
SSTP_scaffold0000001	WormBase_imported	CDS	418763	419038	.	-	0	ID=cds:SSTP_0000087800.1;Parent=transcript:SSTP_0000087800.1
SSTP_scaffold0000001	WormBase_imported	CDS	418478	418720	.	-	0	ID=cds:SSTP_0000087800.1;Parent=transcript:SSTP_0000087800.1
###
# Gene gene:SSTP_0000087900
SSTP_scaffold0000001	WormBase_imported	gene	426099	427809	.	+	.	ID=gene:SSTP_0000087900;Name=SSTP_0000087900;biotype=protein_coding;description=Phosphate transporter;description_source=UniProtKB/TrEMBL;description_source_acc=A0A0K0DUG6
SSTP_scaffold0000001	WormBase_imported	mRNA	426099	427809	.	+	.	ID=transcript:SSTP_0000087900.1;Parent=gene:SSTP_0000087900;Name=SSTP_0000087900.1;info=method:InterPro accession:IPR001204 description:Phosphate transporter
SSTP_scaffold0000001	WormBase_imported	exon	426099	426330	.	+	.	ID=exon:SSTP_0000087900.1.1;Parent=transcript:SSTP_0000087900.1
SSTP_scaffold0000001	WormBase_imported	exon	426381	426709	.	+	.	ID=exon:SSTP_0000087900.1.2;Parent=transcript:SSTP_0000087900.1
SSTP_scaffold0000001	WormBase_imported	exon	426768	426984	.	+	.	ID=exon:SSTP_0000087900.1.3;Parent=transcript:SSTP_0000087900.1
SSTP_scaffold0000001	WormBase_imported	exon	427031	427809	.	+	.	ID=exon:SSTP_0000087900.1.4;Parent=transcript:SSTP_0000087900.1
SSTP_scaffold0000001	WormBase_imported	CDS	426099	426330	.	+	0	ID=cds:SSTP_0000087900.1;Parent=transcript:SSTP_0000087900.1
SSTP_scaffold0000001	WormBase_imported	CDS	426381	426709	.	+	2	ID=cds:SSTP_0000087900.1;Parent=transcript:SSTP_0000087900.1
SSTP_scaffold0000001	WormBase_imported	CDS	426768	426984	.	+	0	ID=cds:SSTP_0000087900.1;Parent=transcript:SSTP_0000087900.1
SSTP_scaffold0000001	WormBase_imported	CDS	427031	427809	.	+	2	ID=cds:SSTP_0000087900.1;Parent=transcript:SSTP_0000087900.1
###
# Gene gene:SSTP_0000088000
SSTP_scaffold0000001	WormBase_imported	gene	428393	429543	.	-	.	ID=gene:SSTP_0000088000;Name=SSTP_0000088000;biotype=protein_coding
SSTP_scaffold0000001	WormBase_imported	mRNA	428393	429543	.	-	.	ID=transcript:SSTP_0000088000.2;Parent=gene:SSTP_0000088000;Name=SSTP_0000088000.2;info=method:InterPro accession:IPR002524 description:Cation efflux protein %0Amethod:InterPro accession:IPR027469 description:Cation efflux transmembrane domain superfamily %0Amethod:InterPro accession:IPR036837 description:Cation efflux protein%2C cytoplasmic domain superfamily
SSTP_scaffold0000001	WormBase_imported	exon	429482	429543	.	-	.	ID=exon:SSTP_0000088000.2.1;Parent=transcript:SSTP_0000088000.2
SSTP_scaffold0000001	WormBase_imported	exon	429001	429437	.	-	.	ID=exon:SSTP_0000088000.2.2;Parent=transcript:SSTP_0000088000.2
SSTP_scaffold0000001	WormBase_imported	exon	428393	428964	.	-	.	ID=exon:SSTP_0000088000.2.3;Parent=transcript:SSTP_0000088000.2
SSTP_scaffold0000001	WormBase_imported	CDS	429482	429543	.	-	0	ID=cds:SSTP_0000088000.2;Parent=transcript:SSTP_0000088000.2
SSTP_scaffold0000001	WormBase_imported	CDS	429001	429437	.	-	1	ID=cds:SSTP_0000088000.2;Parent=transcript:SSTP_0000088000.2
SSTP_scaffold0000001	WormBase_imported	CDS	428393	428964	.	-	2	ID=cds:SSTP_0000088000.2;Parent=transcript:SSTP_0000088000.2
###
# Gene gene:SSTP_0000088100
SSTP_scaffold0000001	WormBase_imported	gene	430075	431302	.	-	.	ID=gene:SSTP_0000088100;Name=SSTP_0000088100;biotype=protein_coding
SSTP_scaffold0000001	WormBase_imported	mRNA	430075	431302	.	-	.	ID=transcript:SSTP_0000088100.1;Parent=gene:SSTP_0000088100;Name=SSTP_0000088100.1;info=method:InterPro accession:IPR003280 description:Two pore domain potassium channel %0Amethod:InterPro accession:IPR013099 description:Potassium channel domain
SSTP_scaffold0000001	WormBase_imported	exon	431160	431302	.	-	.	ID=exon:SSTP_0000088100.1.1;Parent=transcript:SSTP_0000088100.1
SSTP_scaffold0000001	WormBase_imported	exon	430940	431114	.	-	.	ID=exon:SSTP_0000088100.1.2;Parent=transcript:SSTP_0000088100.1
SSTP_scaffold0000001	WormBase_imported	exon	430432	430898	.	-	.	ID=exon:SSTP_0000088100.1.3;Parent=transcript:SSTP_0000088100.1
SSTP_scaffold0000001	WormBase_imported	exon	430112	430382	.	-	.	ID=exon:SSTP_0000088100.1.4;Parent=transcript:SSTP_0000088100.1
SSTP_scaffold0000001	WormBase_imported	exon	430075	430077	.	-	.	ID=exon:SSTP_0000088100.1.5;Parent=transcript:SSTP_0000088100.1
SSTP_scaffold0000001	WormBase_imported	CDS	431160	431302	.	-	0	ID=cds:SSTP_0000088100.1;Parent=transcript:SSTP_0000088100.1
SSTP_scaffold0000001	WormBase_imported	CDS	430940	431114	.	-	1	ID=cds:SSTP_0000088100.1;Parent=transcript:SSTP_0000088100.1
SSTP_scaffold0000001	WormBase_imported	CDS	430432	430898	.	-	0	ID=cds:SSTP_0000088100.1;Parent=transcript:SSTP_0000088100.1
SSTP_scaffold0000001	WormBase_imported	CDS	430112	430382	.	-	1	ID=cds:SSTP_0000088100.1;Parent=transcript:SSTP_0000088100.1
SSTP_scaffold0000001	WormBase_imported	CDS	430075	430077	.	-	0	ID=cds:SSTP_0000088100.1;Parent=transcript:SSTP_0000088100.1
###
# Gene gene:Ss_srg_36
SSTP_scaffold0000001	JonathanStoltzfus	gene	432659	433603	.	+	.	ID=gene:Ss_srg_36;Name=Ss_srg_36;OtherName=SSTP_0000088200_split;biotype=protein_coding
SSTP_scaffold0000001	JonathanStoltzfus	mRNA	432659	433603	.	+	.	ID=transcript:Ss_srg_36.1;Parent=gene:Ss_srg_36;Name=Ss_srg_36.1
SSTP_scaffold0000001	JonathanStoltzfus	exon	432659	433603	.	+	0	ID=exon:Ss_srg_36.1.1;Parent=transcript:Ss_srg_36.1
SSTP_scaffold0000001	JonathanStoltzfus	CDS	432659	433603	.	+	0	ID=cds:Ss_srg_36.1;Parent=transcript:Ss_srg_36.1
###
# Gene gene:Ss_dnajc3
SSTP_scaffold0000001	JonathanStoltzfus	gene	434504	436054	.	+	.	ID=gene:Ss_dnajc3;Name=Ss_dnajc3;OtherName=SSTP_0000088200_split;biotype=protein_coding
SSTP_scaffold0000001	JonathanStoltzfus	mRNA	434504	436054	.	+	.	ID=transcript:Ss_dnajc3.1;Parent=gene:Ss_dnajc3;Name=Ss_dnajc3.1;info=method:InterPro accession:IPR001623 description:DnaJ domain %0Amethod:InterPro accession:IPR011990 description:Tetratricopeptide-like helical domain superfamily %0Amethod:InterPro accession:IPR013026 description:Tetratricopeptide repeat-containing domain %0Amethod:InterPro accession:IPR019734 description:Tetratricopeptide repeat %0Amethod:InterPro accession:IPR036869 description:Chaperone J-domain superfamily
SSTP_scaffold0000001	JonathanStoltzfus	exon	434504	434564	.	+	.	ID=exon:Ss_dnajc3.1.1;Parent=transcript:Ss_dnajc3.1
SSTP_scaffold0000001	JonathanStoltzfus	exon	434622	436054	.	+	.	ID=exon:Ss_dnajc3.1.2;Parent=transcript:Ss_dnajc3.1
SSTP_scaffold0000001	JonathanStoltzfus	CDS	434504	434564	.	+	0	ID=cds:Ss_dnajc3.1;Parent=transcript:Ss_dnajc3.1
SSTP_scaffold0000001	JonathanStoltzfus	CDS	434622	436054	.	+	0	ID=cds:Ss_dnajc3.1;Parent=transcript:Ss_dnajc3.1
###
# Gene gene:SSTP_0000088300
SSTP_scaffold0000001	WormBase_imported	gene	436408	436692	.	+	.	ID=gene:SSTP_0000088300;Name=SSTP_0000088300;biotype=protein_coding;description=MICOS complex subunit MIC10;description_source=UniProtKB/TrEMBL;description_source_acc=A0A0K0DUH0
SSTP_scaffold0000001	WormBase_imported	mRNA	436408	436692	.	+	.	ID=transcript:SSTP_0000088300.1;Parent=gene:SSTP_0000088300;Name=SSTP_0000088300.1;info=method:InterPro accession:IPR007512 description:MICOS complex subunit Mic10
SSTP_scaffold0000001	WormBase_imported	exon	436408	436692	.	+	.	ID=exon:SSTP_0000088300.1.1;Parent=transcript:SSTP_0000088300.1
SSTP_scaffold0000001	WormBase_imported	CDS	436408	436692	.	+	0	ID=cds:SSTP_0000088300.1;Parent=transcript:SSTP_0000088300.1
###
# Gene gene:SSTP_0000088400
SSTP_scaffold0000001	WormBase_imported	gene	437385	437954	.	+	.	ID=gene:SSTP_0000088400;Name=SSTP_0000088400;biotype=protein_coding
SSTP_scaffold0000001	WormBase_imported	mRNA	437385	437954	.	+	.	ID=transcript:SSTP_0000088400.1;Parent=gene:SSTP_0000088400;Name=SSTP_0000088400.1;info=method:InterPro accession:IPR007327 description:Tumour protein D52
SSTP_scaffold0000001	WormBase_imported	exon	437385	437406	.	+	.	ID=exon:SSTP_0000088400.1.1;Parent=transcript:SSTP_0000088400.1
SSTP_scaffold0000001	WormBase_imported	exon	437449	437519	.	+	.	ID=exon:SSTP_0000088400.1.2;Parent=transcript:SSTP_0000088400.1
SSTP_scaffold0000001	WormBase_imported	exon	437571	437954	.	+	.	ID=exon:SSTP_0000088400.1.3;Parent=transcript:SSTP_0000088400.1
SSTP_scaffold0000001	WormBase_imported	CDS	437385	437406	.	+	0	ID=cds:SSTP_0000088400.1;Parent=transcript:SSTP_0000088400.1
SSTP_scaffold0000001	WormBase_imported	CDS	437449	437519	.	+	2	ID=cds:SSTP_0000088400.1;Parent=transcript:SSTP_0000088400.1
SSTP_scaffold0000001	WormBase_imported	CDS	437571	437954	.	+	0	ID=cds:SSTP_0000088400.1;Parent=transcript:SSTP_0000088400.1
###
# Gene gene:SSTP_0000088500
SSTP_scaffold0000001	WormBase_imported	gene	440281	440854	.	+	.	ID=gene:SSTP_0000088500;Name=SSTP_0000088500;biotype=protein_coding
SSTP_scaffold0000001	WormBase_imported	mRNA	440281	440854	.	+	.	ID=transcript:SSTP_0000088500.1;Parent=gene:SSTP_0000088500;Name=SSTP_0000088500.1;info=method:InterPro accession:IPR002048 description:EF-hand domain %0Amethod:InterPro accession:IPR011992 description:EF-hand domain pair %0Amethod:InterPro accession:IPR018247 description:EF-Hand 1%2C calcium-binding site
SSTP_scaffold0000001	WormBase_imported	exon	440281	440328	.	+	.	ID=exon:SSTP_0000088500.1.1;Parent=transcript:SSTP_0000088500.1
SSTP_scaffold0000001	WormBase_imported	exon	440387	440854	.	+	.	ID=exon:SSTP_0000088500.1.2;Parent=transcript:SSTP_0000088500.1
SSTP_scaffold0000001	WormBase_imported	CDS	440281	440328	.	+	0	ID=cds:SSTP_0000088500.1;Parent=transcript:SSTP_0000088500.1
SSTP_scaffold0000001	WormBase_imported	CDS	440387	440854	.	+	0	ID=cds:SSTP_0000088500.1;Parent=transcript:SSTP_0000088500.1
###
# Gene gene:SSTP_0000088600
SSTP_scaffold0000001	WormBase_imported	gene	441744	443898	.	+	.	ID=gene:SSTP_0000088600;Name=SSTP_0000088600;biotype=protein_coding
SSTP_scaffold0000001	WormBase_imported	mRNA	441744	443898	.	+	.	ID=transcript:SSTP_0000088600.1;Parent=gene:SSTP_0000088600;Name=SSTP_0000088600.1;info=method:InterPro accession:IPR002314 description:Aminoacyl-tRNA synthetase%2C class II (G/ P/ S/T) %0Amethod:InterPro accession:IPR002320 description:Threonine-tRNA ligase%2C class IIa %0Amethod:InterPro accession:IPR004095 description:TGS %0Amethod:InterPro accession:IPR004154 description:Anticodon-binding %0Amethod:InterPro accession:IPR006195 description:Aminoacyl-tRNA synthetase%2C class II %0Amethod:InterPro accession:IPR012675 description:Beta-grasp domain superfamily %0Amethod:InterPro accession:IPR012676 description:TGS-like %0Amethod:InterPro accession:IPR012947 description:Threonyl/alanyl tRNA synthetase%2C SAD %0Amethod:InterPro accession:IPR018163 description:Threonyl/alanyl tRNA synthetase%2C class II-like%2C putative editing domain superfamily %0Amethod:InterPro accession:IPR033728 description:Threonine-tRNA ligase catalytic core domain %0Amethod:InterPro accession:IPR036621 description:Anticodon-binding domain superfamily
SSTP_scaffold0000001	WormBase_imported	exon	441744	441785	.	+	.	ID=exon:SSTP_0000088600.1.1;Parent=transcript:SSTP_0000088600.1
SSTP_scaffold0000001	WormBase_imported	exon	441835	443898	.	+	.	ID=exon:SSTP_0000088600.1.2;Parent=transcript:SSTP_0000088600.1
SSTP_scaffold0000001	WormBase_imported	CDS	441744	441785	.	+	0	ID=cds:SSTP_0000088600.1;Parent=transcript:SSTP_0000088600.1
SSTP_scaffold0000001	WormBase_imported	CDS	441835	443898	.	+	0	ID=cds:SSTP_0000088600.1;Parent=transcript:SSTP_0000088600.1
###
# Gene gene:SSTP_0000088700
SSTP_scaffold0000001	WormBase_imported	gene	443925	444329	.	-	.	ID=gene:SSTP_0000088700;Name=SSTP_0000088700;biotype=protein_coding
SSTP_scaffold0000001	WormBase_imported	mRNA	443925	444329	.	-	.	ID=transcript:SSTP_0000088700.1;Parent=gene:SSTP_0000088700;Name=SSTP_0000088700.1;info=method:InterPro accession:IPR040045 description:Cytoplasmic dynein 2 light intermediate chain 1
SSTP_scaffold0000001	WormBase_imported	exon	443925	444329	.	-	.	ID=exon:SSTP_0000088700.1.1;Parent=transcript:SSTP_0000088700.1
SSTP_scaffold0000001	WormBase_imported	CDS	443925	444329	.	-	0	ID=cds:SSTP_0000088700.1;Parent=transcript:SSTP_0000088700.1
###
# Gene gene:SSTP_0000088800
SSTP_scaffold0000001	WormBase_imported	gene	444371	445048	.	-	.	ID=gene:SSTP_0000088800;Name=SSTP_0000088800;biotype=protein_coding
SSTP_scaffold0000001	WormBase_imported	mRNA	444371	445048	.	-	.	ID=transcript:SSTP_0000088800.1;Parent=gene:SSTP_0000088800;Name=SSTP_0000088800.1;info=method:InterPro accession:IPR027417 description:P-loop containing nucleoside triphosphate hydrolase %0Amethod:InterPro accession:IPR040045 description:Cytoplasmic dynein 2 light intermediate chain 1
SSTP_scaffold0000001	WormBase_imported	exon	444973	445048	.	-	.	ID=exon:SSTP_0000088800.1.1;Parent=transcript:SSTP_0000088800.1
SSTP_scaffold0000001	WormBase_imported	exon	444498	444934	.	-	.	ID=exon:SSTP_0000088800.1.2;Parent=transcript:SSTP_0000088800.1
SSTP_scaffold0000001	WormBase_imported	exon	444371	444445	.	-	.	ID=exon:SSTP_0000088800.1.3;Parent=transcript:SSTP_0000088800.1
SSTP_scaffold0000001	WormBase_imported	CDS	444973	445048	.	-	0	ID=cds:SSTP_0000088800.1;Parent=transcript:SSTP_0000088800.1
SSTP_scaffold0000001	WormBase_imported	CDS	444498	444934	.	-	2	ID=cds:SSTP_0000088800.1;Parent=transcript:SSTP_0000088800.1
SSTP_scaffold0000001	WormBase_imported	CDS	444371	444445	.	-	0	ID=cds:SSTP_0000088800.1;Parent=transcript:SSTP_0000088800.1
###
# Gene gene:SSTP_0000088900
SSTP_scaffold0000001	WormBase_imported	gene	445354	445638	.	+	.	ID=gene:SSTP_0000088900;Name=SSTP_0000088900;biotype=protein_coding
SSTP_scaffold0000001	WormBase_imported	mRNA	445354	445638	.	+	.	ID=transcript:SSTP_0000088900.1;Parent=gene:SSTP_0000088900;Name=SSTP_0000088900.1;info=method:InterPro accession:IPR018450 description:Romo1/Mgr2
SSTP_scaffold0000001	WormBase_imported	exon	445354	445481	.	+	.	ID=exon:SSTP_0000088900.1.1;Parent=transcript:SSTP_0000088900.1
SSTP_scaffold0000001	WormBase_imported	exon	445530	445638	.	+	.	ID=exon:SSTP_0000088900.1.2;Parent=transcript:SSTP_0000088900.1
SSTP_scaffold0000001	WormBase_imported	CDS	445354	445481	.	+	0	ID=cds:SSTP_0000088900.1;Parent=transcript:SSTP_0000088900.1
SSTP_scaffold0000001	WormBase_imported	CDS	445530	445638	.	+	1	ID=cds:SSTP_0000088900.1;Parent=transcript:SSTP_0000088900.1
###
# Gene gene:SSTP_0000089000
SSTP_scaffold0000001	WormBase_imported	gene	448572	450274	.	+	.	ID=gene:SSTP_0000089000;Name=SSTP_0000089000;biotype=protein_coding
SSTP_scaffold0000001	WormBase_imported	mRNA	448572	450274	.	+	.	ID=transcript:SSTP_0000089000.1;Parent=gene:SSTP_0000089000;Name=SSTP_0000089000.1;info=method:InterPro accession:IPR006028 description:Gamma-aminobutyric acid A receptor/Glycine receptor alpha %0Amethod:InterPro accession:IPR006029 description:Neurotransmitter-gated ion-channel transmembrane domain %0Amethod:InterPro accession:IPR006201 description:Neurotransmitter-gated ion-channel %0Amethod:InterPro accession:IPR006202 description:Neurotransmitter-gated ion-channel ligand-binding domain %0Amethod:InterPro accession:IPR036719 description:Neurotransmitter-gated ion-channel transmembrane domain superfamily %0Amethod:InterPro accession:IPR036734 description:Neurotransmitter-gated ion-channel ligand-binding domain superfamily
SSTP_scaffold0000001	WormBase_imported	exon	448572	449425	.	+	.	ID=exon:SSTP_0000089000.1.1;Parent=transcript:SSTP_0000089000.1
SSTP_scaffold0000001	WormBase_imported	exon	449488	449945	.	+	.	ID=exon:SSTP_0000089000.1.2;Parent=transcript:SSTP_0000089000.1
SSTP_scaffold0000001	WormBase_imported	exon	449994	450274	.	+	.	ID=exon:SSTP_0000089000.1.3;Parent=transcript:SSTP_0000089000.1
SSTP_scaffold0000001	WormBase_imported	CDS	448572	449425	.	+	0	ID=cds:SSTP_0000089000.1;Parent=transcript:SSTP_0000089000.1
SSTP_scaffold0000001	WormBase_imported	CDS	449488	449945	.	+	1	ID=cds:SSTP_0000089000.1;Parent=transcript:SSTP_0000089000.1
SSTP_scaffold0000001	WormBase_imported	CDS	449994	450274	.	+	2	ID=cds:SSTP_0000089000.1;Parent=transcript:SSTP_0000089000.1
###
# Gene gene:SSTP_0000089100
SSTP_scaffold0000001	WormBase_imported	gene	450434	450768	.	-	.	ID=gene:SSTP_0000089100;Name=SSTP_0000089100;biotype=protein_coding
SSTP_scaffold0000001	WormBase_imported	mRNA	450434	450768	.	-	.	ID=transcript:SSTP_0000089100.1;Parent=gene:SSTP_0000089100;Name=SSTP_0000089100.1;info=method:InterPro accession:IPR008138 description:Saposin B type%2C region 2 %0Amethod:InterPro accession:IPR008139 description:Saposin B type domain %0Amethod:InterPro accession:IPR011001 description:Saposin-like
SSTP_scaffold0000001	WormBase_imported	exon	450631	450768	.	-	.	ID=exon:SSTP_0000089100.1.1;Parent=transcript:SSTP_0000089100.1
SSTP_scaffold0000001	WormBase_imported	exon	450434	450589	.	-	.	ID=exon:SSTP_0000089100.1.2;Parent=transcript:SSTP_0000089100.1
SSTP_scaffold0000001	WormBase_imported	CDS	450631	450768	.	-	0	ID=cds:SSTP_0000089100.1;Parent=transcript:SSTP_0000089100.1
SSTP_scaffold0000001	WormBase_imported	CDS	450434	450589	.	-	0	ID=cds:SSTP_0000089100.1;Parent=transcript:SSTP_0000089100.1
###
# Gene gene:SSTP_0000089200
SSTP_scaffold0000001	WormBase_imported	gene	451751	452508	.	+	.	ID=gene:SSTP_0000089200;Name=SSTP_0000089200;biotype=protein_coding;description=NAD(P)H-hydrate epimerase;description_source=UniProtKB/TrEMBL;description_source_acc=A0A0K0DUH9
SSTP_scaffold0000001	WormBase_imported	mRNA	451751	452508	.	+	.	ID=transcript:SSTP_0000089200.1;Parent=gene:SSTP_0000089200;Name=SSTP_0000089200.1;info=method:InterPro accession:IPR004443 description:YjeF N-terminal domain %0Amethod:InterPro accession:IPR032976 description:YjeF N-terminal domain-containing protein%2C eukaryotes %0Amethod:InterPro accession:IPR036652 description:YjeF N-terminal domain superfamily
SSTP_scaffold0000001	WormBase_imported	exon	451751	451770	.	+	.	ID=exon:SSTP_0000089200.1.1;Parent=transcript:SSTP_0000089200.1
SSTP_scaffold0000001	WormBase_imported	exon	451818	452314	.	+	.	ID=exon:SSTP_0000089200.1.2;Parent=transcript:SSTP_0000089200.1
SSTP_scaffold0000001	WormBase_imported	exon	452360	452508	.	+	.	ID=exon:SSTP_0000089200.1.3;Parent=transcript:SSTP_0000089200.1
SSTP_scaffold0000001	WormBase_imported	CDS	451751	451770	.	+	0	ID=cds:SSTP_0000089200.1;Parent=transcript:SSTP_0000089200.1
SSTP_scaffold0000001	WormBase_imported	CDS	451818	452314	.	+	1	ID=cds:SSTP_0000089200.1;Parent=transcript:SSTP_0000089200.1
SSTP_scaffold0000001	WormBase_imported	CDS	452360	452508	.	+	2	ID=cds:SSTP_0000089200.1;Parent=transcript:SSTP_0000089200.1
###
# Gene gene:SSTP_0000089300
SSTP_scaffold0000001	WormBase_imported	gene	452556	452852	.	-	.	ID=gene:SSTP_0000089300;Name=SSTP_0000089300;biotype=protein_coding
SSTP_scaffold0000001	WormBase_imported	mRNA	452556	452852	.	-	.	ID=transcript:SSTP_0000089300.1;Parent=gene:SSTP_0000089300;Name=SSTP_0000089300.1
SSTP_scaffold0000001	WormBase_imported	exon	452754	452852	.	-	.	ID=exon:SSTP_0000089300.1.1;Parent=transcript:SSTP_0000089300.1
SSTP_scaffold0000001	WormBase_imported	exon	452556	452714	.	-	.	ID=exon:SSTP_0000089300.1.2;Parent=transcript:SSTP_0000089300.1
SSTP_scaffold0000001	WormBase_imported	CDS	452754	452852	.	-	0	ID=cds:SSTP_0000089300.1;Parent=transcript:SSTP_0000089300.1
SSTP_scaffold0000001	WormBase_imported	CDS	452556	452714	.	-	0	ID=cds:SSTP_0000089300.1;Parent=transcript:SSTP_0000089300.1
###
# Gene gene:SSTP_0000089400
SSTP_scaffold0000001	WormBase_imported	gene	453113	453444	.	-	.	ID=gene:SSTP_0000089400;Name=SSTP_0000089400;biotype=protein_coding
SSTP_scaffold0000001	WormBase_imported	mRNA	453113	453444	.	-	.	ID=transcript:SSTP_0000089400.1;Parent=gene:SSTP_0000089400;Name=SSTP_0000089400.1;info=method:InterPro accession:IPR008138 description:Saposin B type%2C region 2 %0Amethod:InterPro accession:IPR008139 description:Saposin B type domain %0Amethod:InterPro accession:IPR011001 description:Saposin-like
SSTP_scaffold0000001	WormBase_imported	exon	453307	453444	.	-	.	ID=exon:SSTP_0000089400.1.1;Parent=transcript:SSTP_0000089400.1
SSTP_scaffold0000001	WormBase_imported	exon	453113	453268	.	-	.	ID=exon:SSTP_0000089400.1.2;Parent=transcript:SSTP_0000089400.1
SSTP_scaffold0000001	WormBase_imported	CDS	453307	453444	.	-	0	ID=cds:SSTP_0000089400.1;Parent=transcript:SSTP_0000089400.1
SSTP_scaffold0000001	WormBase_imported	CDS	453113	453268	.	-	0	ID=cds:SSTP_0000089400.1;Parent=transcript:SSTP_0000089400.1
###
# Gene gene:SSTP_0000089500
SSTP_scaffold0000001	WormBase_imported	gene	453832	456429	.	+	.	ID=gene:SSTP_0000089500;Name=SSTP_0000089500;biotype=protein_coding
SSTP_scaffold0000001	WormBase_imported	mRNA	453832	456429	.	+	.	ID=transcript:SSTP_0000089500.1;Parent=gene:SSTP_0000089500;Name=SSTP_0000089500.1;info=method:InterPro accession:IPR019514 description:Syndetin%2C C-terminal %0Amethod:InterPro accession:IPR019515 description:Vacuolar protein sorting-associated protein 54%2C N-terminal %0Amethod:InterPro accession:IPR040047 description:Syndetin
SSTP_scaffold0000001	WormBase_imported	exon	453832	456429	.	+	.	ID=exon:SSTP_0000089500.1.1;Parent=transcript:SSTP_0000089500.1
SSTP_scaffold0000001	WormBase_imported	CDS	453832	456429	.	+	0	ID=cds:SSTP_0000089500.1;Parent=transcript:SSTP_0000089500.1
###
# Gene gene:SSTP_0000089600
SSTP_scaffold0000001	WormBase_imported	gene	457145	457607	.	+	.	ID=gene:SSTP_0000089600;Name=SSTP_0000089600;biotype=protein_coding
SSTP_scaffold0000001	WormBase_imported	mRNA	457145	457607	.	+	.	ID=transcript:SSTP_0000089600.1;Parent=gene:SSTP_0000089600;Name=SSTP_0000089600.1;info=method:InterPro accession:IPR001199 description:Cytochrome b5-like heme/steroid binding domain %0Amethod:InterPro accession:IPR018506 description:Cytochrome b5%2C heme-binding site %0Amethod:InterPro accession:IPR036400 description:Cytochrome b5-like heme/steroid binding domain superfamily
SSTP_scaffold0000001	WormBase_imported	exon	457145	457341	.	+	.	ID=exon:SSTP_0000089600.1.1;Parent=transcript:SSTP_0000089600.1
SSTP_scaffold0000001	WormBase_imported	exon	457388	457607	.	+	.	ID=exon:SSTP_0000089600.1.2;Parent=transcript:SSTP_0000089600.1
SSTP_scaffold0000001	WormBase_imported	CDS	457145	457341	.	+	0	ID=cds:SSTP_0000089600.1;Parent=transcript:SSTP_0000089600.1
SSTP_scaffold0000001	WormBase_imported	CDS	457388	457607	.	+	1	ID=cds:SSTP_0000089600.1;Parent=transcript:SSTP_0000089600.1
###
# Gene gene:SSTP_0000089700
SSTP_scaffold0000001	WormBase_imported	gene	457894	458643	.	+	.	ID=gene:SSTP_0000089700;Name=SSTP_0000089700;biotype=protein_coding
SSTP_scaffold0000001	WormBase_imported	mRNA	457894	458643	.	+	.	ID=transcript:SSTP_0000089700.1;Parent=gene:SSTP_0000089700;Name=SSTP_0000089700.1;info=method:InterPro accession:IPR002347 description:Short-chain dehydrogenase/reductase SDR %0Amethod:InterPro accession:IPR036291 description:NAD(P)-binding domain superfamily
SSTP_scaffold0000001	WormBase_imported	exon	457894	458643	.	+	.	ID=exon:SSTP_0000089700.1.1;Parent=transcript:SSTP_0000089700.1
SSTP_scaffold0000001	WormBase_imported	CDS	457894	458643	.	+	0	ID=cds:SSTP_0000089700.1;Parent=transcript:SSTP_0000089700.1
###
# Gene gene:SSTP_0000089800
SSTP_scaffold0000001	WormBase_imported	gene	458749	459126	.	-	.	ID=gene:SSTP_0000089800;Name=SSTP_0000089800;biotype=protein_coding;description=Peptidyl-prolyl cis-trans isomerase;description_source=UniProtKB/TrEMBL;description_source_acc=A0A0K0DUI5
SSTP_scaffold0000001	WormBase_imported	mRNA	458749	459126	.	-	.	ID=transcript:SSTP_0000089800.1;Parent=gene:SSTP_0000089800;Name=SSTP_0000089800.1;info=method:InterPro accession:IPR000297 description:Peptidyl-prolyl cis-trans isomerase%2C PpiC-type
SSTP_scaffold0000001	WormBase_imported	exon	458749	459126	.	-	.	ID=exon:SSTP_0000089800.1.1;Parent=transcript:SSTP_0000089800.1
SSTP_scaffold0000001	WormBase_imported	CDS	458749	459126	.	-	0	ID=cds:SSTP_0000089800.1;Parent=transcript:SSTP_0000089800.1
###
# Gene gene:SSTP_0000089900
SSTP_scaffold0000001	WormBase_imported	gene	459762	460617	.	-	.	ID=gene:SSTP_0000089900;Name=SSTP_0000089900;biotype=protein_coding
SSTP_scaffold0000001	WormBase_imported	mRNA	459762	460617	.	-	.	ID=transcript:SSTP_0000089900.1;Parent=gene:SSTP_0000089900;Name=SSTP_0000089900.1;info=method:InterPro accession:IPR019447 description:DNA/RNA-binding protein Kin17%2C conserved domain %0Amethod:InterPro accession:IPR037321 description:KIN17-like protein %0Amethod:InterPro accession:IPR038254 description:KIN17%2C WH-like domain superfamily
SSTP_scaffold0000001	WormBase_imported	exon	460541	460617	.	-	.	ID=exon:SSTP_0000089900.1.1;Parent=transcript:SSTP_0000089900.1
SSTP_scaffold0000001	WormBase_imported	exon	459762	460500	.	-	.	ID=exon:SSTP_0000089900.1.2;Parent=transcript:SSTP_0000089900.1
SSTP_scaffold0000001	WormBase_imported	CDS	460541	460617	.	-	0	ID=cds:SSTP_0000089900.1;Parent=transcript:SSTP_0000089900.1
SSTP_scaffold0000001	WormBase_imported	CDS	459762	460500	.	-	1	ID=cds:SSTP_0000089900.1;Parent=transcript:SSTP_0000089900.1
###
# Gene gene:SSTP_0000090000
SSTP_scaffold0000001	WormBase_imported	gene	460857	462276	.	+	.	ID=gene:SSTP_0000090000;Name=SSTP_0000090000;biotype=protein_coding
SSTP_scaffold0000001	WormBase_imported	mRNA	460857	462276	.	+	.	ID=transcript:SSTP_0000090000.1;Parent=gene:SSTP_0000090000;Name=SSTP_0000090000.1;info=method:InterPro accession:IPR019392 description:Mitoguardin
SSTP_scaffold0000001	WormBase_imported	exon	460857	460963	.	+	.	ID=exon:SSTP_0000090000.1.1;Parent=transcript:SSTP_0000090000.1
SSTP_scaffold0000001	WormBase_imported	exon	461007	462276	.	+	.	ID=exon:SSTP_0000090000.1.2;Parent=transcript:SSTP_0000090000.1
SSTP_scaffold0000001	WormBase_imported	CDS	460857	460963	.	+	0	ID=cds:SSTP_0000090000.1;Parent=transcript:SSTP_0000090000.1
SSTP_scaffold0000001	WormBase_imported	CDS	461007	462276	.	+	1	ID=cds:SSTP_0000090000.1;Parent=transcript:SSTP_0000090000.1
###
# Gene gene:SSTP_0000090100
SSTP_scaffold0000001	WormBase_imported	gene	462420	463400	.	+	.	ID=gene:SSTP_0000090100;Name=SSTP_0000090100;biotype=protein_coding
SSTP_scaffold0000001	WormBase_imported	mRNA	462420	463400	.	+	.	ID=transcript:SSTP_0000090100.1;Parent=gene:SSTP_0000090100;Name=SSTP_0000090100.1;info=method:InterPro accession:IPR007019 description:Surfeit locus 6 %0Amethod:InterPro accession:IPR029190 description:Ribosomal RNA-processing protein 14/surfeit locus protein 6%2C C-terminal domain
SSTP_scaffold0000001	WormBase_imported	exon	462420	463400	.	+	.	ID=exon:SSTP_0000090100.1.1;Parent=transcript:SSTP_0000090100.1
SSTP_scaffold0000001	WormBase_imported	CDS	462420	463400	.	+	0	ID=cds:SSTP_0000090100.1;Parent=transcript:SSTP_0000090100.1
###
# Gene gene:SSTP_0000090200
SSTP_scaffold0000001	WormBase_imported	gene	463640	468565	.	-	.	ID=gene:SSTP_0000090200;Name=SSTP_0000090200;biotype=protein_coding
SSTP_scaffold0000001	WormBase_imported	mRNA	463640	468565	.	-	.	ID=transcript:SSTP_0000090200.1;Parent=gene:SSTP_0000090200;Name=SSTP_0000090200.1;info=method:InterPro accession:IPR012954 description:BP28%2C C-terminal domain %0Amethod:InterPro accession:IPR016024 description:Armadillo-type fold %0Amethod:InterPro accession:IPR022125 description:U3 small nucleolar RNA-associated protein 10%2C N-terminal %0Amethod:InterPro accession:IPR040191 description:U3 small nucleolar RNA-associated protein 10
SSTP_scaffold0000001	WormBase_imported	exon	463640	468565	.	-	.	ID=exon:SSTP_0000090200.1.1;Parent=transcript:SSTP_0000090200.1
SSTP_scaffold0000001	WormBase_imported	CDS	463640	468565	.	-	0	ID=cds:SSTP_0000090200.1;Parent=transcript:SSTP_0000090200.1
###
# Gene gene:SSTP_0000090300
SSTP_scaffold0000001	WormBase_imported	gene	469598	471232	.	+	.	ID=gene:SSTP_0000090300;Name=SSTP_0000090300;biotype=protein_coding;description=Inositol-pentakisphosphate 2-kinase;description_source=UniProtKB/TrEMBL;description_source_acc=A0A0K0DUJ0
SSTP_scaffold0000001	WormBase_imported	mRNA	469598	471232	.	+	.	ID=transcript:SSTP_0000090300.1;Parent=gene:SSTP_0000090300;Name=SSTP_0000090300.1;info=method:InterPro accession:IPR009286 description:Inositol-pentakisphosphate 2-kinase
SSTP_scaffold0000001	WormBase_imported	exon	469598	469640	.	+	.	ID=exon:SSTP_0000090300.1.1;Parent=transcript:SSTP_0000090300.1
SSTP_scaffold0000001	WormBase_imported	exon	469765	469786	.	+	.	ID=exon:SSTP_0000090300.1.2;Parent=transcript:SSTP_0000090300.1
SSTP_scaffold0000001	WormBase_imported	exon	469843	471232	.	+	.	ID=exon:SSTP_0000090300.1.3;Parent=transcript:SSTP_0000090300.1
SSTP_scaffold0000001	WormBase_imported	CDS	469598	469640	.	+	0	ID=cds:SSTP_0000090300.1;Parent=transcript:SSTP_0000090300.1
SSTP_scaffold0000001	WormBase_imported	CDS	469765	469786	.	+	2	ID=cds:SSTP_0000090300.1;Parent=transcript:SSTP_0000090300.1
SSTP_scaffold0000001	WormBase_imported	CDS	469843	471232	.	+	1	ID=cds:SSTP_0000090300.1;Parent=transcript:SSTP_0000090300.1
###
# Gene gene:SSTP_0000090400
SSTP_scaffold0000001	WormBase_imported	gene	471465	473744	.	-	.	ID=gene:SSTP_0000090400;Name=SSTP_0000090400;biotype=protein_coding
SSTP_scaffold0000001	WormBase_imported	mRNA	471465	473744	.	-	.	ID=transcript:SSTP_0000090400.1;Parent=gene:SSTP_0000090400;Name=SSTP_0000090400.1;info=method:InterPro accession:IPR001818 description:Peptidase M10%2C metallopeptidase %0Amethod:InterPro accession:IPR002477 description:Peptidoglycan binding-like %0Amethod:InterPro accession:IPR006026 description:Peptidase%2C metallopeptidase %0Amethod:InterPro accession:IPR018487 description:Hemopexin-like repeats %0Amethod:InterPro accession:IPR021190 description:Peptidase M10A %0Amethod:InterPro accession:IPR024079 description:Metallopeptidase%2C catalytic domain superfamily %0Amethod:InterPro accession:IPR033739 description:Peptidase M10A%2C catalytic domain %0Amethod:InterPro accession:IPR036365 description:PGBD-like superfamily %0Amethod:InterPro accession:IPR036375 description:Hemopexin-like domain superfamily
SSTP_scaffold0000001	WormBase_imported	exon	473520	473744	.	-	.	ID=exon:SSTP_0000090400.1.1;Parent=transcript:SSTP_0000090400.1
SSTP_scaffold0000001	WormBase_imported	exon	473347	473473	.	-	.	ID=exon:SSTP_0000090400.1.2;Parent=transcript:SSTP_0000090400.1
SSTP_scaffold0000001	WormBase_imported	exon	473042	473140	.	-	.	ID=exon:SSTP_0000090400.1.3;Parent=transcript:SSTP_0000090400.1
SSTP_scaffold0000001	WormBase_imported	exon	471762	472826	.	-	.	ID=exon:SSTP_0000090400.1.4;Parent=transcript:SSTP_0000090400.1
SSTP_scaffold0000001	WormBase_imported	exon	471465	471712	.	-	.	ID=exon:SSTP_0000090400.1.5;Parent=transcript:SSTP_0000090400.1
SSTP_scaffold0000001	WormBase_imported	CDS	473520	473744	.	-	0	ID=cds:SSTP_0000090400.1;Parent=transcript:SSTP_0000090400.1
SSTP_scaffold0000001	WormBase_imported	CDS	473347	473473	.	-	0	ID=cds:SSTP_0000090400.1;Parent=transcript:SSTP_0000090400.1
SSTP_scaffold0000001	WormBase_imported	CDS	473042	473140	.	-	2	ID=cds:SSTP_0000090400.1;Parent=transcript:SSTP_0000090400.1
SSTP_scaffold0000001	WormBase_imported	CDS	471762	472826	.	-	2	ID=cds:SSTP_0000090400.1;Parent=transcript:SSTP_0000090400.1
SSTP_scaffold0000001	WormBase_imported	CDS	471465	471712	.	-	2	ID=cds:SSTP_0000090400.1;Parent=transcript:SSTP_0000090400.1
###
# Gene gene:SSTP_0000090500
SSTP_scaffold0000001	WormBase_imported	gene	479592	481715	.	-	.	ID=gene:SSTP_0000090500;Name=SSTP_0000090500;biotype=protein_coding
SSTP_scaffold0000001	WormBase_imported	mRNA	479592	481715	.	-	.	ID=transcript:SSTP_0000090500.1;Parent=gene:SSTP_0000090500;Name=SSTP_0000090500.1;info=method:InterPro accession:IPR011021 description:Arrestin-like%2C N-terminal %0Amethod:InterPro accession:IPR011022 description:Arrestin C-terminal-like domain %0Amethod:InterPro accession:IPR014752 description:Arrestin%2C C-terminal %0Amethod:InterPro accession:IPR014756 description:Immunoglobulin E-set
SSTP_scaffold0000001	WormBase_imported	exon	479592	481715	.	-	.	ID=exon:SSTP_0000090500.1.1;Parent=transcript:SSTP_0000090500.1
SSTP_scaffold0000001	WormBase_imported	CDS	479592	481715	.	-	0	ID=cds:SSTP_0000090500.1;Parent=transcript:SSTP_0000090500.1
###
# Gene gene:SSTP_0000090600
SSTP_scaffold0000001	WormBase_imported	gene	488420	491083	.	-	.	ID=gene:SSTP_0000090600;Name=SSTP_0000090600;biotype=protein_coding
SSTP_scaffold0000001	WormBase_imported	mRNA	488420	491083	.	-	.	ID=transcript:SSTP_0000090600.1;Parent=gene:SSTP_0000090600;Name=SSTP_0000090600.1;info=method:InterPro accession:IPR000536 description:Nuclear hormone receptor%2C ligand-binding domain %0Amethod:InterPro accession:IPR001628 description:Zinc finger%2C nuclear hormone receptor-type %0Amethod:InterPro accession:IPR001723 description:Nuclear hormone receptor %0Amethod:InterPro accession:IPR013088 description:Zinc finger%2C NHR/GATA-type %0Amethod:InterPro accession:IPR035500 description:Nuclear hormone receptor-like domain superfamily
SSTP_scaffold0000001	WormBase_imported	exon	490999	491083	.	-	.	ID=exon:SSTP_0000090600.1.1;Parent=transcript:SSTP_0000090600.1
SSTP_scaffold0000001	WormBase_imported	exon	490081	490663	.	-	.	ID=exon:SSTP_0000090600.1.2;Parent=transcript:SSTP_0000090600.1
SSTP_scaffold0000001	WormBase_imported	exon	489895	490025	.	-	.	ID=exon:SSTP_0000090600.1.3;Parent=transcript:SSTP_0000090600.1
SSTP_scaffold0000001	WormBase_imported	exon	489302	489838	.	-	.	ID=exon:SSTP_0000090600.1.4;Parent=transcript:SSTP_0000090600.1
SSTP_scaffold0000001	WormBase_imported	exon	488420	488655	.	-	.	ID=exon:SSTP_0000090600.1.5;Parent=transcript:SSTP_0000090600.1
SSTP_scaffold0000001	WormBase_imported	CDS	490999	491083	.	-	0	ID=cds:SSTP_0000090600.1;Parent=transcript:SSTP_0000090600.1
SSTP_scaffold0000001	WormBase_imported	CDS	490081	490663	.	-	2	ID=cds:SSTP_0000090600.1;Parent=transcript:SSTP_0000090600.1
SSTP_scaffold0000001	WormBase_imported	CDS	489895	490025	.	-	1	ID=cds:SSTP_0000090600.1;Parent=transcript:SSTP_0000090600.1
SSTP_scaffold0000001	WormBase_imported	CDS	489302	489838	.	-	2	ID=cds:SSTP_0000090600.1;Parent=transcript:SSTP_0000090600.1
SSTP_scaffold0000001	WormBase_imported	CDS	488420	488655	.	-	2	ID=cds:SSTP_0000090600.1;Parent=transcript:SSTP_0000090600.1
###
# Gene gene:SSTP_0000090700
SSTP_scaffold0000001	WormBase_imported	gene	495065	499942	.	-	.	ID=gene:SSTP_0000090700;Name=SSTP_0000090700;biotype=protein_coding;description=Non-specific serine/threonine protein kinase;description_source=UniProtKB/TrEMBL;description_source_acc=A0A0K0DUJ4
SSTP_scaffold0000001	WormBase_imported	mRNA	495065	499942	.	-	.	ID=transcript:SSTP_0000090700.2;Parent=gene:SSTP_0000090700;Name=SSTP_0000090700.2;info=method:InterPro accession:IPR000095 description:CRIB domain %0Amethod:InterPro accession:IPR000719 description:Protein kinase domain %0Amethod:InterPro accession:IPR008271 description:Serine/threonine-protein kinase%2C active site %0Amethod:InterPro accession:IPR011009 description:Protein kinase-like domain superfamily %0Amethod:InterPro accession:IPR017441 description:Protein kinase%2C ATP binding site %0Amethod:InterPro accession:IPR036936 description:CRIB domain superfamily
SSTP_scaffold0000001	WormBase_imported	exon	499722	499942	.	-	.	ID=exon:SSTP_0000090700.2.1;Parent=transcript:SSTP_0000090700.2
SSTP_scaffold0000001	WormBase_imported	exon	499119	499635	.	-	.	ID=exon:SSTP_0000090700.2.2;Parent=transcript:SSTP_0000090700.2
SSTP_scaffold0000001	WormBase_imported	exon	495354	496283	.	-	.	ID=exon:SSTP_0000090700.2.3;Parent=transcript:SSTP_0000090700.2
SSTP_scaffold0000001	WormBase_imported	exon	495065	495292	.	-	.	ID=exon:SSTP_0000090700.2.4;Parent=transcript:SSTP_0000090700.2
SSTP_scaffold0000001	WormBase_imported	CDS	499722	499942	.	-	0	ID=cds:SSTP_0000090700.2;Parent=transcript:SSTP_0000090700.2
SSTP_scaffold0000001	WormBase_imported	CDS	499119	499635	.	-	1	ID=cds:SSTP_0000090700.2;Parent=transcript:SSTP_0000090700.2
SSTP_scaffold0000001	WormBase_imported	CDS	495354	496283	.	-	0	ID=cds:SSTP_0000090700.2;Parent=transcript:SSTP_0000090700.2
SSTP_scaffold0000001	WormBase_imported	CDS	495065	495292	.	-	0	ID=cds:SSTP_0000090700.2;Parent=transcript:SSTP_0000090700.2
###
# Gene gene:SSTP_0000090800
SSTP_scaffold0000001	WormBase_imported	gene	505190	506370	.	+	.	ID=gene:SSTP_0000090800;Name=SSTP_0000090800;biotype=protein_coding
SSTP_scaffold0000001	WormBase_imported	mRNA	505190	506370	.	+	.	ID=transcript:SSTP_0000090800.1;Parent=gene:SSTP_0000090800;Name=SSTP_0000090800.1;info=method:InterPro accession:IPR000504 description:RNA recognition motif domain %0Amethod:InterPro accession:IPR012677 description:Nucleotide-binding alpha-beta plait domain superfamily %0Amethod:InterPro accession:IPR025742 description:Cleavage stimulation factor subunit 2%2C hinge domain %0Amethod:InterPro accession:IPR026896 description:Transcription termination and cleavage factor%2C C-terminal domain %0Amethod:InterPro accession:IPR035979 description:RNA-binding domain superfamily %0Amethod:InterPro accession:IPR038192 description:CSTF2%2C C-terminal domain superfamily
SSTP_scaffold0000001	WormBase_imported	exon	505190	505315	.	+	.	ID=exon:SSTP_0000090800.1.1;Parent=transcript:SSTP_0000090800.1
SSTP_scaffold0000001	WormBase_imported	exon	505370	505867	.	+	.	ID=exon:SSTP_0000090800.1.2;Parent=transcript:SSTP_0000090800.1
SSTP_scaffold0000001	WormBase_imported	exon	505915	506370	.	+	.	ID=exon:SSTP_0000090800.1.3;Parent=transcript:SSTP_0000090800.1
SSTP_scaffold0000001	WormBase_imported	CDS	505190	505315	.	+	0	ID=cds:SSTP_0000090800.1;Parent=transcript:SSTP_0000090800.1
SSTP_scaffold0000001	WormBase_imported	CDS	505370	505867	.	+	0	ID=cds:SSTP_0000090800.1;Parent=transcript:SSTP_0000090800.1
SSTP_scaffold0000001	WormBase_imported	CDS	505915	506370	.	+	0	ID=cds:SSTP_0000090800.1;Parent=transcript:SSTP_0000090800.1
###
# Gene gene:SSTP_0000090900
SSTP_scaffold0000001	WormBase_imported	gene	506872	510968	.	+	.	ID=gene:SSTP_0000090900;Name=SSTP_0000090900;biotype=protein_coding
SSTP_scaffold0000001	WormBase_imported	mRNA	506872	510968	.	+	.	ID=transcript:SSTP_0000090900.1;Parent=gene:SSTP_0000090900;Name=SSTP_0000090900.1
SSTP_scaffold0000001	WormBase_imported	exon	506872	506879	.	+	.	ID=exon:SSTP_0000090900.1.1;Parent=transcript:SSTP_0000090900.1
SSTP_scaffold0000001	WormBase_imported	exon	507325	507445	.	+	.	ID=exon:SSTP_0000090900.1.2;Parent=transcript:SSTP_0000090900.1
SSTP_scaffold0000001	WormBase_imported	exon	507501	510968	.	+	.	ID=exon:SSTP_0000090900.1.3;Parent=transcript:SSTP_0000090900.1
SSTP_scaffold0000001	WormBase_imported	CDS	506872	506879	.	+	0	ID=cds:SSTP_0000090900.1;Parent=transcript:SSTP_0000090900.1
SSTP_scaffold0000001	WormBase_imported	CDS	507325	507445	.	+	1	ID=cds:SSTP_0000090900.1;Parent=transcript:SSTP_0000090900.1
SSTP_scaffold0000001	WormBase_imported	CDS	507501	510968	.	+	0	ID=cds:SSTP_0000090900.1;Parent=transcript:SSTP_0000090900.1
###
# Gene gene:SSTP_0000091000
SSTP_scaffold0000001	WormBase_imported	gene	511134	512494	.	-	.	ID=gene:SSTP_0000091000;Name=SSTP_0000091000;biotype=protein_coding
SSTP_scaffold0000001	WormBase_imported	mRNA	511134	512494	.	-	.	ID=transcript:SSTP_0000091000.1;Parent=gene:SSTP_0000091000;Name=SSTP_0000091000.1;info=method:InterPro accession:IPR003593 description:AAA+ ATPase domain %0Amethod:InterPro accession:IPR003959 description:ATPase%2C AAA-type%2C core %0Amethod:InterPro accession:IPR003960 description:ATPase%2C AAA-type%2C conserved site %0Amethod:InterPro accession:IPR015415 description:Vps4 oligomerisation%2C C-terminal %0Amethod:InterPro accession:IPR027417 description:P-loop containing nucleoside triphosphate hydrolase %0Amethod:InterPro accession:IPR041569 description:AAA ATPase%2C AAA+ lid domain
SSTP_scaffold0000001	WormBase_imported	exon	512377	512494	.	-	.	ID=exon:SSTP_0000091000.1.1;Parent=transcript:SSTP_0000091000.1
SSTP_scaffold0000001	WormBase_imported	exon	511134	512332	.	-	.	ID=exon:SSTP_0000091000.1.2;Parent=transcript:SSTP_0000091000.1
SSTP_scaffold0000001	WormBase_imported	CDS	512377	512494	.	-	0	ID=cds:SSTP_0000091000.1;Parent=transcript:SSTP_0000091000.1
SSTP_scaffold0000001	WormBase_imported	CDS	511134	512332	.	-	2	ID=cds:SSTP_0000091000.1;Parent=transcript:SSTP_0000091000.1
###
# Gene gene:SSTP_0000091100
SSTP_scaffold0000001	WormBase_imported	gene	513305	514530	.	-	.	ID=gene:SSTP_0000091100;Name=SSTP_0000091100;biotype=protein_coding
SSTP_scaffold0000001	WormBase_imported	mRNA	513305	514530	.	-	.	ID=transcript:SSTP_0000091100.1;Parent=gene:SSTP_0000091100;Name=SSTP_0000091100.1;info=method:InterPro accession:IPR029044 description:Nucleotide-diphospho-sugar transferases
SSTP_scaffold0000001	WormBase_imported	exon	514397	514530	.	-	.	ID=exon:SSTP_0000091100.1.1;Parent=transcript:SSTP_0000091100.1
SSTP_scaffold0000001	WormBase_imported	exon	513583	514354	.	-	.	ID=exon:SSTP_0000091100.1.2;Parent=transcript:SSTP_0000091100.1
SSTP_scaffold0000001	WormBase_imported	exon	513305	513520	.	-	.	ID=exon:SSTP_0000091100.1.3;Parent=transcript:SSTP_0000091100.1
SSTP_scaffold0000001	WormBase_imported	CDS	514397	514530	.	-	0	ID=cds:SSTP_0000091100.1;Parent=transcript:SSTP_0000091100.1
SSTP_scaffold0000001	WormBase_imported	CDS	513583	514354	.	-	1	ID=cds:SSTP_0000091100.1;Parent=transcript:SSTP_0000091100.1
SSTP_scaffold0000001	WormBase_imported	CDS	513305	513520	.	-	0	ID=cds:SSTP_0000091100.1;Parent=transcript:SSTP_0000091100.1
###
# Gene gene:SSTP_0000091200
SSTP_scaffold0000001	WormBase_imported	gene	515849	518979	.	+	.	ID=gene:SSTP_0000091200;Name=SSTP_0000091200;biotype=protein_coding
SSTP_scaffold0000001	WormBase_imported	mRNA	515849	518979	.	+	.	ID=transcript:SSTP_0000091200.1;Parent=gene:SSTP_0000091200;Name=SSTP_0000091200.1;info=method:InterPro accession:IPR003689 description:Zinc/iron permease %0Amethod:InterPro accession:IPR011009 description:Protein kinase-like domain superfamily %0Amethod:InterPro accession:IPR012877 description:Uncharacterised  oxidoreductase Dhs-27 %0Amethod:InterPro accession:IPR015897 description:CHK kinase-like
SSTP_scaffold0000001	WormBase_imported	exon	515849	516059	.	+	.	ID=exon:SSTP_0000091200.1.1;Parent=transcript:SSTP_0000091200.1
SSTP_scaffold0000001	WormBase_imported	exon	516123	517182	.	+	.	ID=exon:SSTP_0000091200.1.2;Parent=transcript:SSTP_0000091200.1
SSTP_scaffold0000001	WormBase_imported	exon	517733	517886	.	+	.	ID=exon:SSTP_0000091200.1.3;Parent=transcript:SSTP_0000091200.1
SSTP_scaffold0000001	WormBase_imported	exon	517930	518979	.	+	.	ID=exon:SSTP_0000091200.1.4;Parent=transcript:SSTP_0000091200.1
SSTP_scaffold0000001	WormBase_imported	CDS	515849	516059	.	+	0	ID=cds:SSTP_0000091200.1;Parent=transcript:SSTP_0000091200.1
SSTP_scaffold0000001	WormBase_imported	CDS	516123	517182	.	+	2	ID=cds:SSTP_0000091200.1;Parent=transcript:SSTP_0000091200.1
SSTP_scaffold0000001	WormBase_imported	CDS	517733	517886	.	+	1	ID=cds:SSTP_0000091200.1;Parent=transcript:SSTP_0000091200.1
SSTP_scaffold0000001	WormBase_imported	CDS	517930	518979	.	+	0	ID=cds:SSTP_0000091200.1;Parent=transcript:SSTP_0000091200.1
###
# Gene gene:SSTP_0000091300
SSTP_scaffold0000001	WormBase_imported	gene	519384	520863	.	-	.	ID=gene:SSTP_0000091300;Name=SSTP_0000091300;biotype=protein_coding
SSTP_scaffold0000001	WormBase_imported	mRNA	519384	520863	.	-	.	ID=transcript:SSTP_0000091300.1;Parent=gene:SSTP_0000091300;Name=SSTP_0000091300.1;info=method:InterPro accession:IPR000626 description:Ubiquitin domain %0Amethod:InterPro accession:IPR001394 description:Peptidase C19%2C ubiquitin carboxyl-terminal hydrolase %0Amethod:InterPro accession:IPR018200 description:Ubiquitin specific protease%2C conserved site %0Amethod:InterPro accession:IPR028889 description:Ubiquitin specific protease domain %0Amethod:InterPro accession:IPR029071 description:Ubiquitin-like domain superfamily %0Amethod:InterPro accession:IPR038765 description:Papain-like cysteine peptidase superfamily
SSTP_scaffold0000001	WormBase_imported	exon	520726	520863	.	-	.	ID=exon:SSTP_0000091300.1.1;Parent=transcript:SSTP_0000091300.1
SSTP_scaffold0000001	WormBase_imported	exon	519384	520679	.	-	.	ID=exon:SSTP_0000091300.1.2;Parent=transcript:SSTP_0000091300.1
SSTP_scaffold0000001	WormBase_imported	CDS	520726	520863	.	-	0	ID=cds:SSTP_0000091300.1;Parent=transcript:SSTP_0000091300.1
SSTP_scaffold0000001	WormBase_imported	CDS	519384	520679	.	-	0	ID=cds:SSTP_0000091300.1;Parent=transcript:SSTP_0000091300.1
###
# Gene gene:SSTP_0000091400
SSTP_scaffold0000001	WormBase_imported	gene	521654	523801	.	-	.	ID=gene:SSTP_0000091400;Name=SSTP_0000091400;biotype=protein_coding;description=Importin subunit alpha;description_source=UniProtKB/TrEMBL;description_source_acc=A0A0K0DUK0
SSTP_scaffold0000001	WormBase_imported	mRNA	521654	523801	.	-	.	ID=transcript:SSTP_0000091400.1;Parent=gene:SSTP_0000091400;Name=SSTP_0000091400.1;info=method:InterPro accession:IPR000225 description:Armadillo %0Amethod:InterPro accession:IPR002652 description:Importin-alpha%2C importin-beta-binding domain %0Amethod:InterPro accession:IPR011989 description:Armadillo-like helical %0Amethod:InterPro accession:IPR016024 description:Armadillo-type fold %0Amethod:InterPro accession:IPR024931 description:Importin subunit alpha %0Amethod:InterPro accession:IPR032413 description:Atypical Arm repeat %0Amethod:InterPro accession:IPR036975 description:Importin-alpha%2C importin-beta-binding domain superfamily
SSTP_scaffold0000001	WormBase_imported	exon	523774	523801	.	-	.	ID=exon:SSTP_0000091400.1.1;Parent=transcript:SSTP_0000091400.1
SSTP_scaffold0000001	WormBase_imported	exon	523533	523543	.	-	.	ID=exon:SSTP_0000091400.1.2;Parent=transcript:SSTP_0000091400.1
SSTP_scaffold0000001	WormBase_imported	exon	522087	523253	.	-	.	ID=exon:SSTP_0000091400.1.3;Parent=transcript:SSTP_0000091400.1
SSTP_scaffold0000001	WormBase_imported	exon	521654	522037	.	-	.	ID=exon:SSTP_0000091400.1.4;Parent=transcript:SSTP_0000091400.1
SSTP_scaffold0000001	WormBase_imported	CDS	523774	523801	.	-	0	ID=cds:SSTP_0000091400.1;Parent=transcript:SSTP_0000091400.1
SSTP_scaffold0000001	WormBase_imported	CDS	523533	523543	.	-	2	ID=cds:SSTP_0000091400.1;Parent=transcript:SSTP_0000091400.1
SSTP_scaffold0000001	WormBase_imported	CDS	522087	523253	.	-	0	ID=cds:SSTP_0000091400.1;Parent=transcript:SSTP_0000091400.1
SSTP_scaffold0000001	WormBase_imported	CDS	521654	522037	.	-	0	ID=cds:SSTP_0000091400.1;Parent=transcript:SSTP_0000091400.1
###
# Gene gene:SSTP_0000091500
SSTP_scaffold0000001	WormBase_imported	gene	524039	526529	.	-	.	ID=gene:SSTP_0000091500;Name=SSTP_0000091500;biotype=protein_coding
SSTP_scaffold0000001	WormBase_imported	mRNA	524039	526529	.	-	.	ID=transcript:SSTP_0000091500.2;Parent=gene:SSTP_0000091500;Name=SSTP_0000091500.2;info=method:InterPro accession:IPR008979 description:Galactose-binding-like domain superfamily %0Amethod:InterPro accession:IPR012919 description:SUN domain
SSTP_scaffold0000001	WormBase_imported	exon	526516	526529	.	-	.	ID=exon:SSTP_0000091500.2.1;Parent=transcript:SSTP_0000091500.2
SSTP_scaffold0000001	WormBase_imported	exon	526343	526435	.	-	.	ID=exon:SSTP_0000091500.2.2;Parent=transcript:SSTP_0000091500.2
SSTP_scaffold0000001	WormBase_imported	exon	524039	526286	.	-	.	ID=exon:SSTP_0000091500.2.3;Parent=transcript:SSTP_0000091500.2
SSTP_scaffold0000001	WormBase_imported	CDS	526516	526529	.	-	0	ID=cds:SSTP_0000091500.2;Parent=transcript:SSTP_0000091500.2
SSTP_scaffold0000001	WormBase_imported	CDS	526343	526435	.	-	1	ID=cds:SSTP_0000091500.2;Parent=transcript:SSTP_0000091500.2
SSTP_scaffold0000001	WormBase_imported	CDS	524039	526286	.	-	1	ID=cds:SSTP_0000091500.2;Parent=transcript:SSTP_0000091500.2
###
# Gene gene:SSTP_0000091600
SSTP_scaffold0000001	WormBase_imported	gene	527763	528389	.	+	.	ID=gene:SSTP_0000091600;Name=SSTP_0000091600;biotype=protein_coding
SSTP_scaffold0000001	WormBase_imported	mRNA	527763	528389	.	+	.	ID=transcript:SSTP_0000091600.2;Parent=gene:SSTP_0000091600;Name=SSTP_0000091600.2;info=method:InterPro accession:IPR001841 description:Zinc finger%2C RING-type %0Amethod:InterPro accession:IPR013083 description:Zinc finger%2C RING/FYVE/PHD-type
SSTP_scaffold0000001	WormBase_imported	exon	527763	527967	.	+	.	ID=exon:SSTP_0000091600.2.1;Parent=transcript:SSTP_0000091600.2
SSTP_scaffold0000001	WormBase_imported	exon	528022	528274	.	+	.	ID=exon:SSTP_0000091600.2.2;Parent=transcript:SSTP_0000091600.2
SSTP_scaffold0000001	WormBase_imported	exon	528323	528389	.	+	.	ID=exon:SSTP_0000091600.2.3;Parent=transcript:SSTP_0000091600.2
SSTP_scaffold0000001	WormBase_imported	CDS	527763	527967	.	+	0	ID=cds:SSTP_0000091600.2;Parent=transcript:SSTP_0000091600.2
SSTP_scaffold0000001	WormBase_imported	CDS	528022	528274	.	+	2	ID=cds:SSTP_0000091600.2;Parent=transcript:SSTP_0000091600.2
SSTP_scaffold0000001	WormBase_imported	CDS	528323	528389	.	+	1	ID=cds:SSTP_0000091600.2;Parent=transcript:SSTP_0000091600.2
###
# Gene gene:SSTP_0000091700
SSTP_scaffold0000001	WormBase_imported	gene	528692	529608	.	-	.	ID=gene:SSTP_0000091700;Name=SSTP_0000091700;biotype=protein_coding
SSTP_scaffold0000001	WormBase_imported	mRNA	528692	529608	.	-	.	ID=transcript:SSTP_0000091700.1;Parent=gene:SSTP_0000091700;Name=SSTP_0000091700.1
SSTP_scaffold0000001	WormBase_imported	exon	529260	529608	.	-	.	ID=exon:SSTP_0000091700.1.1;Parent=transcript:SSTP_0000091700.1
SSTP_scaffold0000001	WormBase_imported	exon	528692	529212	.	-	.	ID=exon:SSTP_0000091700.1.2;Parent=transcript:SSTP_0000091700.1
SSTP_scaffold0000001	WormBase_imported	CDS	529260	529608	.	-	0	ID=cds:SSTP_0000091700.1;Parent=transcript:SSTP_0000091700.1
SSTP_scaffold0000001	WormBase_imported	CDS	528692	529212	.	-	2	ID=cds:SSTP_0000091700.1;Parent=transcript:SSTP_0000091700.1
###
# Gene gene:SSTP_0000091800
SSTP_scaffold0000001	WormBase_imported	gene	530114	531133	.	-	.	ID=gene:SSTP_0000091800;Name=SSTP_0000091800;biotype=protein_coding
SSTP_scaffold0000001	WormBase_imported	mRNA	530114	531133	.	-	.	ID=transcript:SSTP_0000091800.1;Parent=gene:SSTP_0000091800;Name=SSTP_0000091800.1;info=method:InterPro accession:IPR001888 description:Transposase%2C type 1 %0Amethod:InterPro accession:IPR009057 description:Homeobox-like domain superfamily %0Amethod:InterPro accession:IPR036388 description:Winged helix-like DNA-binding domain superfamily %0Amethod:InterPro accession:IPR041426 description:Mos1 transposase%2C HTH domain
SSTP_scaffold0000001	WormBase_imported	exon	530114	531133	.	-	.	ID=exon:SSTP_0000091800.1.1;Parent=transcript:SSTP_0000091800.1
SSTP_scaffold0000001	WormBase_imported	CDS	530114	531133	.	-	0	ID=cds:SSTP_0000091800.1;Parent=transcript:SSTP_0000091800.1
###
# Gene gene:SSTP_0000091900
SSTP_scaffold0000001	WormBase_imported	gene	532998	533779	.	+	.	ID=gene:SSTP_0000091900;Name=SSTP_0000091900;biotype=protein_coding
SSTP_scaffold0000001	WormBase_imported	mRNA	532998	533779	.	+	.	ID=transcript:SSTP_0000091900.1;Parent=gene:SSTP_0000091900;Name=SSTP_0000091900.1;info=method:InterPro accession:IPR001806 description:Small GTPase %0Amethod:InterPro accession:IPR005225 description:Small GTP-binding protein domain %0Amethod:InterPro accession:IPR027417 description:P-loop containing nucleoside triphosphate hydrolase
SSTP_scaffold0000001	WormBase_imported	exon	532998	533027	.	+	.	ID=exon:SSTP_0000091900.1.1;Parent=transcript:SSTP_0000091900.1
SSTP_scaffold0000001	WormBase_imported	exon	533078	533779	.	+	.	ID=exon:SSTP_0000091900.1.2;Parent=transcript:SSTP_0000091900.1
SSTP_scaffold0000001	WormBase_imported	CDS	532998	533027	.	+	0	ID=cds:SSTP_0000091900.1;Parent=transcript:SSTP_0000091900.1
SSTP_scaffold0000001	WormBase_imported	CDS	533078	533779	.	+	0	ID=cds:SSTP_0000091900.1;Parent=transcript:SSTP_0000091900.1
###
# Gene gene:SSTP_0000092000
SSTP_scaffold0000001	WormBase_imported	gene	533978	537063	.	-	.	ID=gene:SSTP_0000092000;Name=SSTP_0000092000;biotype=protein_coding
SSTP_scaffold0000001	WormBase_imported	mRNA	533978	537063	.	-	.	ID=transcript:SSTP_0000092000.1;Parent=gene:SSTP_0000092000;Name=SSTP_0000092000.1
SSTP_scaffold0000001	WormBase_imported	exon	536571	537063	.	-	.	ID=exon:SSTP_0000092000.1.1;Parent=transcript:SSTP_0000092000.1
SSTP_scaffold0000001	WormBase_imported	exon	536427	536531	.	-	.	ID=exon:SSTP_0000092000.1.2;Parent=transcript:SSTP_0000092000.1
SSTP_scaffold0000001	WormBase_imported	exon	535446	536375	.	-	.	ID=exon:SSTP_0000092000.1.3;Parent=transcript:SSTP_0000092000.1
SSTP_scaffold0000001	WormBase_imported	exon	535269	535403	.	-	.	ID=exon:SSTP_0000092000.1.4;Parent=transcript:SSTP_0000092000.1
SSTP_scaffold0000001	WormBase_imported	exon	533978	535227	.	-	.	ID=exon:SSTP_0000092000.1.5;Parent=transcript:SSTP_0000092000.1
SSTP_scaffold0000001	WormBase_imported	CDS	536571	537063	.	-	0	ID=cds:SSTP_0000092000.1;Parent=transcript:SSTP_0000092000.1
SSTP_scaffold0000001	WormBase_imported	CDS	536427	536531	.	-	2	ID=cds:SSTP_0000092000.1;Parent=transcript:SSTP_0000092000.1
SSTP_scaffold0000001	WormBase_imported	CDS	535446	536375	.	-	2	ID=cds:SSTP_0000092000.1;Parent=transcript:SSTP_0000092000.1
SSTP_scaffold0000001	WormBase_imported	CDS	535269	535403	.	-	2	ID=cds:SSTP_0000092000.1;Parent=transcript:SSTP_0000092000.1
SSTP_scaffold0000001	WormBase_imported	CDS	533978	535227	.	-	2	ID=cds:SSTP_0000092000.1;Parent=transcript:SSTP_0000092000.1
###
# Gene gene:SSTP_0000092100
SSTP_scaffold0000001	WormBase_imported	gene	539750	540344	.	+	.	ID=gene:SSTP_0000092100;Name=SSTP_0000092100;biotype=protein_coding
SSTP_scaffold0000001	WormBase_imported	mRNA	539750	540344	.	+	.	ID=transcript:SSTP_0000092100.1;Parent=gene:SSTP_0000092100;Name=SSTP_0000092100.1
SSTP_scaffold0000001	WormBase_imported	exon	539750	540140	.	+	.	ID=exon:SSTP_0000092100.1.1;Parent=transcript:SSTP_0000092100.1
SSTP_scaffold0000001	WormBase_imported	exon	540193	540344	.	+	.	ID=exon:SSTP_0000092100.1.2;Parent=transcript:SSTP_0000092100.1
SSTP_scaffold0000001	WormBase_imported	CDS	539750	540140	.	+	0	ID=cds:SSTP_0000092100.1;Parent=transcript:SSTP_0000092100.1
SSTP_scaffold0000001	WormBase_imported	CDS	540193	540344	.	+	2	ID=cds:SSTP_0000092100.1;Parent=transcript:SSTP_0000092100.1
###
# Gene gene:SSTP_0000092200
SSTP_scaffold0000001	WormBase_imported	gene	540518	541127	.	-	.	ID=gene:SSTP_0000092200;Name=SSTP_0000092200;biotype=protein_coding
SSTP_scaffold0000001	WormBase_imported	mRNA	540518	541127	.	-	.	ID=transcript:SSTP_0000092200.1;Parent=gene:SSTP_0000092200;Name=SSTP_0000092200.1;info=method:InterPro accession:IPR000047 description:Helix-turn-helix motif %0Amethod:InterPro accession:IPR001356 description:Homeobox domain %0Amethod:InterPro accession:IPR009057 description:Homeobox-like domain superfamily %0Amethod:InterPro accession:IPR017970 description:Homeobox%2C conserved site %0Amethod:InterPro accession:IPR020479 description:Homeobox domain%2C metazoa
SSTP_scaffold0000001	WormBase_imported	exon	541098	541127	.	-	.	ID=exon:SSTP_0000092200.1.1;Parent=transcript:SSTP_0000092200.1
SSTP_scaffold0000001	WormBase_imported	exon	540518	541060	.	-	.	ID=exon:SSTP_0000092200.1.2;Parent=transcript:SSTP_0000092200.1
SSTP_scaffold0000001	WormBase_imported	CDS	541098	541127	.	-	0	ID=cds:SSTP_0000092200.1;Parent=transcript:SSTP_0000092200.1
SSTP_scaffold0000001	WormBase_imported	CDS	540518	541060	.	-	0	ID=cds:SSTP_0000092200.1;Parent=transcript:SSTP_0000092200.1
###
# Gene gene:SSTP_0000092300
SSTP_scaffold0000001	WormBase_imported	gene	541750	543474	.	-	.	ID=gene:SSTP_0000092300;Name=SSTP_0000092300;biotype=protein_coding
SSTP_scaffold0000001	WormBase_imported	mRNA	541750	543474	.	-	.	ID=transcript:SSTP_0000092300.1;Parent=gene:SSTP_0000092300;Name=SSTP_0000092300.1;info=method:InterPro accession:IPR001917 description:Aminotransferase%2C class-II%2C pyridoxal-phosphate binding site %0Amethod:InterPro accession:IPR004839 description:Aminotransferase%2C class I/classII %0Amethod:InterPro accession:IPR015421 description:Pyridoxal phosphate-dependent transferase%2C major domain %0Amethod:InterPro accession:IPR015422 description:Pyridoxal phosphate-dependent transferase domain 1 %0Amethod:InterPro accession:IPR015424 description:Pyridoxal phosphate-dependent transferase
SSTP_scaffold0000001	WormBase_imported	exon	543416	543474	.	-	.	ID=exon:SSTP_0000092300.1.1;Parent=transcript:SSTP_0000092300.1
SSTP_scaffold0000001	WormBase_imported	exon	541750	543343	.	-	.	ID=exon:SSTP_0000092300.1.2;Parent=transcript:SSTP_0000092300.1
SSTP_scaffold0000001	WormBase_imported	CDS	543416	543474	.	-	0	ID=cds:SSTP_0000092300.1;Parent=transcript:SSTP_0000092300.1
SSTP_scaffold0000001	WormBase_imported	CDS	541750	543343	.	-	1	ID=cds:SSTP_0000092300.1;Parent=transcript:SSTP_0000092300.1
###
# Gene gene:SSTP_0000092400
SSTP_scaffold0000001	WormBase_imported	gene	545460	547309	.	-	.	ID=gene:SSTP_0000092400;Name=SSTP_0000092400;biotype=protein_coding
SSTP_scaffold0000001	WormBase_imported	mRNA	545460	547309	.	-	.	ID=transcript:SSTP_0000092400.1;Parent=gene:SSTP_0000092400;Name=SSTP_0000092400.1;info=method:InterPro accession:IPR000717 description:Proteasome component (PCI) domain %0Amethod:InterPro accession:IPR019585 description:26S proteasome regulatory subunit Rpn7/COP9 signalosome complex subunit 1 %0Amethod:InterPro accession:IPR033008 description:COP9 signalosome complex subunit 1
SSTP_scaffold0000001	WormBase_imported	exon	547302	547309	.	-	.	ID=exon:SSTP_0000092400.1.1;Parent=transcript:SSTP_0000092400.1
SSTP_scaffold0000001	WormBase_imported	exon	545893	547255	.	-	.	ID=exon:SSTP_0000092400.1.2;Parent=transcript:SSTP_0000092400.1
SSTP_scaffold0000001	WormBase_imported	exon	545460	545849	.	-	.	ID=exon:SSTP_0000092400.1.3;Parent=transcript:SSTP_0000092400.1
SSTP_scaffold0000001	WormBase_imported	CDS	547302	547309	.	-	0	ID=cds:SSTP_0000092400.1;Parent=transcript:SSTP_0000092400.1
SSTP_scaffold0000001	WormBase_imported	CDS	545893	547255	.	-	1	ID=cds:SSTP_0000092400.1;Parent=transcript:SSTP_0000092400.1
SSTP_scaffold0000001	WormBase_imported	CDS	545460	545849	.	-	0	ID=cds:SSTP_0000092400.1;Parent=transcript:SSTP_0000092400.1
###
# Gene gene:SSTP_0000092500
SSTP_scaffold0000001	WormBase_imported	gene	548516	549938	.	-	.	ID=gene:SSTP_0000092500;Name=SSTP_0000092500;biotype=protein_coding
SSTP_scaffold0000001	WormBase_imported	mRNA	548516	549938	.	-	.	ID=transcript:SSTP_0000092500.1;Parent=gene:SSTP_0000092500;Name=SSTP_0000092500.1;info=method:InterPro accession:IPR002229 description:Blood group Rhesus C/E/D polypeptide %0Amethod:InterPro accession:IPR024041 description:Ammonium transporter AmtB-like domain %0Amethod:InterPro accession:IPR029020 description:Ammonium/urea transporter
SSTP_scaffold0000001	WormBase_imported	exon	549890	549938	.	-	.	ID=exon:SSTP_0000092500.1.1;Parent=transcript:SSTP_0000092500.1
SSTP_scaffold0000001	WormBase_imported	exon	549482	549825	.	-	.	ID=exon:SSTP_0000092500.1.2;Parent=transcript:SSTP_0000092500.1
SSTP_scaffold0000001	WormBase_imported	exon	548516	549421	.	-	.	ID=exon:SSTP_0000092500.1.3;Parent=transcript:SSTP_0000092500.1
SSTP_scaffold0000001	WormBase_imported	CDS	549890	549938	.	-	0	ID=cds:SSTP_0000092500.1;Parent=transcript:SSTP_0000092500.1
SSTP_scaffold0000001	WormBase_imported	CDS	549482	549825	.	-	2	ID=cds:SSTP_0000092500.1;Parent=transcript:SSTP_0000092500.1
SSTP_scaffold0000001	WormBase_imported	CDS	548516	549421	.	-	0	ID=cds:SSTP_0000092500.1;Parent=transcript:SSTP_0000092500.1
###
# Gene gene:SSTP_0000092600
SSTP_scaffold0000001	WormBase_imported	gene	550621	551046	.	-	.	ID=gene:SSTP_0000092600;Name=SSTP_0000092600;biotype=protein_coding
SSTP_scaffold0000001	WormBase_imported	mRNA	550621	551046	.	-	.	ID=transcript:SSTP_0000092600.1;Parent=gene:SSTP_0000092600;Name=SSTP_0000092600.1;info=method:InterPro accession:IPR001876 description:Zinc finger%2C RanBP2-type %0Amethod:InterPro accession:IPR036443 description:Zinc finger%2C RanBP2-type superfamily
SSTP_scaffold0000001	WormBase_imported	exon	550621	551046	.	-	.	ID=exon:SSTP_0000092600.1.1;Parent=transcript:SSTP_0000092600.1
SSTP_scaffold0000001	WormBase_imported	CDS	550621	551046	.	-	0	ID=cds:SSTP_0000092600.1;Parent=transcript:SSTP_0000092600.1
###
# Gene gene:SSTP_0000092700
SSTP_scaffold0000001	WormBase_imported	gene	551418	553195	.	-	.	ID=gene:SSTP_0000092700;Name=SSTP_0000092700;biotype=protein_coding
SSTP_scaffold0000001	WormBase_imported	mRNA	551418	553195	.	-	.	ID=transcript:SSTP_0000092700.1;Parent=gene:SSTP_0000092700;Name=SSTP_0000092700.1;info=method:InterPro accession:IPR019049 description:Nucleoporin protein Ndc1-Nup
SSTP_scaffold0000001	WormBase_imported	exon	553052	553195	.	-	.	ID=exon:SSTP_0000092700.1.1;Parent=transcript:SSTP_0000092700.1
SSTP_scaffold0000001	WormBase_imported	exon	551418	553004	.	-	.	ID=exon:SSTP_0000092700.1.2;Parent=transcript:SSTP_0000092700.1
SSTP_scaffold0000001	WormBase_imported	CDS	553052	553195	.	-	0	ID=cds:SSTP_0000092700.1;Parent=transcript:SSTP_0000092700.1
SSTP_scaffold0000001	WormBase_imported	CDS	551418	553004	.	-	0	ID=cds:SSTP_0000092700.1;Parent=transcript:SSTP_0000092700.1
###
# Gene gene:SSTP_0000092800
SSTP_scaffold0000001	WormBase_imported	gene	554077	554715	.	+	.	ID=gene:SSTP_0000092800;Name=SSTP_0000092800;biotype=protein_coding
SSTP_scaffold0000001	WormBase_imported	mRNA	554077	554715	.	+	.	ID=transcript:SSTP_0000092800.1;Parent=gene:SSTP_0000092800;Name=SSTP_0000092800.1
SSTP_scaffold0000001	WormBase_imported	exon	554077	554715	.	+	.	ID=exon:SSTP_0000092800.1.1;Parent=transcript:SSTP_0000092800.1
SSTP_scaffold0000001	WormBase_imported	CDS	554077	554715	.	+	0	ID=cds:SSTP_0000092800.1;Parent=transcript:SSTP_0000092800.1
###
# Gene gene:SSTP_0000092900
SSTP_scaffold0000001	WormBase_imported	gene	556078	556464	.	+	.	ID=gene:SSTP_0000092900;Name=SSTP_0000092900;biotype=protein_coding
SSTP_scaffold0000001	WormBase_imported	mRNA	556078	556464	.	+	.	ID=transcript:SSTP_0000092900.1;Parent=gene:SSTP_0000092900;Name=SSTP_0000092900.1;info=method:InterPro accession:IPR007284 description:Ground-like domain
SSTP_scaffold0000001	WormBase_imported	exon	556078	556180	.	+	.	ID=exon:SSTP_0000092900.1.1;Parent=transcript:SSTP_0000092900.1
SSTP_scaffold0000001	WormBase_imported	exon	556235	556464	.	+	.	ID=exon:SSTP_0000092900.1.2;Parent=transcript:SSTP_0000092900.1
SSTP_scaffold0000001	WormBase_imported	CDS	556078	556180	.	+	0	ID=cds:SSTP_0000092900.1;Parent=transcript:SSTP_0000092900.1
SSTP_scaffold0000001	WormBase_imported	CDS	556235	556464	.	+	2	ID=cds:SSTP_0000092900.1;Parent=transcript:SSTP_0000092900.1
###
# Gene gene:SSTP_0000093000
SSTP_scaffold0000001	WormBase_imported	gene	556718	558099	.	-	.	ID=gene:SSTP_0000093000;Name=SSTP_0000093000;biotype=protein_coding
SSTP_scaffold0000001	WormBase_imported	mRNA	556718	558099	.	-	.	ID=transcript:SSTP_0000093000.1;Parent=gene:SSTP_0000093000;Name=SSTP_0000093000.1;info=method:InterPro accession:IPR009357 description:Solute carrier family 52%2C riboflavin transporter
SSTP_scaffold0000001	WormBase_imported	exon	557619	558099	.	-	.	ID=exon:SSTP_0000093000.1.1;Parent=transcript:SSTP_0000093000.1
SSTP_scaffold0000001	WormBase_imported	exon	557189	557559	.	-	.	ID=exon:SSTP_0000093000.1.2;Parent=transcript:SSTP_0000093000.1
SSTP_scaffold0000001	WormBase_imported	exon	557092	557143	.	-	.	ID=exon:SSTP_0000093000.1.3;Parent=transcript:SSTP_0000093000.1
SSTP_scaffold0000001	WormBase_imported	exon	556718	556965	.	-	.	ID=exon:SSTP_0000093000.1.4;Parent=transcript:SSTP_0000093000.1
SSTP_scaffold0000001	WormBase_imported	CDS	557619	558099	.	-	0	ID=cds:SSTP_0000093000.1;Parent=transcript:SSTP_0000093000.1
SSTP_scaffold0000001	WormBase_imported	CDS	557189	557559	.	-	2	ID=cds:SSTP_0000093000.1;Parent=transcript:SSTP_0000093000.1
SSTP_scaffold0000001	WormBase_imported	CDS	557092	557143	.	-	0	ID=cds:SSTP_0000093000.1;Parent=transcript:SSTP_0000093000.1
SSTP_scaffold0000001	WormBase_imported	CDS	556718	556965	.	-	2	ID=cds:SSTP_0000093000.1;Parent=transcript:SSTP_0000093000.1
###
# Gene gene:SSTP_0000093100
SSTP_scaffold0000001	WormBase_imported	gene	558539	560367	.	+	.	ID=gene:SSTP_0000093100;Name=SSTP_0000093100;biotype=protein_coding
SSTP_scaffold0000001	WormBase_imported	mRNA	558539	560367	.	+	.	ID=transcript:SSTP_0000093100.1;Parent=gene:SSTP_0000093100;Name=SSTP_0000093100.1;info=method:InterPro accession:IPR001478 description:PDZ domain %0Amethod:InterPro accession:IPR036034 description:PDZ superfamily
SSTP_scaffold0000001	WormBase_imported	exon	558539	558632	.	+	.	ID=exon:SSTP_0000093100.1.1;Parent=transcript:SSTP_0000093100.1
SSTP_scaffold0000001	WormBase_imported	exon	558780	559036	.	+	.	ID=exon:SSTP_0000093100.1.2;Parent=transcript:SSTP_0000093100.1
SSTP_scaffold0000001	WormBase_imported	exon	559696	559831	.	+	.	ID=exon:SSTP_0000093100.1.3;Parent=transcript:SSTP_0000093100.1
SSTP_scaffold0000001	WormBase_imported	exon	559901	560367	.	+	.	ID=exon:SSTP_0000093100.1.4;Parent=transcript:SSTP_0000093100.1
SSTP_scaffold0000001	WormBase_imported	CDS	558539	558632	.	+	0	ID=cds:SSTP_0000093100.1;Parent=transcript:SSTP_0000093100.1
SSTP_scaffold0000001	WormBase_imported	CDS	558780	559036	.	+	2	ID=cds:SSTP_0000093100.1;Parent=transcript:SSTP_0000093100.1
SSTP_scaffold0000001	WormBase_imported	CDS	559696	559831	.	+	0	ID=cds:SSTP_0000093100.1;Parent=transcript:SSTP_0000093100.1
SSTP_scaffold0000001	WormBase_imported	CDS	559901	560367	.	+	2	ID=cds:SSTP_0000093100.1;Parent=transcript:SSTP_0000093100.1
###
# Gene gene:SSTP_0000093200
SSTP_scaffold0000001	WormBase_imported	gene	560643	561662	.	-	.	ID=gene:SSTP_0000093200;Name=SSTP_0000093200;biotype=protein_coding
SSTP_scaffold0000001	WormBase_imported	mRNA	560643	561662	.	-	.	ID=transcript:SSTP_0000093200.1;Parent=gene:SSTP_0000093200;Name=SSTP_0000093200.1;info=method:InterPro accession:IPR007271 description:Nucleotide-sugar transporter
SSTP_scaffold0000001	WormBase_imported	exon	560643	561662	.	-	.	ID=exon:SSTP_0000093200.1.1;Parent=transcript:SSTP_0000093200.1
SSTP_scaffold0000001	WormBase_imported	CDS	560643	561662	.	-	0	ID=cds:SSTP_0000093200.1;Parent=transcript:SSTP_0000093200.1
###
# Gene gene:SSTP_0000093300
SSTP_scaffold0000001	WormBase_imported	gene	563687	566098	.	+	.	ID=gene:SSTP_0000093300;Name=SSTP_0000093300;biotype=protein_coding
SSTP_scaffold0000001	WormBase_imported	mRNA	563687	566098	.	+	.	ID=transcript:SSTP_0000093300.1;Parent=gene:SSTP_0000093300;Name=SSTP_0000093300.1;info=method:InterPro accession:IPR011989 description:Armadillo-like helical %0Amethod:InterPro accession:IPR016024 description:Armadillo-type fold
SSTP_scaffold0000001	WormBase_imported	exon	563687	566098	.	+	.	ID=exon:SSTP_0000093300.1.1;Parent=transcript:SSTP_0000093300.1
SSTP_scaffold0000001	WormBase_imported	CDS	563687	566098	.	+	0	ID=cds:SSTP_0000093300.1;Parent=transcript:SSTP_0000093300.1
###
# Gene gene:SSTP_0000093400
SSTP_scaffold0000001	WormBase_imported	gene	569261	572418	.	+	.	ID=gene:SSTP_0000093400;Name=SSTP_0000093400;biotype=protein_coding
SSTP_scaffold0000001	WormBase_imported	mRNA	569261	572418	.	+	.	ID=transcript:SSTP_0000093400.1;Parent=gene:SSTP_0000093400;Name=SSTP_0000093400.1;info=method:InterPro accession:IPR026906 description:BspA type Leucine rich repeat region %0Amethod:InterPro accession:IPR032675 description:Leucine-rich repeat domain superfamily
SSTP_scaffold0000001	WormBase_imported	exon	569261	569364	.	+	.	ID=exon:SSTP_0000093400.1.1;Parent=transcript:SSTP_0000093400.1
SSTP_scaffold0000001	WormBase_imported	exon	569988	572418	.	+	.	ID=exon:SSTP_0000093400.1.2;Parent=transcript:SSTP_0000093400.1
SSTP_scaffold0000001	WormBase_imported	CDS	569261	569364	.	+	0	ID=cds:SSTP_0000093400.1;Parent=transcript:SSTP_0000093400.1
SSTP_scaffold0000001	WormBase_imported	CDS	569988	572418	.	+	1	ID=cds:SSTP_0000093400.1;Parent=transcript:SSTP_0000093400.1
###
# Gene gene:SSTP_0000093500
SSTP_scaffold0000001	WormBase_imported	gene	574190	577316	.	-	.	ID=gene:SSTP_0000093500;Name=SSTP_0000093500;biotype=protein_coding
SSTP_scaffold0000001	WormBase_imported	mRNA	574190	577316	.	-	.	ID=transcript:SSTP_0000093500.1;Parent=gene:SSTP_0000093500;Name=SSTP_0000093500.1
SSTP_scaffold0000001	WormBase_imported	exon	577262	577316	.	-	.	ID=exon:SSTP_0000093500.1.1;Parent=transcript:SSTP_0000093500.1
SSTP_scaffold0000001	WormBase_imported	exon	574372	576540	.	-	.	ID=exon:SSTP_0000093500.1.2;Parent=transcript:SSTP_0000093500.1
SSTP_scaffold0000001	WormBase_imported	exon	574190	574320	.	-	.	ID=exon:SSTP_0000093500.1.3;Parent=transcript:SSTP_0000093500.1
SSTP_scaffold0000001	WormBase_imported	CDS	577262	577316	.	-	0	ID=cds:SSTP_0000093500.1;Parent=transcript:SSTP_0000093500.1
SSTP_scaffold0000001	WormBase_imported	CDS	574372	576540	.	-	2	ID=cds:SSTP_0000093500.1;Parent=transcript:SSTP_0000093500.1
SSTP_scaffold0000001	WormBase_imported	CDS	574190	574320	.	-	2	ID=cds:SSTP_0000093500.1;Parent=transcript:SSTP_0000093500.1
###
# Gene gene:SSTP_0000093600
SSTP_scaffold0000001	WormBase_imported	gene	593605	596225	.	+	.	ID=gene:SSTP_0000093600;Name=SSTP_0000093600;biotype=protein_coding
SSTP_scaffold0000001	WormBase_imported	mRNA	593605	596225	.	+	.	ID=transcript:SSTP_0000093600.1;Parent=gene:SSTP_0000093600;Name=SSTP_0000093600.1;info=method:InterPro accession:IPR001660 description:Sterile alpha motif domain %0Amethod:InterPro accession:IPR013761 description:Sterile alpha motif/pointed domain superfamily %0Amethod:InterPro accession:IPR032393 description:Stromal interaction molecule%2C Orai1-activating region %0Amethod:InterPro accession:IPR037608 description:Stromal interaction molecule
SSTP_scaffold0000001	WormBase_imported	exon	593605	593722	.	+	.	ID=exon:SSTP_0000093600.1.1;Parent=transcript:SSTP_0000093600.1
SSTP_scaffold0000001	WormBase_imported	exon	593771	593895	.	+	.	ID=exon:SSTP_0000093600.1.2;Parent=transcript:SSTP_0000093600.1
SSTP_scaffold0000001	WormBase_imported	exon	593944	594913	.	+	.	ID=exon:SSTP_0000093600.1.3;Parent=transcript:SSTP_0000093600.1
SSTP_scaffold0000001	WormBase_imported	exon	595061	595123	.	+	.	ID=exon:SSTP_0000093600.1.4;Parent=transcript:SSTP_0000093600.1
SSTP_scaffold0000001	WormBase_imported	exon	595671	595884	.	+	.	ID=exon:SSTP_0000093600.1.5;Parent=transcript:SSTP_0000093600.1
SSTP_scaffold0000001	WormBase_imported	exon	595976	596225	.	+	.	ID=exon:SSTP_0000093600.1.6;Parent=transcript:SSTP_0000093600.1
SSTP_scaffold0000001	WormBase_imported	CDS	593605	593722	.	+	0	ID=cds:SSTP_0000093600.1;Parent=transcript:SSTP_0000093600.1
SSTP_scaffold0000001	WormBase_imported	CDS	593771	593895	.	+	2	ID=cds:SSTP_0000093600.1;Parent=transcript:SSTP_0000093600.1
SSTP_scaffold0000001	WormBase_imported	CDS	593944	594913	.	+	0	ID=cds:SSTP_0000093600.1;Parent=transcript:SSTP_0000093600.1
SSTP_scaffold0000001	WormBase_imported	CDS	595061	595123	.	+	2	ID=cds:SSTP_0000093600.1;Parent=transcript:SSTP_0000093600.1
SSTP_scaffold0000001	WormBase_imported	CDS	595671	595884	.	+	2	ID=cds:SSTP_0000093600.1;Parent=transcript:SSTP_0000093600.1
SSTP_scaffold0000001	WormBase_imported	CDS	595976	596225	.	+	1	ID=cds:SSTP_0000093600.1;Parent=transcript:SSTP_0000093600.1
###
# Gene gene:SSTP_0000093700
SSTP_scaffold0000001	WormBase_imported	gene	596685	599289	.	-	.	ID=gene:SSTP_0000093700;Name=SSTP_0000093700;biotype=protein_coding;description=Exocyst complex component 2;description_source=UniProtKB/TrEMBL;description_source_acc=A0A0K0DUM3
SSTP_scaffold0000001	WormBase_imported	mRNA	596685	599289	.	-	.	ID=transcript:SSTP_0000093700.2;Parent=gene:SSTP_0000093700;Name=SSTP_0000093700.2;info=method:InterPro accession:IPR029175 description:Exocyst complex component EXOC2/Sec5 %0Amethod:InterPro accession:IPR039481 description:Exocyst complex component EXOC2/Sec5%2C N-terminal domain
SSTP_scaffold0000001	WormBase_imported	exon	599100	599289	.	-	.	ID=exon:SSTP_0000093700.2.1;Parent=transcript:SSTP_0000093700.2
SSTP_scaffold0000001	WormBase_imported	exon	598840	599036	.	-	.	ID=exon:SSTP_0000093700.2.2;Parent=transcript:SSTP_0000093700.2
SSTP_scaffold0000001	WormBase_imported	exon	598633	598785	.	-	.	ID=exon:SSTP_0000093700.2.3;Parent=transcript:SSTP_0000093700.2
SSTP_scaffold0000001	WormBase_imported	exon	596685	598589	.	-	.	ID=exon:SSTP_0000093700.2.4;Parent=transcript:SSTP_0000093700.2
SSTP_scaffold0000001	WormBase_imported	CDS	599100	599289	.	-	0	ID=cds:SSTP_0000093700.2;Parent=transcript:SSTP_0000093700.2
SSTP_scaffold0000001	WormBase_imported	CDS	598840	599036	.	-	2	ID=cds:SSTP_0000093700.2;Parent=transcript:SSTP_0000093700.2
SSTP_scaffold0000001	WormBase_imported	CDS	598633	598785	.	-	0	ID=cds:SSTP_0000093700.2;Parent=transcript:SSTP_0000093700.2
SSTP_scaffold0000001	WormBase_imported	CDS	596685	598589	.	-	0	ID=cds:SSTP_0000093700.2;Parent=transcript:SSTP_0000093700.2
###
# Gene gene:SSTP_0000093800
SSTP_scaffold0000001	WormBase_imported	gene	599646	600530	.	-	.	ID=gene:SSTP_0000093800;Name=SSTP_0000093800;biotype=protein_coding
SSTP_scaffold0000001	WormBase_imported	mRNA	599646	600530	.	-	.	ID=transcript:SSTP_0000093800.1;Parent=gene:SSTP_0000093800;Name=SSTP_0000093800.1
SSTP_scaffold0000001	WormBase_imported	exon	599646	600530	.	-	.	ID=exon:SSTP_0000093800.1.1;Parent=transcript:SSTP_0000093800.1
SSTP_scaffold0000001	WormBase_imported	CDS	599646	600530	.	-	0	ID=cds:SSTP_0000093800.1;Parent=transcript:SSTP_0000093800.1
###
# Gene gene:SSTP_0000093900
SSTP_scaffold0000001	WormBase_imported	gene	600812	601463	.	-	.	ID=gene:SSTP_0000093900;Name=SSTP_0000093900;biotype=protein_coding
SSTP_scaffold0000001	WormBase_imported	mRNA	600812	601463	.	-	.	ID=transcript:SSTP_0000093900.2;Parent=gene:SSTP_0000093900;Name=SSTP_0000093900.2;info=method:InterPro accession:IPR001806 description:Small GTPase %0Amethod:InterPro accession:IPR005225 description:Small GTP-binding protein domain %0Amethod:InterPro accession:IPR025662 description:Sigma-54 interaction domain%2C ATP-binding site 1 %0Amethod:InterPro accession:IPR027417 description:P-loop containing nucleoside triphosphate hydrolase
SSTP_scaffold0000001	WormBase_imported	exon	601393	601463	.	-	.	ID=exon:SSTP_0000093900.2.1;Parent=transcript:SSTP_0000093900.2
SSTP_scaffold0000001	WormBase_imported	exon	600812	601343	.	-	.	ID=exon:SSTP_0000093900.2.2;Parent=transcript:SSTP_0000093900.2
SSTP_scaffold0000001	WormBase_imported	CDS	601393	601463	.	-	0	ID=cds:SSTP_0000093900.2;Parent=transcript:SSTP_0000093900.2
SSTP_scaffold0000001	WormBase_imported	CDS	600812	601343	.	-	1	ID=cds:SSTP_0000093900.2;Parent=transcript:SSTP_0000093900.2
###
# Gene gene:SSTP_0000094000
SSTP_scaffold0000001	WormBase_imported	gene	601886	602845	.	+	.	ID=gene:SSTP_0000094000;Name=SSTP_0000094000;biotype=protein_coding
SSTP_scaffold0000001	WormBase_imported	mRNA	601886	602845	.	+	.	ID=transcript:SSTP_0000094000.1;Parent=gene:SSTP_0000094000;Name=SSTP_0000094000.1;info=method:InterPro accession:IPR011990 description:Tetratricopeptide-like helical domain superfamily %0Amethod:InterPro accession:IPR013026 description:Tetratricopeptide repeat-containing domain %0Amethod:InterPro accession:IPR019734 description:Tetratricopeptide repeat
SSTP_scaffold0000001	WormBase_imported	exon	601886	602845	.	+	.	ID=exon:SSTP_0000094000.1.1;Parent=transcript:SSTP_0000094000.1
SSTP_scaffold0000001	WormBase_imported	CDS	601886	602845	.	+	0	ID=cds:SSTP_0000094000.1;Parent=transcript:SSTP_0000094000.1
###
# Gene gene:SSTP_0000094100
SSTP_scaffold0000001	WormBase_imported	gene	603064	603760	.	+	.	ID=gene:SSTP_0000094100;Name=SSTP_0000094100;biotype=protein_coding
SSTP_scaffold0000001	WormBase_imported	mRNA	603064	603760	.	+	.	ID=transcript:SSTP_0000094100.1;Parent=gene:SSTP_0000094100;Name=SSTP_0000094100.1;info=method:InterPro accession:IPR003607 description:HD/PDEase domain
SSTP_scaffold0000001	WormBase_imported	exon	603064	603301	.	+	.	ID=exon:SSTP_0000094100.1.1;Parent=transcript:SSTP_0000094100.1
SSTP_scaffold0000001	WormBase_imported	exon	603342	603760	.	+	.	ID=exon:SSTP_0000094100.1.2;Parent=transcript:SSTP_0000094100.1
SSTP_scaffold0000001	WormBase_imported	CDS	603064	603301	.	+	0	ID=cds:SSTP_0000094100.1;Parent=transcript:SSTP_0000094100.1
SSTP_scaffold0000001	WormBase_imported	CDS	603342	603760	.	+	2	ID=cds:SSTP_0000094100.1;Parent=transcript:SSTP_0000094100.1
###
# Gene gene:SSTP_0000094200
SSTP_scaffold0000001	WormBase_imported	gene	605986	606538	.	-	.	ID=gene:SSTP_0000094200;Name=SSTP_0000094200;biotype=protein_coding
SSTP_scaffold0000001	WormBase_imported	mRNA	605986	606538	.	-	.	ID=transcript:SSTP_0000094200.1;Parent=gene:SSTP_0000094200;Name=SSTP_0000094200.1
SSTP_scaffold0000001	WormBase_imported	exon	606281	606538	.	-	.	ID=exon:SSTP_0000094200.1.1;Parent=transcript:SSTP_0000094200.1
SSTP_scaffold0000001	WormBase_imported	exon	605986	606243	.	-	.	ID=exon:SSTP_0000094200.1.2;Parent=transcript:SSTP_0000094200.1
SSTP_scaffold0000001	WormBase_imported	CDS	606281	606538	.	-	0	ID=cds:SSTP_0000094200.1;Parent=transcript:SSTP_0000094200.1
SSTP_scaffold0000001	WormBase_imported	CDS	605986	606243	.	-	0	ID=cds:SSTP_0000094200.1;Parent=transcript:SSTP_0000094200.1
###
# Gene gene:SSTP_0000094300
SSTP_scaffold0000001	WormBase_imported	gene	608613	608952	.	-	.	ID=gene:SSTP_0000094300;Name=SSTP_0000094300;biotype=protein_coding
SSTP_scaffold0000001	WormBase_imported	mRNA	608613	608952	.	-	.	ID=transcript:SSTP_0000094300.1;Parent=gene:SSTP_0000094300;Name=SSTP_0000094300.1
SSTP_scaffold0000001	WormBase_imported	exon	608695	608952	.	-	.	ID=exon:SSTP_0000094300.1.1;Parent=transcript:SSTP_0000094300.1
SSTP_scaffold0000001	WormBase_imported	exon	608613	608660	.	-	.	ID=exon:SSTP_0000094300.1.2;Parent=transcript:SSTP_0000094300.1
SSTP_scaffold0000001	WormBase_imported	CDS	608695	608952	.	-	0	ID=cds:SSTP_0000094300.1;Parent=transcript:SSTP_0000094300.1
SSTP_scaffold0000001	WormBase_imported	CDS	608613	608660	.	-	0	ID=cds:SSTP_0000094300.1;Parent=transcript:SSTP_0000094300.1
###
# Gene gene:SSTP_0000094400
SSTP_scaffold0000001	WormBase_imported	gene	610501	611047	.	-	.	ID=gene:SSTP_0000094400;Name=SSTP_0000094400;biotype=protein_coding
SSTP_scaffold0000001	WormBase_imported	mRNA	610501	611047	.	-	.	ID=transcript:SSTP_0000094400.1;Parent=gene:SSTP_0000094400;Name=SSTP_0000094400.1
SSTP_scaffold0000001	WormBase_imported	exon	610790	611047	.	-	.	ID=exon:SSTP_0000094400.1.1;Parent=transcript:SSTP_0000094400.1
SSTP_scaffold0000001	WormBase_imported	exon	610501	610755	.	-	.	ID=exon:SSTP_0000094400.1.2;Parent=transcript:SSTP_0000094400.1
SSTP_scaffold0000001	WormBase_imported	CDS	610790	611047	.	-	0	ID=cds:SSTP_0000094400.1;Parent=transcript:SSTP_0000094400.1
SSTP_scaffold0000001	WormBase_imported	CDS	610501	610755	.	-	0	ID=cds:SSTP_0000094400.1;Parent=transcript:SSTP_0000094400.1
###
# Gene gene:SSTP_0000094500
SSTP_scaffold0000001	WormBase_imported	gene	612742	616699	.	-	.	ID=gene:SSTP_0000094500;Name=SSTP_0000094500;biotype=protein_coding
SSTP_scaffold0000001	WormBase_imported	mRNA	612742	616699	.	-	.	ID=transcript:SSTP_0000094500.1;Parent=gene:SSTP_0000094500;Name=SSTP_0000094500.1;info=method:InterPro accession:IPR021717 description:Nucleoporin Nup120/160
SSTP_scaffold0000001	WormBase_imported	exon	616618	616699	.	-	.	ID=exon:SSTP_0000094500.1.1;Parent=transcript:SSTP_0000094500.1
SSTP_scaffold0000001	WormBase_imported	exon	616465	616567	.	-	.	ID=exon:SSTP_0000094500.1.2;Parent=transcript:SSTP_0000094500.1
SSTP_scaffold0000001	WormBase_imported	exon	615343	616420	.	-	.	ID=exon:SSTP_0000094500.1.3;Parent=transcript:SSTP_0000094500.1
SSTP_scaffold0000001	WormBase_imported	exon	612742	615300	.	-	.	ID=exon:SSTP_0000094500.1.4;Parent=transcript:SSTP_0000094500.1
SSTP_scaffold0000001	WormBase_imported	CDS	616618	616699	.	-	0	ID=cds:SSTP_0000094500.1;Parent=transcript:SSTP_0000094500.1
SSTP_scaffold0000001	WormBase_imported	CDS	616465	616567	.	-	2	ID=cds:SSTP_0000094500.1;Parent=transcript:SSTP_0000094500.1
SSTP_scaffold0000001	WormBase_imported	CDS	615343	616420	.	-	1	ID=cds:SSTP_0000094500.1;Parent=transcript:SSTP_0000094500.1
SSTP_scaffold0000001	WormBase_imported	CDS	612742	615300	.	-	0	ID=cds:SSTP_0000094500.1;Parent=transcript:SSTP_0000094500.1
###
# Gene gene:SSTP_0000094600
SSTP_scaffold0000001	WormBase_imported	gene	617125	619769	.	+	.	ID=gene:SSTP_0000094600;Name=SSTP_0000094600;biotype=protein_coding
SSTP_scaffold0000001	WormBase_imported	mRNA	617125	619769	.	+	.	ID=transcript:SSTP_0000094600.1;Parent=gene:SSTP_0000094600;Name=SSTP_0000094600.1
SSTP_scaffold0000001	WormBase_imported	exon	617125	617380	.	+	.	ID=exon:SSTP_0000094600.1.1;Parent=transcript:SSTP_0000094600.1
SSTP_scaffold0000001	WormBase_imported	exon	617428	618002	.	+	.	ID=exon:SSTP_0000094600.1.2;Parent=transcript:SSTP_0000094600.1
SSTP_scaffold0000001	WormBase_imported	exon	618048	618132	.	+	.	ID=exon:SSTP_0000094600.1.3;Parent=transcript:SSTP_0000094600.1
SSTP_scaffold0000001	WormBase_imported	exon	618175	619769	.	+	.	ID=exon:SSTP_0000094600.1.4;Parent=transcript:SSTP_0000094600.1
SSTP_scaffold0000001	WormBase_imported	CDS	617125	617380	.	+	0	ID=cds:SSTP_0000094600.1;Parent=transcript:SSTP_0000094600.1
SSTP_scaffold0000001	WormBase_imported	CDS	617428	618002	.	+	2	ID=cds:SSTP_0000094600.1;Parent=transcript:SSTP_0000094600.1
SSTP_scaffold0000001	WormBase_imported	CDS	618048	618132	.	+	0	ID=cds:SSTP_0000094600.1;Parent=transcript:SSTP_0000094600.1
SSTP_scaffold0000001	WormBase_imported	CDS	618175	619769	.	+	2	ID=cds:SSTP_0000094600.1;Parent=transcript:SSTP_0000094600.1
###
# Gene gene:SSTP_0000094700
SSTP_scaffold0000001	WormBase_imported	gene	619958	620335	.	+	.	ID=gene:SSTP_0000094700;Name=SSTP_0000094700;biotype=protein_coding
SSTP_scaffold0000001	WormBase_imported	mRNA	619958	620335	.	+	.	ID=transcript:SSTP_0000094700.1;Parent=gene:SSTP_0000094700;Name=SSTP_0000094700.1
SSTP_scaffold0000001	WormBase_imported	exon	619958	620335	.	+	.	ID=exon:SSTP_0000094700.1.1;Parent=transcript:SSTP_0000094700.1
SSTP_scaffold0000001	WormBase_imported	CDS	619958	620335	.	+	0	ID=cds:SSTP_0000094700.1;Parent=transcript:SSTP_0000094700.1
###
# Gene gene:SSTP_0000094800
SSTP_scaffold0000001	WormBase_imported	gene	620680	623855	.	-	.	ID=gene:SSTP_0000094800;Name=SSTP_0000094800;biotype=protein_coding
SSTP_scaffold0000001	WormBase_imported	mRNA	620680	623855	.	-	.	ID=transcript:SSTP_0000094800.1;Parent=gene:SSTP_0000094800;Name=SSTP_0000094800.1
SSTP_scaffold0000001	WormBase_imported	exon	623273	623855	.	-	.	ID=exon:SSTP_0000094800.1.1;Parent=transcript:SSTP_0000094800.1
SSTP_scaffold0000001	WormBase_imported	exon	620680	623231	.	-	.	ID=exon:SSTP_0000094800.1.2;Parent=transcript:SSTP_0000094800.1
SSTP_scaffold0000001	WormBase_imported	CDS	623273	623855	.	-	0	ID=cds:SSTP_0000094800.1;Parent=transcript:SSTP_0000094800.1
SSTP_scaffold0000001	WormBase_imported	CDS	620680	623231	.	-	2	ID=cds:SSTP_0000094800.1;Parent=transcript:SSTP_0000094800.1
###
# Gene gene:SSTP_0000094900
SSTP_scaffold0000001	WormBase_imported	gene	624409	625427	.	+	.	ID=gene:SSTP_0000094900;Name=SSTP_0000094900;biotype=protein_coding
SSTP_scaffold0000001	WormBase_imported	mRNA	624409	625427	.	+	.	ID=transcript:SSTP_0000094900.1;Parent=gene:SSTP_0000094900;Name=SSTP_0000094900.1;info=method:InterPro accession:IPR008662 description:Lamina-associated polypeptide 1C %0Amethod:InterPro accession:IPR038599 description:LAP1C-like%2C C-terminal domain superfamily
SSTP_scaffold0000001	WormBase_imported	exon	624409	624526	.	+	.	ID=exon:SSTP_0000094900.1.1;Parent=transcript:SSTP_0000094900.1
SSTP_scaffold0000001	WormBase_imported	exon	624571	625427	.	+	.	ID=exon:SSTP_0000094900.1.2;Parent=transcript:SSTP_0000094900.1
SSTP_scaffold0000001	WormBase_imported	CDS	624409	624526	.	+	0	ID=cds:SSTP_0000094900.1;Parent=transcript:SSTP_0000094900.1
SSTP_scaffold0000001	WormBase_imported	CDS	624571	625427	.	+	2	ID=cds:SSTP_0000094900.1;Parent=transcript:SSTP_0000094900.1
###
# Gene gene:SSTP_0000095000
SSTP_scaffold0000001	WormBase_imported	gene	625598	625870	.	+	.	ID=gene:SSTP_0000095000;Name=SSTP_0000095000;biotype=protein_coding
SSTP_scaffold0000001	WormBase_imported	mRNA	625598	625870	.	+	.	ID=transcript:SSTP_0000095000.1;Parent=gene:SSTP_0000095000;Name=SSTP_0000095000.1
SSTP_scaffold0000001	WormBase_imported	exon	625598	625600	.	+	.	ID=exon:SSTP_0000095000.1.1;Parent=transcript:SSTP_0000095000.1
SSTP_scaffold0000001	WormBase_imported	exon	625644	625657	.	+	.	ID=exon:SSTP_0000095000.1.2;Parent=transcript:SSTP_0000095000.1
SSTP_scaffold0000001	WormBase_imported	exon	625684	625870	.	+	.	ID=exon:SSTP_0000095000.1.3;Parent=transcript:SSTP_0000095000.1
SSTP_scaffold0000001	WormBase_imported	CDS	625598	625600	.	+	0	ID=cds:SSTP_0000095000.1;Parent=transcript:SSTP_0000095000.1
SSTP_scaffold0000001	WormBase_imported	CDS	625644	625657	.	+	0	ID=cds:SSTP_0000095000.1;Parent=transcript:SSTP_0000095000.1
SSTP_scaffold0000001	WormBase_imported	CDS	625684	625870	.	+	1	ID=cds:SSTP_0000095000.1;Parent=transcript:SSTP_0000095000.1
###
# Gene gene:SSTP_0000095100
SSTP_scaffold0000001	WormBase_imported	gene	625891	628116	.	-	.	ID=gene:SSTP_0000095100;Name=SSTP_0000095100;biotype=protein_coding
SSTP_scaffold0000001	WormBase_imported	mRNA	625891	628116	.	-	.	ID=transcript:SSTP_0000095100.1;Parent=gene:SSTP_0000095100;Name=SSTP_0000095100.1;info=method:InterPro accession:IPR001357 description:BRCT domain %0Amethod:InterPro accession:IPR012308 description:DNA ligase%2C ATP-dependent%2C N-terminal %0Amethod:InterPro accession:IPR012310 description:DNA ligase%2C ATP-dependent%2C central %0Amethod:InterPro accession:IPR036420 description:BRCT domain superfamily %0Amethod:InterPro accession:IPR036599 description:DNA ligase%2C ATP-dependent%2C N-terminal domain superfamily
SSTP_scaffold0000001	WormBase_imported	exon	625891	628116	.	-	.	ID=exon:SSTP_0000095100.1.1;Parent=transcript:SSTP_0000095100.1
SSTP_scaffold0000001	WormBase_imported	CDS	625891	628116	.	-	0	ID=cds:SSTP_0000095100.1;Parent=transcript:SSTP_0000095100.1
###
# Gene gene:SSTP_0000095200
SSTP_scaffold0000001	WormBase_imported	gene	628448	629540	.	+	.	ID=gene:SSTP_0000095200;Name=SSTP_0000095200;biotype=protein_coding;description=Serine/threonine-protein phosphatase;description_source=UniProtKB/TrEMBL;description_source_acc=A0A0K0DUN7
SSTP_scaffold0000001	WormBase_imported	mRNA	628448	629540	.	+	.	ID=transcript:SSTP_0000095200.1;Parent=gene:SSTP_0000095200;Name=SSTP_0000095200.1;info=method:InterPro accession:IPR004843 description:Calcineurin-like phosphoesterase domain%2C ApaH type %0Amethod:InterPro accession:IPR006186 description:Serine/threonine-specific protein phosphatase/bis(5-nucleosyl)-tetraphosphatase %0Amethod:InterPro accession:IPR029052 description:Metallo-dependent phosphatase-like
SSTP_scaffold0000001	WormBase_imported	exon	628448	628959	.	+	.	ID=exon:SSTP_0000095200.1.1;Parent=transcript:SSTP_0000095200.1
SSTP_scaffold0000001	WormBase_imported	exon	629003	629540	.	+	.	ID=exon:SSTP_0000095200.1.2;Parent=transcript:SSTP_0000095200.1
SSTP_scaffold0000001	WormBase_imported	CDS	628448	628959	.	+	0	ID=cds:SSTP_0000095200.1;Parent=transcript:SSTP_0000095200.1
SSTP_scaffold0000001	WormBase_imported	CDS	629003	629540	.	+	1	ID=cds:SSTP_0000095200.1;Parent=transcript:SSTP_0000095200.1
###
# Gene gene:SSTP_0000095300
SSTP_scaffold0000001	WormBase_imported	gene	631553	635446	.	-	.	ID=gene:SSTP_0000095300;Name=SSTP_0000095300;biotype=protein_coding
SSTP_scaffold0000001	WormBase_imported	mRNA	631553	635446	.	-	.	ID=transcript:SSTP_0000095300.1;Parent=gene:SSTP_0000095300;Name=SSTP_0000095300.1;info=method:InterPro accession:IPR001054 description:Adenylyl cyclase class-3/4/guanylyl cyclase %0Amethod:InterPro accession:IPR009398 description:Adenylate cyclase%2C conserved domain %0Amethod:InterPro accession:IPR029787 description:Nucleotide cyclase
SSTP_scaffold0000001	WormBase_imported	exon	635327	635446	.	-	.	ID=exon:SSTP_0000095300.1.1;Parent=transcript:SSTP_0000095300.1
SSTP_scaffold0000001	WormBase_imported	exon	631553	635278	.	-	.	ID=exon:SSTP_0000095300.1.2;Parent=transcript:SSTP_0000095300.1
SSTP_scaffold0000001	WormBase_imported	CDS	635327	635446	.	-	0	ID=cds:SSTP_0000095300.1;Parent=transcript:SSTP_0000095300.1
SSTP_scaffold0000001	WormBase_imported	CDS	631553	635278	.	-	0	ID=cds:SSTP_0000095300.1;Parent=transcript:SSTP_0000095300.1
###
# Gene gene:SSTP_0000095400
SSTP_scaffold0000001	WormBase_imported	gene	639692	640887	.	+	.	ID=gene:SSTP_0000095400;Name=SSTP_0000095400;biotype=protein_coding
SSTP_scaffold0000001	WormBase_imported	mRNA	639692	640887	.	+	.	ID=transcript:SSTP_0000095400.1;Parent=gene:SSTP_0000095400;Name=SSTP_0000095400.1;info=method:InterPro accession:IPR010651 description:Sugar transport protein %0Amethod:InterPro accession:IPR012435 description:TMEM144
SSTP_scaffold0000001	WormBase_imported	exon	639692	639785	.	+	.	ID=exon:SSTP_0000095400.1.1;Parent=transcript:SSTP_0000095400.1
SSTP_scaffold0000001	WormBase_imported	exon	639869	640559	.	+	.	ID=exon:SSTP_0000095400.1.2;Parent=transcript:SSTP_0000095400.1
SSTP_scaffold0000001	WormBase_imported	exon	640614	640887	.	+	.	ID=exon:SSTP_0000095400.1.3;Parent=transcript:SSTP_0000095400.1
SSTP_scaffold0000001	WormBase_imported	CDS	639692	639785	.	+	0	ID=cds:SSTP_0000095400.1;Parent=transcript:SSTP_0000095400.1
SSTP_scaffold0000001	WormBase_imported	CDS	639869	640559	.	+	2	ID=cds:SSTP_0000095400.1;Parent=transcript:SSTP_0000095400.1
SSTP_scaffold0000001	WormBase_imported	CDS	640614	640887	.	+	1	ID=cds:SSTP_0000095400.1;Parent=transcript:SSTP_0000095400.1
###
# Gene gene:SSTP_0000095500
SSTP_scaffold0000001	WormBase_imported	gene	640999	641348	.	-	.	ID=gene:SSTP_0000095500;Name=SSTP_0000095500;biotype=protein_coding
SSTP_scaffold0000001	WormBase_imported	mRNA	640999	641348	.	-	.	ID=transcript:SSTP_0000095500.1;Parent=gene:SSTP_0000095500;Name=SSTP_0000095500.1
SSTP_scaffold0000001	WormBase_imported	exon	641202	641348	.	-	.	ID=exon:SSTP_0000095500.1.1;Parent=transcript:SSTP_0000095500.1
SSTP_scaffold0000001	WormBase_imported	exon	640999	641154	.	-	.	ID=exon:SSTP_0000095500.1.2;Parent=transcript:SSTP_0000095500.1
SSTP_scaffold0000001	WormBase_imported	CDS	641202	641348	.	-	0	ID=cds:SSTP_0000095500.1;Parent=transcript:SSTP_0000095500.1
SSTP_scaffold0000001	WormBase_imported	CDS	640999	641154	.	-	0	ID=cds:SSTP_0000095500.1;Parent=transcript:SSTP_0000095500.1
###
# Gene gene:SSTP_0000095600
SSTP_scaffold0000001	WormBase_imported	gene	641600	642890	.	-	.	ID=gene:SSTP_0000095600;Name=SSTP_0000095600;biotype=protein_coding
SSTP_scaffold0000001	WormBase_imported	mRNA	641600	642890	.	-	.	ID=transcript:SSTP_0000095600.1;Parent=gene:SSTP_0000095600;Name=SSTP_0000095600.1;info=method:InterPro accession:IPR000900 description:Nebulin repeat %0Amethod:InterPro accession:IPR001781 description:Zinc finger%2C LIM-type
SSTP_scaffold0000001	WormBase_imported	exon	642636	642890	.	-	.	ID=exon:SSTP_0000095600.1.1;Parent=transcript:SSTP_0000095600.1
SSTP_scaffold0000001	WormBase_imported	exon	642338	642569	.	-	.	ID=exon:SSTP_0000095600.1.2;Parent=transcript:SSTP_0000095600.1
SSTP_scaffold0000001	WormBase_imported	exon	641661	641974	.	-	.	ID=exon:SSTP_0000095600.1.3;Parent=transcript:SSTP_0000095600.1
SSTP_scaffold0000001	WormBase_imported	exon	641600	641617	.	-	.	ID=exon:SSTP_0000095600.1.4;Parent=transcript:SSTP_0000095600.1
SSTP_scaffold0000001	WormBase_imported	CDS	642636	642890	.	-	0	ID=cds:SSTP_0000095600.1;Parent=transcript:SSTP_0000095600.1
SSTP_scaffold0000001	WormBase_imported	CDS	642338	642569	.	-	0	ID=cds:SSTP_0000095600.1;Parent=transcript:SSTP_0000095600.1
SSTP_scaffold0000001	WormBase_imported	CDS	641661	641974	.	-	2	ID=cds:SSTP_0000095600.1;Parent=transcript:SSTP_0000095600.1
SSTP_scaffold0000001	WormBase_imported	CDS	641600	641617	.	-	0	ID=cds:SSTP_0000095600.1;Parent=transcript:SSTP_0000095600.1
###
# Gene gene:SSTP_0000095700
SSTP_scaffold0000001	WormBase_imported	gene	646188	646835	.	-	.	ID=gene:SSTP_0000095700;Name=SSTP_0000095700;biotype=protein_coding
SSTP_scaffold0000001	WormBase_imported	mRNA	646188	646835	.	-	.	ID=transcript:SSTP_0000095700.1;Parent=gene:SSTP_0000095700;Name=SSTP_0000095700.1
SSTP_scaffold0000001	WormBase_imported	exon	646832	646835	.	-	.	ID=exon:SSTP_0000095700.1.1;Parent=transcript:SSTP_0000095700.1
SSTP_scaffold0000001	WormBase_imported	exon	646188	646783	.	-	.	ID=exon:SSTP_0000095700.1.2;Parent=transcript:SSTP_0000095700.1
SSTP_scaffold0000001	WormBase_imported	CDS	646832	646835	.	-	0	ID=cds:SSTP_0000095700.1;Parent=transcript:SSTP_0000095700.1
SSTP_scaffold0000001	WormBase_imported	CDS	646188	646783	.	-	2	ID=cds:SSTP_0000095700.1;Parent=transcript:SSTP_0000095700.1
###
# Gene gene:SSTP_0000095800
SSTP_scaffold0000001	WormBase_imported	gene	647153	647590	.	-	.	ID=gene:SSTP_0000095800;Name=SSTP_0000095800;biotype=protein_coding
SSTP_scaffold0000001	WormBase_imported	mRNA	647153	647590	.	-	.	ID=transcript:SSTP_0000095800.1;Parent=gene:SSTP_0000095800;Name=SSTP_0000095800.1
SSTP_scaffold0000001	WormBase_imported	exon	647153	647590	.	-	.	ID=exon:SSTP_0000095800.1.1;Parent=transcript:SSTP_0000095800.1
SSTP_scaffold0000001	WormBase_imported	CDS	647153	647590	.	-	0	ID=cds:SSTP_0000095800.1;Parent=transcript:SSTP_0000095800.1
###
# Gene gene:SSTP_0000095900
SSTP_scaffold0000001	WormBase_imported	gene	648017	649285	.	-	.	ID=gene:SSTP_0000095900;Name=SSTP_0000095900;biotype=protein_coding
SSTP_scaffold0000001	WormBase_imported	mRNA	648017	649285	.	-	.	ID=transcript:SSTP_0000095900.1;Parent=gene:SSTP_0000095900;Name=SSTP_0000095900.1
SSTP_scaffold0000001	WormBase_imported	exon	649142	649285	.	-	.	ID=exon:SSTP_0000095900.1.1;Parent=transcript:SSTP_0000095900.1
SSTP_scaffold0000001	WormBase_imported	exon	648017	649087	.	-	.	ID=exon:SSTP_0000095900.1.2;Parent=transcript:SSTP_0000095900.1
SSTP_scaffold0000001	WormBase_imported	CDS	649142	649285	.	-	0	ID=cds:SSTP_0000095900.1;Parent=transcript:SSTP_0000095900.1
SSTP_scaffold0000001	WormBase_imported	CDS	648017	649087	.	-	0	ID=cds:SSTP_0000095900.1;Parent=transcript:SSTP_0000095900.1
###
# Gene gene:SSTP_0000096000
SSTP_scaffold0000001	WormBase_imported	gene	650861	652191	.	+	.	ID=gene:SSTP_0000096000;Name=SSTP_0000096000;biotype=protein_coding;description=Glycylpeptide N-tetradecanoyltransferase;description_source=UniProtKB/TrEMBL;description_source_acc=A0A0K0DUP5
SSTP_scaffold0000001	WormBase_imported	mRNA	650861	652191	.	+	.	ID=transcript:SSTP_0000096000.1;Parent=gene:SSTP_0000096000;Name=SSTP_0000096000.1;info=method:InterPro accession:IPR000903 description:Myristoyl-CoA:protein N-myristoyltransferase %0Amethod:InterPro accession:IPR016181 description:Acyl-CoA N-acyltransferase %0Amethod:InterPro accession:IPR022676 description:Myristoyl-CoA:protein N-myristoyltransferase%2C N-terminal %0Amethod:InterPro accession:IPR022677 description:Myristoyl-CoA:protein N-myristoyltransferase%2C C-terminal %0Amethod:InterPro accession:IPR022678 description:Myristoyl-CoA:protein N-myristoyltransferase%2C conserved site
SSTP_scaffold0000001	WormBase_imported	exon	650861	651023	.	+	.	ID=exon:SSTP_0000096000.1.1;Parent=transcript:SSTP_0000096000.1
SSTP_scaffold0000001	WormBase_imported	exon	651074	652191	.	+	.	ID=exon:SSTP_0000096000.1.2;Parent=transcript:SSTP_0000096000.1
SSTP_scaffold0000001	WormBase_imported	CDS	650861	651023	.	+	0	ID=cds:SSTP_0000096000.1;Parent=transcript:SSTP_0000096000.1
SSTP_scaffold0000001	WormBase_imported	CDS	651074	652191	.	+	2	ID=cds:SSTP_0000096000.1;Parent=transcript:SSTP_0000096000.1
###
# Gene gene:SSTP_0000096100
SSTP_scaffold0000001	WormBase_imported	gene	652269	652595	.	-	.	ID=gene:SSTP_0000096100;Name=SSTP_0000096100;biotype=protein_coding
SSTP_scaffold0000001	WormBase_imported	mRNA	652269	652595	.	-	.	ID=transcript:SSTP_0000096100.1;Parent=gene:SSTP_0000096100;Name=SSTP_0000096100.1;info=method:InterPro accession:IPR017266 description:Cyclin-dependent kinase 2-associated protein 1/2
SSTP_scaffold0000001	WormBase_imported	exon	652269	652595	.	-	.	ID=exon:SSTP_0000096100.1.1;Parent=transcript:SSTP_0000096100.1
SSTP_scaffold0000001	WormBase_imported	CDS	652269	652595	.	-	0	ID=cds:SSTP_0000096100.1;Parent=transcript:SSTP_0000096100.1
###
# Gene gene:SSTP_0000096200
SSTP_scaffold0000001	WormBase_imported	gene	652858	653603	.	+	.	ID=gene:SSTP_0000096200;Name=SSTP_0000096200;biotype=protein_coding;description=Sugar transporter SWEET;description_source=UniProtKB/TrEMBL;description_source_acc=A0A0K0DUP7
SSTP_scaffold0000001	WormBase_imported	mRNA	652858	653603	.	+	.	ID=transcript:SSTP_0000096200.1;Parent=gene:SSTP_0000096200;Name=SSTP_0000096200.1;info=method:InterPro accession:IPR004316 description:SWEET sugar transporter
SSTP_scaffold0000001	WormBase_imported	exon	652858	652860	.	+	.	ID=exon:SSTP_0000096200.1.1;Parent=transcript:SSTP_0000096200.1
SSTP_scaffold0000001	WormBase_imported	exon	652911	653603	.	+	.	ID=exon:SSTP_0000096200.1.2;Parent=transcript:SSTP_0000096200.1
SSTP_scaffold0000001	WormBase_imported	CDS	652858	652860	.	+	0	ID=cds:SSTP_0000096200.1;Parent=transcript:SSTP_0000096200.1
SSTP_scaffold0000001	WormBase_imported	CDS	652911	653603	.	+	0	ID=cds:SSTP_0000096200.1;Parent=transcript:SSTP_0000096200.1
###
# Gene gene:SSTP_0000096300
SSTP_scaffold0000001	WormBase_imported	gene	653802	655510	.	+	.	ID=gene:SSTP_0000096300;Name=SSTP_0000096300;biotype=protein_coding
SSTP_scaffold0000001	WormBase_imported	mRNA	653802	655510	.	+	.	ID=transcript:SSTP_0000096300.1;Parent=gene:SSTP_0000096300;Name=SSTP_0000096300.1;info=method:InterPro accession:IPR007255 description:Conserved oligomeric Golgi complex subunit 8 %0Amethod:InterPro accession:IPR016159 description:Cullin repeat-like-containing domain superfamily
SSTP_scaffold0000001	WormBase_imported	exon	653802	653838	.	+	.	ID=exon:SSTP_0000096300.1.1;Parent=transcript:SSTP_0000096300.1
SSTP_scaffold0000001	WormBase_imported	exon	653882	654006	.	+	.	ID=exon:SSTP_0000096300.1.2;Parent=transcript:SSTP_0000096300.1
SSTP_scaffold0000001	WormBase_imported	exon	654058	655350	.	+	.	ID=exon:SSTP_0000096300.1.3;Parent=transcript:SSTP_0000096300.1
SSTP_scaffold0000001	WormBase_imported	exon	655397	655510	.	+	.	ID=exon:SSTP_0000096300.1.4;Parent=transcript:SSTP_0000096300.1
SSTP_scaffold0000001	WormBase_imported	CDS	653802	653838	.	+	0	ID=cds:SSTP_0000096300.1;Parent=transcript:SSTP_0000096300.1
SSTP_scaffold0000001	WormBase_imported	CDS	653882	654006	.	+	2	ID=cds:SSTP_0000096300.1;Parent=transcript:SSTP_0000096300.1
SSTP_scaffold0000001	WormBase_imported	CDS	654058	655350	.	+	0	ID=cds:SSTP_0000096300.1;Parent=transcript:SSTP_0000096300.1
SSTP_scaffold0000001	WormBase_imported	CDS	655397	655510	.	+	0	ID=cds:SSTP_0000096300.1;Parent=transcript:SSTP_0000096300.1
###
# Gene gene:SSTP_0000096400
SSTP_scaffold0000001	WormBase_imported	gene	655572	656944	.	-	.	ID=gene:SSTP_0000096400;Name=SSTP_0000096400;biotype=protein_coding;description=Tryptophan 2,3-dioxygenase;description_source=UniProtKB/TrEMBL;description_source_acc=A0A0K0DUP9
SSTP_scaffold0000001	WormBase_imported	mRNA	655572	656944	.	-	.	ID=transcript:SSTP_0000096400.1;Parent=gene:SSTP_0000096400;Name=SSTP_0000096400.1;info=method:InterPro accession:IPR004981 description:Tryptophan 2%2C3-dioxygenase %0Amethod:InterPro accession:IPR037217 description:Tryptophan/Indoleamine 2%2C3-dioxygenase-like
SSTP_scaffold0000001	WormBase_imported	exon	656774	656944	.	-	.	ID=exon:SSTP_0000096400.1.1;Parent=transcript:SSTP_0000096400.1
SSTP_scaffold0000001	WormBase_imported	exon	655882	656728	.	-	.	ID=exon:SSTP_0000096400.1.2;Parent=transcript:SSTP_0000096400.1
SSTP_scaffold0000001	WormBase_imported	exon	655572	655828	.	-	.	ID=exon:SSTP_0000096400.1.3;Parent=transcript:SSTP_0000096400.1
SSTP_scaffold0000001	WormBase_imported	CDS	656774	656944	.	-	0	ID=cds:SSTP_0000096400.1;Parent=transcript:SSTP_0000096400.1
SSTP_scaffold0000001	WormBase_imported	CDS	655882	656728	.	-	0	ID=cds:SSTP_0000096400.1;Parent=transcript:SSTP_0000096400.1
SSTP_scaffold0000001	WormBase_imported	CDS	655572	655828	.	-	2	ID=cds:SSTP_0000096400.1;Parent=transcript:SSTP_0000096400.1
###
# Gene gene:SSTP_0000096500
SSTP_scaffold0000001	WormBase_imported	gene	657796	658983	.	-	.	ID=gene:SSTP_0000096500;Name=SSTP_0000096500;biotype=protein_coding;description=Fructose-bisphosphate aldolase;description_source=UniProtKB/TrEMBL;description_source_acc=A0A0K0DUQ0
SSTP_scaffold0000001	WormBase_imported	mRNA	657796	658983	.	-	.	ID=transcript:SSTP_0000096500.1;Parent=gene:SSTP_0000096500;Name=SSTP_0000096500.1;info=method:InterPro accession:IPR000741 description:Fructose-bisphosphate aldolase%2C class-I %0Amethod:InterPro accession:IPR013785 description:Aldolase-type TIM barrel %0Amethod:InterPro accession:IPR029768 description:Fructose-bisphosphate aldolase class-I active site
SSTP_scaffold0000001	WormBase_imported	exon	658967	658983	.	-	.	ID=exon:SSTP_0000096500.1.1;Parent=transcript:SSTP_0000096500.1
SSTP_scaffold0000001	WormBase_imported	exon	657796	658909	.	-	.	ID=exon:SSTP_0000096500.1.2;Parent=transcript:SSTP_0000096500.1
SSTP_scaffold0000001	WormBase_imported	CDS	658967	658983	.	-	0	ID=cds:SSTP_0000096500.1;Parent=transcript:SSTP_0000096500.1
SSTP_scaffold0000001	WormBase_imported	CDS	657796	658909	.	-	1	ID=cds:SSTP_0000096500.1;Parent=transcript:SSTP_0000096500.1
###
# Gene gene:SSTP_0000096600
SSTP_scaffold0000001	WormBase_imported	gene	660030	660557	.	-	.	ID=gene:SSTP_0000096600;Name=SSTP_0000096600;biotype=protein_coding
SSTP_scaffold0000001	WormBase_imported	mRNA	660030	660557	.	-	.	ID=transcript:SSTP_0000096600.1;Parent=gene:SSTP_0000096600;Name=SSTP_0000096600.1
SSTP_scaffold0000001	WormBase_imported	exon	660512	660557	.	-	.	ID=exon:SSTP_0000096600.1.1;Parent=transcript:SSTP_0000096600.1
SSTP_scaffold0000001	WormBase_imported	exon	660030	660472	.	-	.	ID=exon:SSTP_0000096600.1.2;Parent=transcript:SSTP_0000096600.1
SSTP_scaffold0000001	WormBase_imported	CDS	660512	660557	.	-	0	ID=cds:SSTP_0000096600.1;Parent=transcript:SSTP_0000096600.1
SSTP_scaffold0000001	WormBase_imported	CDS	660030	660472	.	-	2	ID=cds:SSTP_0000096600.1;Parent=transcript:SSTP_0000096600.1
###
# Gene gene:SSTP_0000096700
SSTP_scaffold0000001	WormBase_imported	gene	660662	662796	.	-	.	ID=gene:SSTP_0000096700;Name=SSTP_0000096700;biotype=protein_coding
SSTP_scaffold0000001	WormBase_imported	mRNA	660662	662796	.	-	.	ID=transcript:SSTP_0000096700.1;Parent=gene:SSTP_0000096700;Name=SSTP_0000096700.1
SSTP_scaffold0000001	WormBase_imported	exon	662732	662796	.	-	.	ID=exon:SSTP_0000096700.1.1;Parent=transcript:SSTP_0000096700.1
SSTP_scaffold0000001	WormBase_imported	exon	662486	662622	.	-	.	ID=exon:SSTP_0000096700.1.2;Parent=transcript:SSTP_0000096700.1
SSTP_scaffold0000001	WormBase_imported	exon	660662	662406	.	-	.	ID=exon:SSTP_0000096700.1.3;Parent=transcript:SSTP_0000096700.1
SSTP_scaffold0000001	WormBase_imported	CDS	662732	662796	.	-	0	ID=cds:SSTP_0000096700.1;Parent=transcript:SSTP_0000096700.1
SSTP_scaffold0000001	WormBase_imported	CDS	662486	662622	.	-	1	ID=cds:SSTP_0000096700.1;Parent=transcript:SSTP_0000096700.1
SSTP_scaffold0000001	WormBase_imported	CDS	660662	662406	.	-	2	ID=cds:SSTP_0000096700.1;Parent=transcript:SSTP_0000096700.1
###
# Gene gene:SSTP_0000096800
SSTP_scaffold0000001	WormBase_imported	gene	664708	665199	.	-	.	ID=gene:SSTP_0000096800;Name=SSTP_0000096800;biotype=protein_coding
SSTP_scaffold0000001	WormBase_imported	mRNA	664708	665199	.	-	.	ID=transcript:SSTP_0000096800.1;Parent=gene:SSTP_0000096800;Name=SSTP_0000096800.1;info=method:InterPro accession:IPR021149 description:Oligosaccharyl transferase complex%2C subunit OST3/OST6
SSTP_scaffold0000001	WormBase_imported	exon	665119	665199	.	-	.	ID=exon:SSTP_0000096800.1.1;Parent=transcript:SSTP_0000096800.1
SSTP_scaffold0000001	WormBase_imported	exon	664708	665073	.	-	.	ID=exon:SSTP_0000096800.1.2;Parent=transcript:SSTP_0000096800.1
SSTP_scaffold0000001	WormBase_imported	CDS	665119	665199	.	-	0	ID=cds:SSTP_0000096800.1;Parent=transcript:SSTP_0000096800.1
SSTP_scaffold0000001	WormBase_imported	CDS	664708	665073	.	-	0	ID=cds:SSTP_0000096800.1;Parent=transcript:SSTP_0000096800.1
###
# Gene gene:SSTP_0000096900
SSTP_scaffold0000001	WormBase_imported	gene	666667	667795	.	+	.	ID=gene:SSTP_0000096900;Name=SSTP_0000096900;biotype=protein_coding
SSTP_scaffold0000001	WormBase_imported	mRNA	666667	667795	.	+	.	ID=transcript:SSTP_0000096900.1;Parent=gene:SSTP_0000096900;Name=SSTP_0000096900.1;info=method:InterPro accession:IPR000073 description:Alpha/beta hydrolase fold-1 %0Amethod:InterPro accession:IPR029058 description:Alpha/Beta hydrolase fold
SSTP_scaffold0000001	WormBase_imported	exon	666667	666734	.	+	.	ID=exon:SSTP_0000096900.1.1;Parent=transcript:SSTP_0000096900.1
SSTP_scaffold0000001	WormBase_imported	exon	666778	667795	.	+	.	ID=exon:SSTP_0000096900.1.2;Parent=transcript:SSTP_0000096900.1
SSTP_scaffold0000001	WormBase_imported	CDS	666667	666734	.	+	0	ID=cds:SSTP_0000096900.1;Parent=transcript:SSTP_0000096900.1
SSTP_scaffold0000001	WormBase_imported	CDS	666778	667795	.	+	1	ID=cds:SSTP_0000096900.1;Parent=transcript:SSTP_0000096900.1
###
# Gene gene:SSTP_0000097000
SSTP_scaffold0000001	WormBase_imported	gene	667897	668468	.	-	.	ID=gene:SSTP_0000097000;Name=SSTP_0000097000;biotype=protein_coding
SSTP_scaffold0000001	WormBase_imported	mRNA	667897	668468	.	-	.	ID=transcript:SSTP_0000097000.1;Parent=gene:SSTP_0000097000;Name=SSTP_0000097000.1
SSTP_scaffold0000001	WormBase_imported	exon	668444	668468	.	-	.	ID=exon:SSTP_0000097000.1.1;Parent=transcript:SSTP_0000097000.1
SSTP_scaffold0000001	WormBase_imported	exon	667897	668399	.	-	.	ID=exon:SSTP_0000097000.1.2;Parent=transcript:SSTP_0000097000.1
SSTP_scaffold0000001	WormBase_imported	CDS	668444	668468	.	-	0	ID=cds:SSTP_0000097000.1;Parent=transcript:SSTP_0000097000.1
SSTP_scaffold0000001	WormBase_imported	CDS	667897	668399	.	-	2	ID=cds:SSTP_0000097000.1;Parent=transcript:SSTP_0000097000.1
###
# Gene gene:SSTP_0000097100
SSTP_scaffold0000001	WormBase_imported	gene	669700	670282	.	+	.	ID=gene:SSTP_0000097100;Name=SSTP_0000097100;biotype=protein_coding
SSTP_scaffold0000001	WormBase_imported	mRNA	669700	670282	.	+	.	ID=transcript:SSTP_0000097100.2;Parent=gene:SSTP_0000097100;Name=SSTP_0000097100.2;info=method:InterPro accession:IPR000424 description:Primosome PriB/single-strand DNA-binding %0Amethod:InterPro accession:IPR011344 description:Single-stranded DNA-binding protein %0Amethod:InterPro accession:IPR012340 description:Nucleic acid-binding%2C OB-fold
SSTP_scaffold0000001	WormBase_imported	exon	669700	670108	.	+	.	ID=exon:SSTP_0000097100.2.1;Parent=transcript:SSTP_0000097100.2
SSTP_scaffold0000001	WormBase_imported	exon	670149	670282	.	+	.	ID=exon:SSTP_0000097100.2.2;Parent=transcript:SSTP_0000097100.2
SSTP_scaffold0000001	WormBase_imported	CDS	669700	670108	.	+	0	ID=cds:SSTP_0000097100.2;Parent=transcript:SSTP_0000097100.2
SSTP_scaffold0000001	WormBase_imported	CDS	670149	670282	.	+	2	ID=cds:SSTP_0000097100.2;Parent=transcript:SSTP_0000097100.2
###
# Gene gene:SSTP_0000097200
SSTP_scaffold0000001	WormBase_imported	gene	671378	672922	.	-	.	ID=gene:SSTP_0000097200;Name=SSTP_0000097200;biotype=protein_coding
SSTP_scaffold0000001	WormBase_imported	mRNA	671378	672922	.	-	.	ID=transcript:SSTP_0000097200.1;Parent=gene:SSTP_0000097200;Name=SSTP_0000097200.1;info=method:InterPro accession:IPR010541 description:Domain of unknown function DUF1115 %0Amethod:InterPro accession:IPR013881 description:Pre-mRNA-splicing factor 3 %0Amethod:InterPro accession:IPR027104 description:U4/U6 small nuclear ribonucleoprotein Prp3
SSTP_scaffold0000001	WormBase_imported	exon	672833	672922	.	-	.	ID=exon:SSTP_0000097200.1.1;Parent=transcript:SSTP_0000097200.1
SSTP_scaffold0000001	WormBase_imported	exon	671378	672787	.	-	.	ID=exon:SSTP_0000097200.1.2;Parent=transcript:SSTP_0000097200.1
SSTP_scaffold0000001	WormBase_imported	CDS	672833	672922	.	-	0	ID=cds:SSTP_0000097200.1;Parent=transcript:SSTP_0000097200.1
SSTP_scaffold0000001	WormBase_imported	CDS	671378	672787	.	-	0	ID=cds:SSTP_0000097200.1;Parent=transcript:SSTP_0000097200.1
###
# Gene gene:SSTP_0000097300
SSTP_scaffold0000001	WormBase_imported	gene	673270	674979	.	+	.	ID=gene:SSTP_0000097300;Name=SSTP_0000097300;biotype=protein_coding
SSTP_scaffold0000001	WormBase_imported	mRNA	673270	674979	.	+	.	ID=transcript:SSTP_0000097300.1;Parent=gene:SSTP_0000097300;Name=SSTP_0000097300.1
SSTP_scaffold0000001	WormBase_imported	exon	673270	673297	.	+	.	ID=exon:SSTP_0000097300.1.1;Parent=transcript:SSTP_0000097300.1
SSTP_scaffold0000001	WormBase_imported	exon	673338	673441	.	+	.	ID=exon:SSTP_0000097300.1.2;Parent=transcript:SSTP_0000097300.1
SSTP_scaffold0000001	WormBase_imported	exon	673489	674340	.	+	.	ID=exon:SSTP_0000097300.1.3;Parent=transcript:SSTP_0000097300.1
SSTP_scaffold0000001	WormBase_imported	exon	674386	674782	.	+	.	ID=exon:SSTP_0000097300.1.4;Parent=transcript:SSTP_0000097300.1
SSTP_scaffold0000001	WormBase_imported	exon	674895	674903	.	+	.	ID=exon:SSTP_0000097300.1.5;Parent=transcript:SSTP_0000097300.1
SSTP_scaffold0000001	WormBase_imported	exon	674960	674979	.	+	.	ID=exon:SSTP_0000097300.1.6;Parent=transcript:SSTP_0000097300.1
SSTP_scaffold0000001	WormBase_imported	CDS	673270	673297	.	+	0	ID=cds:SSTP_0000097300.1;Parent=transcript:SSTP_0000097300.1
SSTP_scaffold0000001	WormBase_imported	CDS	673338	673441	.	+	2	ID=cds:SSTP_0000097300.1;Parent=transcript:SSTP_0000097300.1
SSTP_scaffold0000001	WormBase_imported	CDS	673489	674340	.	+	0	ID=cds:SSTP_0000097300.1;Parent=transcript:SSTP_0000097300.1
SSTP_scaffold0000001	WormBase_imported	CDS	674386	674782	.	+	0	ID=cds:SSTP_0000097300.1;Parent=transcript:SSTP_0000097300.1
SSTP_scaffold0000001	WormBase_imported	CDS	674895	674903	.	+	2	ID=cds:SSTP_0000097300.1;Parent=transcript:SSTP_0000097300.1
SSTP_scaffold0000001	WormBase_imported	CDS	674960	674979	.	+	2	ID=cds:SSTP_0000097300.1;Parent=transcript:SSTP_0000097300.1
###
# Gene gene:SSTP_0000097400
SSTP_scaffold0000001	WormBase_imported	gene	675020	675497	.	+	.	ID=gene:SSTP_0000097400;Name=SSTP_0000097400;biotype=protein_coding
SSTP_scaffold0000001	WormBase_imported	mRNA	675020	675497	.	+	.	ID=transcript:SSTP_0000097400.1;Parent=gene:SSTP_0000097400;Name=SSTP_0000097400.1
SSTP_scaffold0000001	WormBase_imported	exon	675020	675101	.	+	.	ID=exon:SSTP_0000097400.1.1;Parent=transcript:SSTP_0000097400.1
SSTP_scaffold0000001	WormBase_imported	exon	675136	675497	.	+	.	ID=exon:SSTP_0000097400.1.2;Parent=transcript:SSTP_0000097400.1
SSTP_scaffold0000001	WormBase_imported	CDS	675020	675101	.	+	0	ID=cds:SSTP_0000097400.1;Parent=transcript:SSTP_0000097400.1
SSTP_scaffold0000001	WormBase_imported	CDS	675136	675497	.	+	2	ID=cds:SSTP_0000097400.1;Parent=transcript:SSTP_0000097400.1
###
# Gene gene:SSTP_0000097500
SSTP_scaffold0000001	WormBase_imported	gene	676761	679685	.	+	.	ID=gene:SSTP_0000097500;Name=SSTP_0000097500;biotype=protein_coding
SSTP_scaffold0000001	WormBase_imported	mRNA	676761	679685	.	+	.	ID=transcript:SSTP_0000097500.1;Parent=gene:SSTP_0000097500;Name=SSTP_0000097500.1;info=method:InterPro accession:IPR011989 description:Armadillo-like helical %0Amethod:InterPro accession:IPR016024 description:Armadillo-type fold
SSTP_scaffold0000001	WormBase_imported	exon	676761	676918	.	+	.	ID=exon:SSTP_0000097500.1.1;Parent=transcript:SSTP_0000097500.1
SSTP_scaffold0000001	WormBase_imported	exon	676961	679685	.	+	.	ID=exon:SSTP_0000097500.1.2;Parent=transcript:SSTP_0000097500.1
SSTP_scaffold0000001	WormBase_imported	CDS	676761	676918	.	+	0	ID=cds:SSTP_0000097500.1;Parent=transcript:SSTP_0000097500.1
SSTP_scaffold0000001	WormBase_imported	CDS	676961	679685	.	+	1	ID=cds:SSTP_0000097500.1;Parent=transcript:SSTP_0000097500.1
###
# Gene gene:SSTP_0000097600
SSTP_scaffold0000001	WormBase_imported	gene	679824	680804	.	-	.	ID=gene:SSTP_0000097600;Name=SSTP_0000097600;biotype=protein_coding
SSTP_scaffold0000001	WormBase_imported	mRNA	679824	680804	.	-	.	ID=transcript:SSTP_0000097600.2;Parent=gene:SSTP_0000097600;Name=SSTP_0000097600.2;info=method:InterPro accession:IPR003005 description:Amphiphysin %0Amethod:InterPro accession:IPR004148 description:BAR domain %0Amethod:InterPro accession:IPR027267 description:AH/BAR domain superfamily
SSTP_scaffold0000001	WormBase_imported	exon	679824	680804	.	-	.	ID=exon:SSTP_0000097600.2.1;Parent=transcript:SSTP_0000097600.2
SSTP_scaffold0000001	WormBase_imported	CDS	679824	680804	.	-	0	ID=cds:SSTP_0000097600.2;Parent=transcript:SSTP_0000097600.2
###
# Gene gene:SSTP_0000097700
SSTP_scaffold0000001	WormBase_imported	gene	681332	681727	.	-	.	ID=gene:SSTP_0000097700;Name=SSTP_0000097700;biotype=protein_coding
SSTP_scaffold0000001	WormBase_imported	mRNA	681332	681727	.	-	.	ID=transcript:SSTP_0000097700.1;Parent=gene:SSTP_0000097700;Name=SSTP_0000097700.1;info=method:InterPro accession:IPR000569 description:HECT domain %0Amethod:InterPro accession:IPR035983 description:HECT%2C E3 ligase catalytic domain
SSTP_scaffold0000001	WormBase_imported	exon	681332	681727	.	-	.	ID=exon:SSTP_0000097700.1.1;Parent=transcript:SSTP_0000097700.1
SSTP_scaffold0000001	WormBase_imported	CDS	681332	681727	.	-	0	ID=cds:SSTP_0000097700.1;Parent=transcript:SSTP_0000097700.1
###
# Gene gene:SSTP_0000097800
SSTP_scaffold0000001	WormBase_imported	gene	681759	684518	.	-	.	ID=gene:SSTP_0000097800;Name=SSTP_0000097800;biotype=protein_coding
SSTP_scaffold0000001	WormBase_imported	mRNA	681759	684518	.	-	.	ID=transcript:SSTP_0000097800.1;Parent=gene:SSTP_0000097800;Name=SSTP_0000097800.1;info=method:InterPro accession:IPR000569 description:HECT domain %0Amethod:InterPro accession:IPR035983 description:HECT%2C E3 ligase catalytic domain
SSTP_scaffold0000001	WormBase_imported	exon	683234	684518	.	-	.	ID=exon:SSTP_0000097800.1.1;Parent=transcript:SSTP_0000097800.1
SSTP_scaffold0000001	WormBase_imported	exon	681807	683187	.	-	.	ID=exon:SSTP_0000097800.1.2;Parent=transcript:SSTP_0000097800.1
SSTP_scaffold0000001	WormBase_imported	exon	681759	681762	.	-	.	ID=exon:SSTP_0000097800.1.3;Parent=transcript:SSTP_0000097800.1
SSTP_scaffold0000001	WormBase_imported	CDS	683234	684518	.	-	0	ID=cds:SSTP_0000097800.1;Parent=transcript:SSTP_0000097800.1
SSTP_scaffold0000001	WormBase_imported	CDS	681807	683187	.	-	2	ID=cds:SSTP_0000097800.1;Parent=transcript:SSTP_0000097800.1
SSTP_scaffold0000001	WormBase_imported	CDS	681759	681762	.	-	1	ID=cds:SSTP_0000097800.1;Parent=transcript:SSTP_0000097800.1
###
# Gene gene:SSTP_0000097900
SSTP_scaffold0000001	WormBase_imported	gene	686447	687529	.	-	.	ID=gene:SSTP_0000097900;Name=SSTP_0000097900;biotype=protein_coding
SSTP_scaffold0000001	WormBase_imported	mRNA	686447	687529	.	-	.	ID=transcript:SSTP_0000097900.1;Parent=gene:SSTP_0000097900;Name=SSTP_0000097900.1;info=method:InterPro accession:IPR000749 description:ATP:guanido phosphotransferase %0Amethod:InterPro accession:IPR014746 description:Glutamine synthetase/guanido kinase%2C catalytic domain %0Amethod:InterPro accession:IPR022413 description:ATP:guanido phosphotransferase%2C N-terminal %0Amethod:InterPro accession:IPR022414 description:ATP:guanido phosphotransferase%2C catalytic domain %0Amethod:InterPro accession:IPR036802 description:ATP:guanido phosphotransferase%2C N-terminal domain superfamily
SSTP_scaffold0000001	WormBase_imported	exon	686447	687529	.	-	.	ID=exon:SSTP_0000097900.1.1;Parent=transcript:SSTP_0000097900.1
SSTP_scaffold0000001	WormBase_imported	CDS	686447	687529	.	-	0	ID=cds:SSTP_0000097900.1;Parent=transcript:SSTP_0000097900.1
###
# Gene gene:SSTP_0000098000
SSTP_scaffold0000001	WormBase_imported	gene	687725	688054	.	+	.	ID=gene:SSTP_0000098000;Name=SSTP_0000098000;biotype=protein_coding
SSTP_scaffold0000001	WormBase_imported	mRNA	687725	688054	.	+	.	ID=transcript:SSTP_0000098000.1;Parent=gene:SSTP_0000098000;Name=SSTP_0000098000.1;info=method:InterPro accession:IPR000535 description:Major sperm protein (MSP) domain %0Amethod:InterPro accession:IPR008962 description:PapD-like superfamily %0Amethod:InterPro accession:IPR013783 description:Immunoglobulin-like fold
SSTP_scaffold0000001	WormBase_imported	exon	687725	688054	.	+	.	ID=exon:SSTP_0000098000.1.1;Parent=transcript:SSTP_0000098000.1
SSTP_scaffold0000001	WormBase_imported	CDS	687725	688054	.	+	0	ID=cds:SSTP_0000098000.1;Parent=transcript:SSTP_0000098000.1
###
# Gene gene:SSTP_0000098100
SSTP_scaffold0000001	WormBase_imported	gene	689202	692545	.	-	.	ID=gene:SSTP_0000098100;Name=SSTP_0000098100;biotype=protein_coding;description=Kinesin-like protein;description_source=UniProtKB/TrEMBL;description_source_acc=A0A0K0DUR5
SSTP_scaffold0000001	WormBase_imported	mRNA	689202	692545	.	-	.	ID=transcript:SSTP_0000098100.1;Parent=gene:SSTP_0000098100;Name=SSTP_0000098100.1;info=method:InterPro accession:IPR001752 description:Kinesin motor domain %0Amethod:InterPro accession:IPR019821 description:Kinesin motor domain%2C conserved site %0Amethod:InterPro accession:IPR027417 description:P-loop containing nucleoside triphosphate hydrolase %0Amethod:InterPro accession:IPR027640 description:Kinesin-like protein %0Amethod:InterPro accession:IPR036961 description:Kinesin motor domain superfamily
SSTP_scaffold0000001	WormBase_imported	exon	689710	692545	.	-	.	ID=exon:SSTP_0000098100.1.1;Parent=transcript:SSTP_0000098100.1
SSTP_scaffold0000001	WormBase_imported	exon	689202	689215	.	-	.	ID=exon:SSTP_0000098100.1.2;Parent=transcript:SSTP_0000098100.1
SSTP_scaffold0000001	WormBase_imported	CDS	689710	692545	.	-	0	ID=cds:SSTP_0000098100.1;Parent=transcript:SSTP_0000098100.1
SSTP_scaffold0000001	WormBase_imported	CDS	689202	689215	.	-	2	ID=cds:SSTP_0000098100.1;Parent=transcript:SSTP_0000098100.1
###
# Gene gene:SSTP_0000098200
SSTP_scaffold0000001	WormBase_imported	gene	694565	695365	.	-	.	ID=gene:SSTP_0000098200;Name=SSTP_0000098200;biotype=protein_coding
SSTP_scaffold0000001	WormBase_imported	mRNA	694565	695365	.	-	.	ID=transcript:SSTP_0000098200.1;Parent=gene:SSTP_0000098200;Name=SSTP_0000098200.1;info=method:InterPro accession:IPR002140 description:Ribosome maturation protein Sdo1/SBDS %0Amethod:InterPro accession:IPR018023 description:Ribosome maturation protein SBDS%2C conserved site %0Amethod:InterPro accession:IPR018978 description:Ribosome maturation protein SBDS%2C C-terminal %0Amethod:InterPro accession:IPR019783 description:Ribosome maturation protein SBDS%2C N-terminal %0Amethod:InterPro accession:IPR036786 description:Ribosome maturation protein SBDS%2C N-terminal domain superfamily %0Amethod:InterPro accession:IPR037188 description:Ribosome maturation protein Sdo1/SBDS%2C central domain superfamily %0Amethod:InterPro accession:IPR039100 description:Ribosome maturation protein Sdo1/SBDS-like
SSTP_scaffold0000001	WormBase_imported	exon	695102	695365	.	-	.	ID=exon:SSTP_0000098200.1.1;Parent=transcript:SSTP_0000098200.1
SSTP_scaffold0000001	WormBase_imported	exon	694565	695068	.	-	.	ID=exon:SSTP_0000098200.1.2;Parent=transcript:SSTP_0000098200.1
SSTP_scaffold0000001	WormBase_imported	CDS	695102	695365	.	-	0	ID=cds:SSTP_0000098200.1;Parent=transcript:SSTP_0000098200.1
SSTP_scaffold0000001	WormBase_imported	CDS	694565	695068	.	-	0	ID=cds:SSTP_0000098200.1;Parent=transcript:SSTP_0000098200.1
###
# Gene gene:SSTP_0000098300
SSTP_scaffold0000001	WormBase_imported	gene	695605	696715	.	+	.	ID=gene:SSTP_0000098300;Name=SSTP_0000098300;biotype=protein_coding
SSTP_scaffold0000001	WormBase_imported	mRNA	695605	696715	.	+	.	ID=transcript:SSTP_0000098300.1;Parent=gene:SSTP_0000098300;Name=SSTP_0000098300.1
SSTP_scaffold0000001	WormBase_imported	exon	695605	695781	.	+	.	ID=exon:SSTP_0000098300.1.1;Parent=transcript:SSTP_0000098300.1
SSTP_scaffold0000001	WormBase_imported	exon	695824	695904	.	+	.	ID=exon:SSTP_0000098300.1.2;Parent=transcript:SSTP_0000098300.1
SSTP_scaffold0000001	WormBase_imported	exon	695965	696642	.	+	.	ID=exon:SSTP_0000098300.1.3;Parent=transcript:SSTP_0000098300.1
SSTP_scaffold0000001	WormBase_imported	exon	696683	696715	.	+	.	ID=exon:SSTP_0000098300.1.4;Parent=transcript:SSTP_0000098300.1
SSTP_scaffold0000001	WormBase_imported	CDS	695605	695781	.	+	0	ID=cds:SSTP_0000098300.1;Parent=transcript:SSTP_0000098300.1
SSTP_scaffold0000001	WormBase_imported	CDS	695824	695904	.	+	0	ID=cds:SSTP_0000098300.1;Parent=transcript:SSTP_0000098300.1
SSTP_scaffold0000001	WormBase_imported	CDS	695965	696642	.	+	0	ID=cds:SSTP_0000098300.1;Parent=transcript:SSTP_0000098300.1
SSTP_scaffold0000001	WormBase_imported	CDS	696683	696715	.	+	0	ID=cds:SSTP_0000098300.1;Parent=transcript:SSTP_0000098300.1
###
# Gene gene:SSTP_0000098400
SSTP_scaffold0000001	WormBase_imported	gene	696911	697816	.	+	.	ID=gene:SSTP_0000098400;Name=SSTP_0000098400;biotype=protein_coding
SSTP_scaffold0000001	WormBase_imported	mRNA	696911	697816	.	+	.	ID=transcript:SSTP_0000098400.1;Parent=gene:SSTP_0000098400;Name=SSTP_0000098400.1;info=method:InterPro accession:IPR001254 description:Serine proteases%2C trypsin domain %0Amethod:InterPro accession:IPR001314 description:Peptidase S1A%2C chymotrypsin family %0Amethod:InterPro accession:IPR009003 description:Peptidase S1%2C PA clan %0Amethod:InterPro accession:IPR018114 description:Serine proteases%2C trypsin family%2C histidine active site %0Amethod:InterPro accession:IPR033116 description:Serine proteases%2C trypsin family%2C serine active site
SSTP_scaffold0000001	WormBase_imported	exon	696911	697104	.	+	.	ID=exon:SSTP_0000098400.1.1;Parent=transcript:SSTP_0000098400.1
SSTP_scaffold0000001	WormBase_imported	exon	697144	697816	.	+	.	ID=exon:SSTP_0000098400.1.2;Parent=transcript:SSTP_0000098400.1
SSTP_scaffold0000001	WormBase_imported	CDS	696911	697104	.	+	0	ID=cds:SSTP_0000098400.1;Parent=transcript:SSTP_0000098400.1
SSTP_scaffold0000001	WormBase_imported	CDS	697144	697816	.	+	1	ID=cds:SSTP_0000098400.1;Parent=transcript:SSTP_0000098400.1
###
# Gene gene:SSTP_0000098500
SSTP_scaffold0000001	WormBase_imported	gene	697832	699758	.	-	.	ID=gene:SSTP_0000098500;Name=SSTP_0000098500;biotype=protein_coding
SSTP_scaffold0000001	WormBase_imported	mRNA	697832	699758	.	-	.	ID=transcript:SSTP_0000098500.1;Parent=gene:SSTP_0000098500;Name=SSTP_0000098500.1;info=method:InterPro accession:IPR002223 description:Pancreatic trypsin inhibitor Kunitz domain %0Amethod:InterPro accession:IPR006149 description:EB domain %0Amethod:InterPro accession:IPR006150 description:Cysteine-rich repeat %0Amethod:InterPro accession:IPR020901 description:Proteinase inhibitor I2%2C Kunitz%2C conserved site %0Amethod:InterPro accession:IPR036880 description:Pancreatic trypsin inhibitor Kunitz domain superfamily
SSTP_scaffold0000001	WormBase_imported	exon	699584	699758	.	-	.	ID=exon:SSTP_0000098500.1.1;Parent=transcript:SSTP_0000098500.1
SSTP_scaffold0000001	WormBase_imported	exon	697832	699543	.	-	.	ID=exon:SSTP_0000098500.1.2;Parent=transcript:SSTP_0000098500.1
SSTP_scaffold0000001	WormBase_imported	CDS	699584	699758	.	-	0	ID=cds:SSTP_0000098500.1;Parent=transcript:SSTP_0000098500.1
SSTP_scaffold0000001	WormBase_imported	CDS	697832	699543	.	-	2	ID=cds:SSTP_0000098500.1;Parent=transcript:SSTP_0000098500.1
###
# Gene gene:SSTP_0000098600
SSTP_scaffold0000001	WormBase_imported	gene	701143	701698	.	+	.	ID=gene:SSTP_0000098600;Name=SSTP_0000098600;biotype=protein_coding
SSTP_scaffold0000001	WormBase_imported	mRNA	701143	701698	.	+	.	ID=transcript:SSTP_0000098600.1;Parent=gene:SSTP_0000098600;Name=SSTP_0000098600.1
SSTP_scaffold0000001	WormBase_imported	exon	701143	701280	.	+	.	ID=exon:SSTP_0000098600.1.1;Parent=transcript:SSTP_0000098600.1
SSTP_scaffold0000001	WormBase_imported	exon	701330	701698	.	+	.	ID=exon:SSTP_0000098600.1.2;Parent=transcript:SSTP_0000098600.1
SSTP_scaffold0000001	WormBase_imported	CDS	701143	701280	.	+	0	ID=cds:SSTP_0000098600.1;Parent=transcript:SSTP_0000098600.1
SSTP_scaffold0000001	WormBase_imported	CDS	701330	701698	.	+	0	ID=cds:SSTP_0000098600.1;Parent=transcript:SSTP_0000098600.1
###
# Gene gene:SSTP_0000098700
SSTP_scaffold0000001	WormBase_imported	gene	701884	702390	.	+	.	ID=gene:SSTP_0000098700;Name=SSTP_0000098700;biotype=protein_coding
SSTP_scaffold0000001	WormBase_imported	mRNA	701884	702390	.	+	.	ID=transcript:SSTP_0000098700.1;Parent=gene:SSTP_0000098700;Name=SSTP_0000098700.1
SSTP_scaffold0000001	WormBase_imported	exon	701884	702390	.	+	.	ID=exon:SSTP_0000098700.1.1;Parent=transcript:SSTP_0000098700.1
SSTP_scaffold0000001	WormBase_imported	CDS	701884	702390	.	+	0	ID=cds:SSTP_0000098700.1;Parent=transcript:SSTP_0000098700.1
###
# Gene gene:SSTP_0000098800
SSTP_scaffold0000001	WormBase_imported	gene	702785	703627	.	-	.	ID=gene:SSTP_0000098800;Name=SSTP_0000098800;biotype=protein_coding
SSTP_scaffold0000001	WormBase_imported	mRNA	702785	703627	.	-	.	ID=transcript:SSTP_0000098800.1;Parent=gene:SSTP_0000098800;Name=SSTP_0000098800.1
SSTP_scaffold0000001	WormBase_imported	exon	702785	703627	.	-	.	ID=exon:SSTP_0000098800.1.1;Parent=transcript:SSTP_0000098800.1
SSTP_scaffold0000001	WormBase_imported	CDS	702785	703627	.	-	0	ID=cds:SSTP_0000098800.1;Parent=transcript:SSTP_0000098800.1
###
# Gene gene:SSTP_0000098900
SSTP_scaffold0000001	WormBase_imported	gene	703712	705133	.	-	.	ID=gene:SSTP_0000098900;Name=SSTP_0000098900;biotype=protein_coding
SSTP_scaffold0000001	WormBase_imported	mRNA	703712	705133	.	-	.	ID=transcript:SSTP_0000098900.1;Parent=gene:SSTP_0000098900;Name=SSTP_0000098900.1;info=method:InterPro accession:IPR000120 description:Amidase %0Amethod:InterPro accession:IPR023631 description:Amidase signature domain %0Amethod:InterPro accession:IPR036928 description:Amidase signature (AS) superfamily
SSTP_scaffold0000001	WormBase_imported	exon	704979	705133	.	-	.	ID=exon:SSTP_0000098900.1.1;Parent=transcript:SSTP_0000098900.1
SSTP_scaffold0000001	WormBase_imported	exon	703712	704936	.	-	.	ID=exon:SSTP_0000098900.1.2;Parent=transcript:SSTP_0000098900.1
SSTP_scaffold0000001	WormBase_imported	CDS	704979	705133	.	-	0	ID=cds:SSTP_0000098900.1;Parent=transcript:SSTP_0000098900.1
SSTP_scaffold0000001	WormBase_imported	CDS	703712	704936	.	-	1	ID=cds:SSTP_0000098900.1;Parent=transcript:SSTP_0000098900.1
###
# Gene gene:SSTP_0000099000
SSTP_scaffold0000001	WormBase_imported	gene	705413	706111	.	-	.	ID=gene:SSTP_0000099000;Name=SSTP_0000099000;biotype=protein_coding
SSTP_scaffold0000001	WormBase_imported	mRNA	705413	706111	.	-	.	ID=transcript:SSTP_0000099000.1;Parent=gene:SSTP_0000099000;Name=SSTP_0000099000.1
SSTP_scaffold0000001	WormBase_imported	exon	706067	706111	.	-	.	ID=exon:SSTP_0000099000.1.1;Parent=transcript:SSTP_0000099000.1
SSTP_scaffold0000001	WormBase_imported	exon	705413	706012	.	-	.	ID=exon:SSTP_0000099000.1.2;Parent=transcript:SSTP_0000099000.1
SSTP_scaffold0000001	WormBase_imported	CDS	706067	706111	.	-	0	ID=cds:SSTP_0000099000.1;Parent=transcript:SSTP_0000099000.1
SSTP_scaffold0000001	WormBase_imported	CDS	705413	706012	.	-	0	ID=cds:SSTP_0000099000.1;Parent=transcript:SSTP_0000099000.1
###
# Gene gene:SSTP_0000099100
SSTP_scaffold0000001	WormBase_imported	gene	706228	706638	.	-	.	ID=gene:SSTP_0000099100;Name=SSTP_0000099100;biotype=protein_coding
SSTP_scaffold0000001	WormBase_imported	mRNA	706228	706638	.	-	.	ID=transcript:SSTP_0000099100.1;Parent=gene:SSTP_0000099100;Name=SSTP_0000099100.1;info=method:InterPro accession:IPR011989 description:Armadillo-like helical
SSTP_scaffold0000001	WormBase_imported	exon	706228	706638	.	-	.	ID=exon:SSTP_0000099100.1.1;Parent=transcript:SSTP_0000099100.1
SSTP_scaffold0000001	WormBase_imported	CDS	706228	706638	.	-	0	ID=cds:SSTP_0000099100.1;Parent=transcript:SSTP_0000099100.1
###
# Gene gene:SSTP_0000099200
SSTP_scaffold0000001	WormBase_imported	gene	711202	713834	.	+	.	ID=gene:SSTP_0000099200;Name=SSTP_0000099200;biotype=protein_coding
SSTP_scaffold0000001	WormBase_imported	mRNA	711202	713834	.	+	.	ID=transcript:SSTP_0000099200.1;Parent=gene:SSTP_0000099200;Name=SSTP_0000099200.1;info=method:InterPro accession:IPR009060 description:UBA-like superfamily
SSTP_scaffold0000001	WormBase_imported	exon	711202	711297	.	+	.	ID=exon:SSTP_0000099200.1.1;Parent=transcript:SSTP_0000099200.1
SSTP_scaffold0000001	WormBase_imported	exon	711348	713834	.	+	.	ID=exon:SSTP_0000099200.1.2;Parent=transcript:SSTP_0000099200.1
SSTP_scaffold0000001	WormBase_imported	CDS	711202	711297	.	+	0	ID=cds:SSTP_0000099200.1;Parent=transcript:SSTP_0000099200.1
SSTP_scaffold0000001	WormBase_imported	CDS	711348	713834	.	+	0	ID=cds:SSTP_0000099200.1;Parent=transcript:SSTP_0000099200.1
###
# Gene gene:SSTP_0000099300
SSTP_scaffold0000001	WormBase_imported	gene	714078	715060	.	-	.	ID=gene:SSTP_0000099300;Name=SSTP_0000099300;biotype=protein_coding
SSTP_scaffold0000001	WormBase_imported	mRNA	714078	715060	.	-	.	ID=transcript:SSTP_0000099300.1;Parent=gene:SSTP_0000099300;Name=SSTP_0000099300.1;info=method:InterPro accession:IPR006121 description:Heavy metal-associated domain%2C HMA
SSTP_scaffold0000001	WormBase_imported	exon	714884	715060	.	-	.	ID=exon:SSTP_0000099300.1.1;Parent=transcript:SSTP_0000099300.1
SSTP_scaffold0000001	WormBase_imported	exon	714759	714833	.	-	.	ID=exon:SSTP_0000099300.1.2;Parent=transcript:SSTP_0000099300.1
SSTP_scaffold0000001	WormBase_imported	exon	714078	714707	.	-	.	ID=exon:SSTP_0000099300.1.3;Parent=transcript:SSTP_0000099300.1
SSTP_scaffold0000001	WormBase_imported	CDS	714884	715060	.	-	0	ID=cds:SSTP_0000099300.1;Parent=transcript:SSTP_0000099300.1
SSTP_scaffold0000001	WormBase_imported	CDS	714759	714833	.	-	0	ID=cds:SSTP_0000099300.1;Parent=transcript:SSTP_0000099300.1
SSTP_scaffold0000001	WormBase_imported	CDS	714078	714707	.	-	0	ID=cds:SSTP_0000099300.1;Parent=transcript:SSTP_0000099300.1
###
# Gene gene:SSTP_0000099400
SSTP_scaffold0000001	WormBase_imported	gene	715526	717492	.	+	.	ID=gene:SSTP_0000099400;Name=SSTP_0000099400;biotype=protein_coding
SSTP_scaffold0000001	WormBase_imported	mRNA	715526	717492	.	+	.	ID=transcript:SSTP_0000099400.1;Parent=gene:SSTP_0000099400;Name=SSTP_0000099400.1
SSTP_scaffold0000001	WormBase_imported	exon	715526	715633	.	+	.	ID=exon:SSTP_0000099400.1.1;Parent=transcript:SSTP_0000099400.1
SSTP_scaffold0000001	WormBase_imported	exon	715681	716074	.	+	.	ID=exon:SSTP_0000099400.1.2;Parent=transcript:SSTP_0000099400.1
SSTP_scaffold0000001	WormBase_imported	exon	716129	717492	.	+	.	ID=exon:SSTP_0000099400.1.3;Parent=transcript:SSTP_0000099400.1
SSTP_scaffold0000001	WormBase_imported	CDS	715526	715633	.	+	0	ID=cds:SSTP_0000099400.1;Parent=transcript:SSTP_0000099400.1
SSTP_scaffold0000001	WormBase_imported	CDS	715681	716074	.	+	0	ID=cds:SSTP_0000099400.1;Parent=transcript:SSTP_0000099400.1
SSTP_scaffold0000001	WormBase_imported	CDS	716129	717492	.	+	2	ID=cds:SSTP_0000099400.1;Parent=transcript:SSTP_0000099400.1
###
# Gene gene:SSTP_0000099500
SSTP_scaffold0000001	WormBase_imported	gene	717882	719153	.	+	.	ID=gene:SSTP_0000099500;Name=SSTP_0000099500;biotype=protein_coding
SSTP_scaffold0000001	WormBase_imported	mRNA	717882	719153	.	+	.	ID=transcript:SSTP_0000099500.1;Parent=gene:SSTP_0000099500;Name=SSTP_0000099500.1;info=method:InterPro accession:IPR001926 description:Pyridoxal-phosphate dependent enzyme %0Amethod:InterPro accession:IPR005789 description:Threonine dehydratase%2C catabolic %0Amethod:InterPro accession:IPR036052 description:Tryptophan synthase beta subunit-like PLP-dependent enzyme
SSTP_scaffold0000001	WormBase_imported	exon	717882	719153	.	+	.	ID=exon:SSTP_0000099500.1.1;Parent=transcript:SSTP_0000099500.1
SSTP_scaffold0000001	WormBase_imported	CDS	717882	719153	.	+	0	ID=cds:SSTP_0000099500.1;Parent=transcript:SSTP_0000099500.1
###
# Gene gene:SSTP_0000099600
SSTP_scaffold0000001	WormBase_imported	gene	719463	722187	.	+	.	ID=gene:SSTP_0000099600;Name=SSTP_0000099600;biotype=protein_coding
SSTP_scaffold0000001	WormBase_imported	mRNA	719463	722187	.	+	.	ID=transcript:SSTP_0000099600.1;Parent=gene:SSTP_0000099600;Name=SSTP_0000099600.1;info=method:InterPro accession:IPR002591 description:Type I phosphodiesterase/nucleotide pyrophosphatase/phosphate transferase %0Amethod:InterPro accession:IPR007070 description:GPI ethanolamine phosphate transferase 1 %0Amethod:InterPro accession:IPR017850 description:Alkaline-phosphatase-like%2C core domain superfamily %0Amethod:InterPro accession:IPR017852 description:GPI ethanolamine phosphate transferase 1%2C C-terminal %0Amethod:InterPro accession:IPR037671 description:GPI ethanolamine phosphate transferase 1%2C N-terminal
SSTP_scaffold0000001	WormBase_imported	exon	719463	719622	.	+	.	ID=exon:SSTP_0000099600.1.1;Parent=transcript:SSTP_0000099600.1
SSTP_scaffold0000001	WormBase_imported	exon	719663	720741	.	+	.	ID=exon:SSTP_0000099600.1.2;Parent=transcript:SSTP_0000099600.1
SSTP_scaffold0000001	WormBase_imported	exon	721600	722187	.	+	.	ID=exon:SSTP_0000099600.1.3;Parent=transcript:SSTP_0000099600.1
SSTP_scaffold0000001	WormBase_imported	CDS	719463	719622	.	+	0	ID=cds:SSTP_0000099600.1;Parent=transcript:SSTP_0000099600.1
SSTP_scaffold0000001	WormBase_imported	CDS	719663	720741	.	+	2	ID=cds:SSTP_0000099600.1;Parent=transcript:SSTP_0000099600.1
SSTP_scaffold0000001	WormBase_imported	CDS	721600	722187	.	+	0	ID=cds:SSTP_0000099600.1;Parent=transcript:SSTP_0000099600.1
###
# Gene gene:SSTP_0000099700
SSTP_scaffold0000001	WormBase_imported	gene	722305	722950	.	-	.	ID=gene:SSTP_0000099700;Name=SSTP_0000099700;biotype=protein_coding;description=Actin-related protein 2/3 complex subunit 5;description_source=UniProtKB/TrEMBL;description_source_acc=A0A0K0DUT0
SSTP_scaffold0000001	WormBase_imported	mRNA	722305	722950	.	-	.	ID=transcript:SSTP_0000099700.2;Parent=gene:SSTP_0000099700;Name=SSTP_0000099700.2;info=method:InterPro accession:IPR006789 description:Actin-related protein 2/3 complex subunit 5 %0Amethod:InterPro accession:IPR036743 description:Actin-related protein 2/3 complex subunit 5 superfamily
SSTP_scaffold0000001	WormBase_imported	exon	722948	722950	.	-	.	ID=exon:SSTP_0000099700.2.1;Parent=transcript:SSTP_0000099700.2
SSTP_scaffold0000001	WormBase_imported	exon	722861	722908	.	-	.	ID=exon:SSTP_0000099700.2.2;Parent=transcript:SSTP_0000099700.2
SSTP_scaffold0000001	WormBase_imported	exon	722605	722820	.	-	.	ID=exon:SSTP_0000099700.2.3;Parent=transcript:SSTP_0000099700.2
SSTP_scaffold0000001	WormBase_imported	exon	722305	722559	.	-	.	ID=exon:SSTP_0000099700.2.4;Parent=transcript:SSTP_0000099700.2
SSTP_scaffold0000001	WormBase_imported	CDS	722948	722950	.	-	0	ID=cds:SSTP_0000099700.2;Parent=transcript:SSTP_0000099700.2
SSTP_scaffold0000001	WormBase_imported	CDS	722861	722908	.	-	0	ID=cds:SSTP_0000099700.2;Parent=transcript:SSTP_0000099700.2
SSTP_scaffold0000001	WormBase_imported	CDS	722605	722820	.	-	0	ID=cds:SSTP_0000099700.2;Parent=transcript:SSTP_0000099700.2
SSTP_scaffold0000001	WormBase_imported	CDS	722305	722559	.	-	0	ID=cds:SSTP_0000099700.2;Parent=transcript:SSTP_0000099700.2
###
# Gene gene:SSTP_0000099800
SSTP_scaffold0000001	WormBase_imported	gene	724594	725674	.	+	.	ID=gene:SSTP_0000099800;Name=SSTP_0000099800;biotype=protein_coding
SSTP_scaffold0000001	WormBase_imported	mRNA	724594	725674	.	+	.	ID=transcript:SSTP_0000099800.1;Parent=gene:SSTP_0000099800;Name=SSTP_0000099800.1;info=method:InterPro accession:IPR004843 description:Calcineurin-like phosphoesterase domain%2C ApaH type %0Amethod:InterPro accession:IPR029052 description:Metallo-dependent phosphatase-like
SSTP_scaffold0000001	WormBase_imported	exon	724594	725542	.	+	.	ID=exon:SSTP_0000099800.1.1;Parent=transcript:SSTP_0000099800.1
SSTP_scaffold0000001	WormBase_imported	exon	725598	725674	.	+	.	ID=exon:SSTP_0000099800.1.2;Parent=transcript:SSTP_0000099800.1
SSTP_scaffold0000001	WormBase_imported	CDS	724594	725542	.	+	0	ID=cds:SSTP_0000099800.1;Parent=transcript:SSTP_0000099800.1
SSTP_scaffold0000001	WormBase_imported	CDS	725598	725674	.	+	2	ID=cds:SSTP_0000099800.1;Parent=transcript:SSTP_0000099800.1
###
# Gene gene:SSTP_0000099900
SSTP_scaffold0000001	WormBase_imported	gene	726373	728523	.	+	.	ID=gene:SSTP_0000099900;Name=SSTP_0000099900;biotype=protein_coding
SSTP_scaffold0000001	WormBase_imported	mRNA	726373	728523	.	+	.	ID=transcript:SSTP_0000099900.1;Parent=gene:SSTP_0000099900;Name=SSTP_0000099900.1;info=method:InterPro accession:IPR000033 description:LDLR class B repeat %0Amethod:InterPro accession:IPR000742 description:EGF-like domain %0Amethod:InterPro accession:IPR001881 description:EGF-like calcium-binding domain %0Amethod:InterPro accession:IPR002172 description:Low-density lipoprotein (LDL) receptor class A repeat %0Amethod:InterPro accession:IPR011042 description:Six-bladed beta-propeller%2C TolB-like %0Amethod:InterPro accession:IPR018097 description:EGF-like calcium-binding%2C conserved site %0Amethod:InterPro accession:IPR023415 description:Low-density lipoprotein (LDL) receptor class A%2C conserved site %0Amethod:InterPro accession:IPR036055 description:LDL receptor-like superfamily
SSTP_scaffold0000001	WormBase_imported	exon	726373	726659	.	+	.	ID=exon:SSTP_0000099900.1.1;Parent=transcript:SSTP_0000099900.1
SSTP_scaffold0000001	WormBase_imported	exon	726714	728523	.	+	.	ID=exon:SSTP_0000099900.1.2;Parent=transcript:SSTP_0000099900.1
SSTP_scaffold0000001	WormBase_imported	CDS	726373	726659	.	+	0	ID=cds:SSTP_0000099900.1;Parent=transcript:SSTP_0000099900.1
SSTP_scaffold0000001	WormBase_imported	CDS	726714	728523	.	+	1	ID=cds:SSTP_0000099900.1;Parent=transcript:SSTP_0000099900.1
###
# Gene gene:SSTP_0000100000
SSTP_scaffold0000001	WormBase_imported	gene	729493	729823	.	-	.	ID=gene:SSTP_0000100000;Name=SSTP_0000100000;biotype=protein_coding
SSTP_scaffold0000001	WormBase_imported	mRNA	729493	729823	.	-	.	ID=transcript:SSTP_0000100000.1;Parent=gene:SSTP_0000100000;Name=SSTP_0000100000.1
SSTP_scaffold0000001	WormBase_imported	exon	729754	729823	.	-	.	ID=exon:SSTP_0000100000.1.1;Parent=transcript:SSTP_0000100000.1
SSTP_scaffold0000001	WormBase_imported	exon	729493	729701	.	-	.	ID=exon:SSTP_0000100000.1.2;Parent=transcript:SSTP_0000100000.1
SSTP_scaffold0000001	WormBase_imported	CDS	729754	729823	.	-	0	ID=cds:SSTP_0000100000.1;Parent=transcript:SSTP_0000100000.1
SSTP_scaffold0000001	WormBase_imported	CDS	729493	729701	.	-	2	ID=cds:SSTP_0000100000.1;Parent=transcript:SSTP_0000100000.1
###
# Gene gene:SSTP_0000100100
SSTP_scaffold0000001	WormBase_imported	gene	732049	735321	.	+	.	ID=gene:SSTP_0000100100;Name=SSTP_0000100100;biotype=protein_coding
SSTP_scaffold0000001	WormBase_imported	mRNA	732049	735321	.	+	.	ID=transcript:SSTP_0000100100.1;Parent=gene:SSTP_0000100100;Name=SSTP_0000100100.1;info=method:InterPro accession:IPR000436 description:Sushi/SCR/CCP domain %0Amethod:InterPro accession:IPR035976 description:Sushi/SCR/CCP superfamily
SSTP_scaffold0000001	WormBase_imported	exon	732049	732618	.	+	.	ID=exon:SSTP_0000100100.1.1;Parent=transcript:SSTP_0000100100.1
SSTP_scaffold0000001	WormBase_imported	exon	732668	732697	.	+	.	ID=exon:SSTP_0000100100.1.2;Parent=transcript:SSTP_0000100100.1
SSTP_scaffold0000001	WormBase_imported	exon	732794	733862	.	+	.	ID=exon:SSTP_0000100100.1.3;Parent=transcript:SSTP_0000100100.1
SSTP_scaffold0000001	WormBase_imported	exon	733969	734130	.	+	.	ID=exon:SSTP_0000100100.1.4;Parent=transcript:SSTP_0000100100.1
SSTP_scaffold0000001	WormBase_imported	exon	734405	735321	.	+	.	ID=exon:SSTP_0000100100.1.5;Parent=transcript:SSTP_0000100100.1
SSTP_scaffold0000001	WormBase_imported	CDS	732049	732618	.	+	0	ID=cds:SSTP_0000100100.1;Parent=transcript:SSTP_0000100100.1
SSTP_scaffold0000001	WormBase_imported	CDS	732668	732697	.	+	0	ID=cds:SSTP_0000100100.1;Parent=transcript:SSTP_0000100100.1
SSTP_scaffold0000001	WormBase_imported	CDS	732794	733862	.	+	0	ID=cds:SSTP_0000100100.1;Parent=transcript:SSTP_0000100100.1
SSTP_scaffold0000001	WormBase_imported	CDS	733969	734130	.	+	2	ID=cds:SSTP_0000100100.1;Parent=transcript:SSTP_0000100100.1
SSTP_scaffold0000001	WormBase_imported	CDS	734405	735321	.	+	2	ID=cds:SSTP_0000100100.1;Parent=transcript:SSTP_0000100100.1
###
# Gene gene:SSTP_0000100200
SSTP_scaffold0000001	WormBase_imported	gene	735507	736160	.	+	.	ID=gene:SSTP_0000100200;Name=SSTP_0000100200;biotype=protein_coding
SSTP_scaffold0000001	WormBase_imported	mRNA	735507	736160	.	+	.	ID=transcript:SSTP_0000100200.1;Parent=gene:SSTP_0000100200;Name=SSTP_0000100200.1
SSTP_scaffold0000001	WormBase_imported	exon	735507	736160	.	+	.	ID=exon:SSTP_0000100200.1.1;Parent=transcript:SSTP_0000100200.1
SSTP_scaffold0000001	WormBase_imported	CDS	735507	736160	.	+	0	ID=cds:SSTP_0000100200.1;Parent=transcript:SSTP_0000100200.1
###
# Gene gene:SSTP_0000100300
SSTP_scaffold0000001	WormBase_imported	gene	736240	742662	.	-	.	ID=gene:SSTP_0000100300;Name=SSTP_0000100300;biotype=protein_coding
SSTP_scaffold0000001	WormBase_imported	mRNA	736240	742662	.	-	.	ID=transcript:SSTP_0000100300.1;Parent=gene:SSTP_0000100300;Name=SSTP_0000100300.1
SSTP_scaffold0000001	WormBase_imported	exon	742429	742662	.	-	.	ID=exon:SSTP_0000100300.1.1;Parent=transcript:SSTP_0000100300.1
SSTP_scaffold0000001	WormBase_imported	exon	737106	742371	.	-	.	ID=exon:SSTP_0000100300.1.2;Parent=transcript:SSTP_0000100300.1
SSTP_scaffold0000001	WormBase_imported	exon	736240	737054	.	-	.	ID=exon:SSTP_0000100300.1.3;Parent=transcript:SSTP_0000100300.1
SSTP_scaffold0000001	WormBase_imported	CDS	742429	742662	.	-	0	ID=cds:SSTP_0000100300.1;Parent=transcript:SSTP_0000100300.1
SSTP_scaffold0000001	WormBase_imported	CDS	737106	742371	.	-	0	ID=cds:SSTP_0000100300.1;Parent=transcript:SSTP_0000100300.1
SSTP_scaffold0000001	WormBase_imported	CDS	736240	737054	.	-	2	ID=cds:SSTP_0000100300.1;Parent=transcript:SSTP_0000100300.1
###
# Gene gene:SSTP_0000100400
SSTP_scaffold0000001	WormBase_imported	gene	743525	744520	.	+	.	ID=gene:SSTP_0000100400;Name=SSTP_0000100400;biotype=protein_coding
SSTP_scaffold0000001	WormBase_imported	mRNA	743525	744520	.	+	.	ID=transcript:SSTP_0000100400.1;Parent=gene:SSTP_0000100400;Name=SSTP_0000100400.1;info=method:InterPro accession:IPR036322 description:WD40-repeat-containing domain superfamily
SSTP_scaffold0000001	WormBase_imported	exon	743525	744520	.	+	.	ID=exon:SSTP_0000100400.1.1;Parent=transcript:SSTP_0000100400.1
SSTP_scaffold0000001	WormBase_imported	CDS	743525	744520	.	+	0	ID=cds:SSTP_0000100400.1;Parent=transcript:SSTP_0000100400.1
###
# Gene gene:SSTP_0000100500
SSTP_scaffold0000001	WormBase_imported	gene	745005	745709	.	+	.	ID=gene:SSTP_0000100500;Name=SSTP_0000100500;biotype=protein_coding
SSTP_scaffold0000001	WormBase_imported	mRNA	745005	745709	.	+	.	ID=transcript:SSTP_0000100500.1;Parent=gene:SSTP_0000100500;Name=SSTP_0000100500.1
SSTP_scaffold0000001	WormBase_imported	exon	745005	745709	.	+	.	ID=exon:SSTP_0000100500.1.1;Parent=transcript:SSTP_0000100500.1
SSTP_scaffold0000001	WormBase_imported	CDS	745005	745709	.	+	0	ID=cds:SSTP_0000100500.1;Parent=transcript:SSTP_0000100500.1
###
# Gene gene:SSTP_0000100600
SSTP_scaffold0000001	WormBase_imported	gene	746165	746509	.	-	.	ID=gene:SSTP_0000100600;Name=SSTP_0000100600;biotype=protein_coding
SSTP_scaffold0000001	WormBase_imported	mRNA	746165	746509	.	-	.	ID=transcript:SSTP_0000100600.1;Parent=gene:SSTP_0000100600;Name=SSTP_0000100600.1;info=method:InterPro accession:IPR007889 description:DNA binding HTH domain%2C Psq-type %0Amethod:InterPro accession:IPR009057 description:Homeobox-like domain superfamily %0Amethod:InterPro accession:IPR011991 description:ArsR-like helix-turn-helix domain %0Amethod:InterPro accession:IPR036388 description:Winged helix-like DNA-binding domain superfamily %0Amethod:InterPro accession:IPR041426 description:Mos1 transposase%2C HTH domain
SSTP_scaffold0000001	WormBase_imported	exon	746165	746509	.	-	.	ID=exon:SSTP_0000100600.1.1;Parent=transcript:SSTP_0000100600.1
SSTP_scaffold0000001	WormBase_imported	CDS	746165	746509	.	-	0	ID=cds:SSTP_0000100600.1;Parent=transcript:SSTP_0000100600.1
###
# Gene gene:SSTP_0000100700
SSTP_scaffold0000001	WormBase_imported	gene	746941	747465	.	+	.	ID=gene:SSTP_0000100700;Name=SSTP_0000100700;biotype=protein_coding
SSTP_scaffold0000001	WormBase_imported	mRNA	746941	747465	.	+	.	ID=transcript:SSTP_0000100700.1;Parent=gene:SSTP_0000100700;Name=SSTP_0000100700.1;info=method:InterPro accession:IPR007529 description:Zinc finger%2C HIT-type %0Amethod:InterPro accession:IPR039646 description:Zinc finger HIT domain-containing protein 2
SSTP_scaffold0000001	WormBase_imported	exon	746941	747465	.	+	.	ID=exon:SSTP_0000100700.1.1;Parent=transcript:SSTP_0000100700.1
SSTP_scaffold0000001	WormBase_imported	CDS	746941	747465	.	+	0	ID=cds:SSTP_0000100700.1;Parent=transcript:SSTP_0000100700.1
###
# Gene gene:SSTP_0000100800
SSTP_scaffold0000001	WormBase_imported	gene	747560	748061	.	+	.	ID=gene:SSTP_0000100800;Name=SSTP_0000100800;biotype=protein_coding
SSTP_scaffold0000001	WormBase_imported	mRNA	747560	748061	.	+	.	ID=transcript:SSTP_0000100800.1;Parent=gene:SSTP_0000100800;Name=SSTP_0000100800.1;info=method:InterPro accession:IPR028909 description:Ribosomal protein L21-like %0Amethod:InterPro accession:IPR036164 description:L21-like superfamily
SSTP_scaffold0000001	WormBase_imported	exon	747560	747950	.	+	.	ID=exon:SSTP_0000100800.1.1;Parent=transcript:SSTP_0000100800.1
SSTP_scaffold0000001	WormBase_imported	exon	747991	748061	.	+	.	ID=exon:SSTP_0000100800.1.2;Parent=transcript:SSTP_0000100800.1
SSTP_scaffold0000001	WormBase_imported	CDS	747560	747950	.	+	0	ID=cds:SSTP_0000100800.1;Parent=transcript:SSTP_0000100800.1
SSTP_scaffold0000001	WormBase_imported	CDS	747991	748061	.	+	2	ID=cds:SSTP_0000100800.1;Parent=transcript:SSTP_0000100800.1
###
# Gene gene:SSTP_0000100900
SSTP_scaffold0000001	WormBase_imported	gene	749520	756295	.	+	.	ID=gene:SSTP_0000100900;Name=SSTP_0000100900;biotype=protein_coding
SSTP_scaffold0000001	WormBase_imported	mRNA	749520	756295	.	+	.	ID=transcript:SSTP_0000100900.1;Parent=gene:SSTP_0000100900;Name=SSTP_0000100900.1;info=method:InterPro accession:IPR014799 description:Apx/Shrm Domain 2
SSTP_scaffold0000001	WormBase_imported	exon	749520	749657	.	+	.	ID=exon:SSTP_0000100900.1.1;Parent=transcript:SSTP_0000100900.1
SSTP_scaffold0000001	WormBase_imported	exon	751925	752285	.	+	.	ID=exon:SSTP_0000100900.1.2;Parent=transcript:SSTP_0000100900.1
SSTP_scaffold0000001	WormBase_imported	exon	753098	753170	.	+	.	ID=exon:SSTP_0000100900.1.3;Parent=transcript:SSTP_0000100900.1
SSTP_scaffold0000001	WormBase_imported	exon	753398	753640	.	+	.	ID=exon:SSTP_0000100900.1.4;Parent=transcript:SSTP_0000100900.1
SSTP_scaffold0000001	WormBase_imported	exon	754585	756295	.	+	.	ID=exon:SSTP_0000100900.1.5;Parent=transcript:SSTP_0000100900.1
SSTP_scaffold0000001	WormBase_imported	CDS	749520	749657	.	+	0	ID=cds:SSTP_0000100900.1;Parent=transcript:SSTP_0000100900.1
SSTP_scaffold0000001	WormBase_imported	CDS	751925	752285	.	+	0	ID=cds:SSTP_0000100900.1;Parent=transcript:SSTP_0000100900.1
SSTP_scaffold0000001	WormBase_imported	CDS	753098	753170	.	+	2	ID=cds:SSTP_0000100900.1;Parent=transcript:SSTP_0000100900.1
SSTP_scaffold0000001	WormBase_imported	CDS	753398	753640	.	+	1	ID=cds:SSTP_0000100900.1;Parent=transcript:SSTP_0000100900.1
SSTP_scaffold0000001	WormBase_imported	CDS	754585	756295	.	+	1	ID=cds:SSTP_0000100900.1;Parent=transcript:SSTP_0000100900.1
###
# Gene gene:SSTP_0000101000
SSTP_scaffold0000001	WormBase_imported	gene	756600	758304	.	-	.	ID=gene:SSTP_0000101000;Name=SSTP_0000101000;biotype=protein_coding
SSTP_scaffold0000001	WormBase_imported	mRNA	756600	758304	.	-	.	ID=transcript:SSTP_0000101000.1;Parent=gene:SSTP_0000101000;Name=SSTP_0000101000.1;info=method:InterPro accession:IPR004752 description:AmpG-like permease/Acetyl-coenzyme A transporter 1 %0Amethod:InterPro accession:IPR024371 description:Acetyl-coenzyme A transporter 1-like %0Amethod:InterPro accession:IPR036259 description:MFS transporter superfamily
SSTP_scaffold0000001	WormBase_imported	exon	757499	758304	.	-	.	ID=exon:SSTP_0000101000.1.1;Parent=transcript:SSTP_0000101000.1
SSTP_scaffold0000001	WormBase_imported	exon	756600	757443	.	-	.	ID=exon:SSTP_0000101000.1.2;Parent=transcript:SSTP_0000101000.1
SSTP_scaffold0000001	WormBase_imported	CDS	757499	758304	.	-	0	ID=cds:SSTP_0000101000.1;Parent=transcript:SSTP_0000101000.1
SSTP_scaffold0000001	WormBase_imported	CDS	756600	757443	.	-	1	ID=cds:SSTP_0000101000.1;Parent=transcript:SSTP_0000101000.1
###
# Gene gene:SSTP_0000101100
SSTP_scaffold0000001	WormBase_imported	gene	758727	766896	.	-	.	ID=gene:SSTP_0000101100;Name=SSTP_0000101100;biotype=protein_coding
SSTP_scaffold0000001	WormBase_imported	mRNA	758727	766896	.	-	.	ID=transcript:SSTP_0000101100.3;Parent=gene:SSTP_0000101100;Name=SSTP_0000101100.3;info=method:InterPro accession:IPR016024 description:Armadillo-type fold %0Amethod:InterPro accession:IPR024855 description:UNC79
SSTP_scaffold0000001	WormBase_imported	exon	766869	766896	.	-	.	ID=exon:SSTP_0000101100.3.1;Parent=transcript:SSTP_0000101100.3
SSTP_scaffold0000001	WormBase_imported	exon	766690	766807	.	-	.	ID=exon:SSTP_0000101100.3.2;Parent=transcript:SSTP_0000101100.3
SSTP_scaffold0000001	WormBase_imported	exon	766489	766649	.	-	.	ID=exon:SSTP_0000101100.3.3;Parent=transcript:SSTP_0000101100.3
SSTP_scaffold0000001	WormBase_imported	exon	762836	766186	.	-	.	ID=exon:SSTP_0000101100.3.4;Parent=transcript:SSTP_0000101100.3
SSTP_scaffold0000001	WormBase_imported	exon	762180	762578	.	-	.	ID=exon:SSTP_0000101100.3.5;Parent=transcript:SSTP_0000101100.3
SSTP_scaffold0000001	WormBase_imported	exon	760573	761918	.	-	.	ID=exon:SSTP_0000101100.3.6;Parent=transcript:SSTP_0000101100.3
SSTP_scaffold0000001	WormBase_imported	exon	758727	760292	.	-	.	ID=exon:SSTP_0000101100.3.7;Parent=transcript:SSTP_0000101100.3
SSTP_scaffold0000001	WormBase_imported	CDS	766869	766896	.	-	0	ID=cds:SSTP_0000101100.3;Parent=transcript:SSTP_0000101100.3
SSTP_scaffold0000001	WormBase_imported	CDS	766690	766807	.	-	2	ID=cds:SSTP_0000101100.3;Parent=transcript:SSTP_0000101100.3
SSTP_scaffold0000001	WormBase_imported	CDS	766489	766649	.	-	1	ID=cds:SSTP_0000101100.3;Parent=transcript:SSTP_0000101100.3
SSTP_scaffold0000001	WormBase_imported	CDS	762836	766186	.	-	2	ID=cds:SSTP_0000101100.3;Parent=transcript:SSTP_0000101100.3
SSTP_scaffold0000001	WormBase_imported	CDS	762180	762578	.	-	2	ID=cds:SSTP_0000101100.3;Parent=transcript:SSTP_0000101100.3
SSTP_scaffold0000001	WormBase_imported	CDS	760573	761918	.	-	2	ID=cds:SSTP_0000101100.3;Parent=transcript:SSTP_0000101100.3
SSTP_scaffold0000001	WormBase_imported	CDS	758727	760292	.	-	0	ID=cds:SSTP_0000101100.3;Parent=transcript:SSTP_0000101100.3
###
# Gene gene:SSTP_0000101200
SSTP_scaffold0000001	WormBase_imported	gene	770074	770361	.	+	.	ID=gene:SSTP_0000101200;Name=SSTP_0000101200;biotype=protein_coding;description=Transcription elongation factor 1 homolog;description_source=UniProtKB/TrEMBL;description_source_acc=A0A0K0DUU4
SSTP_scaffold0000001	WormBase_imported	mRNA	770074	770361	.	+	.	ID=transcript:SSTP_0000101200.1;Parent=gene:SSTP_0000101200;Name=SSTP_0000101200.1;info=method:InterPro accession:IPR007808 description:Transcription elongation factor 1 %0Amethod:InterPro accession:IPR038567 description:Transcription elongation factor 1 superfamily
SSTP_scaffold0000001	WormBase_imported	exon	770074	770361	.	+	.	ID=exon:SSTP_0000101200.1.1;Parent=transcript:SSTP_0000101200.1
SSTP_scaffold0000001	WormBase_imported	CDS	770074	770361	.	+	0	ID=cds:SSTP_0000101200.1;Parent=transcript:SSTP_0000101200.1
###
# Gene gene:SSTP_0000101300
SSTP_scaffold0000001	WormBase_imported	gene	770575	771490	.	-	.	ID=gene:SSTP_0000101300;Name=SSTP_0000101300;biotype=protein_coding
SSTP_scaffold0000001	WormBase_imported	mRNA	770575	771490	.	-	.	ID=transcript:SSTP_0000101300.1;Parent=gene:SSTP_0000101300;Name=SSTP_0000101300.1;info=method:InterPro accession:IPR005302 description:Molybdenum cofactor sulfurase%2C C-terminal %0Amethod:InterPro accession:IPR005303 description:MOSC%2C N-terminal beta barrel
SSTP_scaffold0000001	WormBase_imported	exon	771476	771490	.	-	.	ID=exon:SSTP_0000101300.1.1;Parent=transcript:SSTP_0000101300.1
SSTP_scaffold0000001	WormBase_imported	exon	770575	771429	.	-	.	ID=exon:SSTP_0000101300.1.2;Parent=transcript:SSTP_0000101300.1
SSTP_scaffold0000001	WormBase_imported	CDS	771476	771490	.	-	0	ID=cds:SSTP_0000101300.1;Parent=transcript:SSTP_0000101300.1
SSTP_scaffold0000001	WormBase_imported	CDS	770575	771429	.	-	0	ID=cds:SSTP_0000101300.1;Parent=transcript:SSTP_0000101300.1
###
# Gene gene:SSTP_0000101400
SSTP_scaffold0000001	WormBase_imported	gene	772158	772706	.	+	.	ID=gene:SSTP_0000101400;Name=SSTP_0000101400;biotype=protein_coding
SSTP_scaffold0000001	WormBase_imported	mRNA	772158	772706	.	+	.	ID=transcript:SSTP_0000101400.1;Parent=gene:SSTP_0000101400;Name=SSTP_0000101400.1;info=method:InterPro accession:IPR013894 description:RecQ mediated genome instability protein%2C N-terminal %0Amethod:InterPro accession:IPR033472 description:RecQ mediated genome instability protein%2C DUF1767
SSTP_scaffold0000001	WormBase_imported	exon	772158	772268	.	+	.	ID=exon:SSTP_0000101400.1.1;Parent=transcript:SSTP_0000101400.1
SSTP_scaffold0000001	WormBase_imported	exon	772307	772661	.	+	.	ID=exon:SSTP_0000101400.1.2;Parent=transcript:SSTP_0000101400.1
SSTP_scaffold0000001	WormBase_imported	exon	772696	772706	.	+	.	ID=exon:SSTP_0000101400.1.3;Parent=transcript:SSTP_0000101400.1
SSTP_scaffold0000001	WormBase_imported	CDS	772158	772268	.	+	0	ID=cds:SSTP_0000101400.1;Parent=transcript:SSTP_0000101400.1
SSTP_scaffold0000001	WormBase_imported	CDS	772307	772661	.	+	0	ID=cds:SSTP_0000101400.1;Parent=transcript:SSTP_0000101400.1
SSTP_scaffold0000001	WormBase_imported	CDS	772696	772706	.	+	2	ID=cds:SSTP_0000101400.1;Parent=transcript:SSTP_0000101400.1
###
# Gene gene:SSTP_0000101500
SSTP_scaffold0000001	WormBase_imported	gene	772874	773764	.	+	.	ID=gene:SSTP_0000101500;Name=SSTP_0000101500;biotype=protein_coding
SSTP_scaffold0000001	WormBase_imported	mRNA	772874	773764	.	+	.	ID=transcript:SSTP_0000101500.1;Parent=gene:SSTP_0000101500;Name=SSTP_0000101500.1;info=method:InterPro accession:IPR013894 description:RecQ mediated genome instability protein%2C N-terminal
SSTP_scaffold0000001	WormBase_imported	exon	772874	773764	.	+	.	ID=exon:SSTP_0000101500.1.1;Parent=transcript:SSTP_0000101500.1
SSTP_scaffold0000001	WormBase_imported	CDS	772874	773764	.	+	0	ID=cds:SSTP_0000101500.1;Parent=transcript:SSTP_0000101500.1
###
# Gene gene:SSTP_0000101600
SSTP_scaffold0000001	WormBase_imported	gene	773901	774931	.	-	.	ID=gene:SSTP_0000101600;Name=SSTP_0000101600;biotype=protein_coding;description=Metalloendopeptidase;description_source=UniProtKB/TrEMBL;description_source_acc=A0A0K0DUU8
SSTP_scaffold0000001	WormBase_imported	mRNA	773901	774931	.	-	.	ID=transcript:SSTP_0000101600.1;Parent=gene:SSTP_0000101600;Name=SSTP_0000101600.1;info=method:InterPro accession:IPR001506 description:Peptidase M12A %0Amethod:InterPro accession:IPR006026 description:Peptidase%2C metallopeptidase %0Amethod:InterPro accession:IPR024079 description:Metallopeptidase%2C catalytic domain superfamily %0Amethod:InterPro accession:IPR034035 description:Astacin-like metallopeptidase domain
SSTP_scaffold0000001	WormBase_imported	exon	774830	774931	.	-	.	ID=exon:SSTP_0000101600.1.1;Parent=transcript:SSTP_0000101600.1
SSTP_scaffold0000001	WormBase_imported	exon	773901	774767	.	-	.	ID=exon:SSTP_0000101600.1.2;Parent=transcript:SSTP_0000101600.1
SSTP_scaffold0000001	WormBase_imported	CDS	774830	774931	.	-	0	ID=cds:SSTP_0000101600.1;Parent=transcript:SSTP_0000101600.1
SSTP_scaffold0000001	WormBase_imported	CDS	773901	774767	.	-	0	ID=cds:SSTP_0000101600.1;Parent=transcript:SSTP_0000101600.1
###
# Gene gene:SSTP_0000101700
SSTP_scaffold0000001	WormBase_imported	gene	775790	777498	.	+	.	ID=gene:SSTP_0000101700;Name=SSTP_0000101700;biotype=protein_coding;description=Innexin;description_source=UniProtKB/TrEMBL;description_source_acc=A0A0K0DUU9;locus=inx
SSTP_scaffold0000001	WormBase_imported	mRNA	775790	777498	.	+	.	ID=transcript:SSTP_0000101700.1;Parent=gene:SSTP_0000101700;Name=SSTP_0000101700.1;info=method:InterPro accession:IPR000990 description:Innexin
SSTP_scaffold0000001	WormBase_imported	exon	775790	776812	.	+	.	ID=exon:SSTP_0000101700.1.1;Parent=transcript:SSTP_0000101700.1
SSTP_scaffold0000001	WormBase_imported	exon	776860	777229	.	+	.	ID=exon:SSTP_0000101700.1.2;Parent=transcript:SSTP_0000101700.1
SSTP_scaffold0000001	WormBase_imported	exon	777281	777498	.	+	.	ID=exon:SSTP_0000101700.1.3;Parent=transcript:SSTP_0000101700.1
SSTP_scaffold0000001	WormBase_imported	CDS	775790	776812	.	+	0	ID=cds:SSTP_0000101700.1;Parent=transcript:SSTP_0000101700.1
SSTP_scaffold0000001	WormBase_imported	CDS	776860	777229	.	+	0	ID=cds:SSTP_0000101700.1;Parent=transcript:SSTP_0000101700.1
SSTP_scaffold0000001	WormBase_imported	CDS	777281	777498	.	+	2	ID=cds:SSTP_0000101700.1;Parent=transcript:SSTP_0000101700.1
###
# Gene gene:SSTP_0000101800
SSTP_scaffold0000001	WormBase_imported	gene	780218	780523	.	+	.	ID=gene:SSTP_0000101800;Name=SSTP_0000101800;biotype=protein_coding
SSTP_scaffold0000001	WormBase_imported	mRNA	780218	780523	.	+	.	ID=transcript:SSTP_0000101800.1;Parent=gene:SSTP_0000101800;Name=SSTP_0000101800.1
SSTP_scaffold0000001	WormBase_imported	exon	780218	780343	.	+	.	ID=exon:SSTP_0000101800.1.1;Parent=transcript:SSTP_0000101800.1
SSTP_scaffold0000001	WormBase_imported	exon	780410	780523	.	+	.	ID=exon:SSTP_0000101800.1.2;Parent=transcript:SSTP_0000101800.1
SSTP_scaffold0000001	WormBase_imported	CDS	780218	780343	.	+	0	ID=cds:SSTP_0000101800.1;Parent=transcript:SSTP_0000101800.1
SSTP_scaffold0000001	WormBase_imported	CDS	780410	780523	.	+	0	ID=cds:SSTP_0000101800.1;Parent=transcript:SSTP_0000101800.1
###
# Gene gene:SSTP_0000101900
SSTP_scaffold0000001	WormBase_imported	gene	781049	785470	.	+	.	ID=gene:SSTP_0000101900;Name=SSTP_0000101900;biotype=protein_coding
SSTP_scaffold0000001	WormBase_imported	mRNA	781049	785470	.	+	.	ID=transcript:SSTP_0000101900.1;Parent=gene:SSTP_0000101900;Name=SSTP_0000101900.1;info=method:InterPro accession:IPR004087 description:K Homology domain %0Amethod:InterPro accession:IPR004088 description:K Homology domain%2C type 1 %0Amethod:InterPro accession:IPR036612 description:K Homology domain%2C type 1 superfamily
SSTP_scaffold0000001	WormBase_imported	exon	781049	781152	.	+	.	ID=exon:SSTP_0000101900.1.1;Parent=transcript:SSTP_0000101900.1
SSTP_scaffold0000001	WormBase_imported	exon	783647	784538	.	+	.	ID=exon:SSTP_0000101900.1.2;Parent=transcript:SSTP_0000101900.1
SSTP_scaffold0000001	WormBase_imported	exon	784799	784856	.	+	.	ID=exon:SSTP_0000101900.1.3;Parent=transcript:SSTP_0000101900.1
SSTP_scaffold0000001	WormBase_imported	exon	785040	785470	.	+	.	ID=exon:SSTP_0000101900.1.4;Parent=transcript:SSTP_0000101900.1
SSTP_scaffold0000001	WormBase_imported	CDS	781049	781152	.	+	0	ID=cds:SSTP_0000101900.1;Parent=transcript:SSTP_0000101900.1
SSTP_scaffold0000001	WormBase_imported	CDS	783647	784538	.	+	1	ID=cds:SSTP_0000101900.1;Parent=transcript:SSTP_0000101900.1
SSTP_scaffold0000001	WormBase_imported	CDS	784799	784856	.	+	0	ID=cds:SSTP_0000101900.1;Parent=transcript:SSTP_0000101900.1
SSTP_scaffold0000001	WormBase_imported	CDS	785040	785470	.	+	2	ID=cds:SSTP_0000101900.1;Parent=transcript:SSTP_0000101900.1
###
# Gene gene:SSTP_0000102000
SSTP_scaffold0000001	WormBase_imported	gene	786262	787641	.	+	.	ID=gene:SSTP_0000102000;Name=SSTP_0000102000;biotype=protein_coding
SSTP_scaffold0000001	WormBase_imported	mRNA	786262	787641	.	+	.	ID=transcript:SSTP_0000102000.1;Parent=gene:SSTP_0000102000;Name=SSTP_0000102000.1
SSTP_scaffold0000001	WormBase_imported	exon	786262	786742	.	+	.	ID=exon:SSTP_0000102000.1.1;Parent=transcript:SSTP_0000102000.1
SSTP_scaffold0000001	WormBase_imported	exon	786794	787641	.	+	.	ID=exon:SSTP_0000102000.1.2;Parent=transcript:SSTP_0000102000.1
SSTP_scaffold0000001	WormBase_imported	CDS	786262	786742	.	+	0	ID=cds:SSTP_0000102000.1;Parent=transcript:SSTP_0000102000.1
SSTP_scaffold0000001	WormBase_imported	CDS	786794	787641	.	+	2	ID=cds:SSTP_0000102000.1;Parent=transcript:SSTP_0000102000.1
###
# Gene gene:SSTP_0000102100
SSTP_scaffold0000001	WormBase_imported	gene	787694	791358	.	-	.	ID=gene:SSTP_0000102100;Name=SSTP_0000102100;biotype=protein_coding;description=Structural maintenance of chromosomes protein;description_source=UniProtKB/TrEMBL;description_source_acc=A0A0K0DUV3
SSTP_scaffold0000001	WormBase_imported	mRNA	787694	791358	.	-	.	ID=transcript:SSTP_0000102100.1;Parent=gene:SSTP_0000102100;Name=SSTP_0000102100.1;info=method:InterPro accession:IPR003395 description:RecF/RecN/SMC%2C N-terminal %0Amethod:InterPro accession:IPR010935 description:SMCs flexible hinge %0Amethod:InterPro accession:IPR024704 description:Structural maintenance of chromosomes protein %0Amethod:InterPro accession:IPR027417 description:P-loop containing nucleoside triphosphate hydrolase %0Amethod:InterPro accession:IPR036277 description:SMCs flexible hinge superfamily %0Amethod:InterPro accession:IPR041741 description:Structural maintenance of chromosomes 3%2C ABC domain%2C eukaryotic
SSTP_scaffold0000001	WormBase_imported	exon	791344	791358	.	-	.	ID=exon:SSTP_0000102100.1.1;Parent=transcript:SSTP_0000102100.1
SSTP_scaffold0000001	WormBase_imported	exon	788885	791293	.	-	.	ID=exon:SSTP_0000102100.1.2;Parent=transcript:SSTP_0000102100.1
SSTP_scaffold0000001	WormBase_imported	exon	787694	788851	.	-	.	ID=exon:SSTP_0000102100.1.3;Parent=transcript:SSTP_0000102100.1
SSTP_scaffold0000001	WormBase_imported	CDS	791344	791358	.	-	0	ID=cds:SSTP_0000102100.1;Parent=transcript:SSTP_0000102100.1
SSTP_scaffold0000001	WormBase_imported	CDS	788885	791293	.	-	0	ID=cds:SSTP_0000102100.1;Parent=transcript:SSTP_0000102100.1
SSTP_scaffold0000001	WormBase_imported	CDS	787694	788851	.	-	0	ID=cds:SSTP_0000102100.1;Parent=transcript:SSTP_0000102100.1
###
# Gene gene:SSTP_0000102200
SSTP_scaffold0000001	WormBase_imported	gene	791643	792341	.	+	.	ID=gene:SSTP_0000102200;Name=SSTP_0000102200;biotype=protein_coding
SSTP_scaffold0000001	WormBase_imported	mRNA	791643	792341	.	+	.	ID=transcript:SSTP_0000102200.1;Parent=gene:SSTP_0000102200;Name=SSTP_0000102200.1
SSTP_scaffold0000001	WormBase_imported	exon	791643	791904	.	+	.	ID=exon:SSTP_0000102200.1.1;Parent=transcript:SSTP_0000102200.1
SSTP_scaffold0000001	WormBase_imported	exon	791956	792341	.	+	.	ID=exon:SSTP_0000102200.1.2;Parent=transcript:SSTP_0000102200.1
SSTP_scaffold0000001	WormBase_imported	CDS	791643	791904	.	+	0	ID=cds:SSTP_0000102200.1;Parent=transcript:SSTP_0000102200.1
SSTP_scaffold0000001	WormBase_imported	CDS	791956	792341	.	+	2	ID=cds:SSTP_0000102200.1;Parent=transcript:SSTP_0000102200.1
###
# Gene gene:SSTP_0000102250
SSTP_scaffold0000001	WormBase_imported	gene	792438	793185	.	-	.	ID=gene:SSTP_0000102250;Name=SSTP_0000102250;biotype=protein_coding
SSTP_scaffold0000001	WormBase_imported	mRNA	792438	793185	.	-	.	ID=transcript:SSTP_0000102250.1;Parent=gene:SSTP_0000102250;Name=SSTP_0000102250.1
SSTP_scaffold0000001	WormBase_imported	exon	792498	793185	.	-	.	ID=exon:SSTP_0000102250.1.1;Parent=transcript:SSTP_0000102250.1
SSTP_scaffold0000001	WormBase_imported	exon	792438	792442	.	-	.	ID=exon:SSTP_0000102250.1.2;Parent=transcript:SSTP_0000102250.1
SSTP_scaffold0000001	WormBase_imported	CDS	792498	793185	.	-	0	ID=cds:SSTP_0000102250.1;Parent=transcript:SSTP_0000102250.1
SSTP_scaffold0000001	WormBase_imported	CDS	792438	792442	.	-	2	ID=cds:SSTP_0000102250.1;Parent=transcript:SSTP_0000102250.1
###
# Gene gene:SSTP_0000102300
SSTP_scaffold0000001	WormBase_imported	gene	794656	796583	.	-	.	ID=gene:SSTP_0000102300;Name=SSTP_0000102300;biotype=protein_coding
SSTP_scaffold0000001	WormBase_imported	mRNA	794656	796583	.	-	.	ID=transcript:SSTP_0000102300.1;Parent=gene:SSTP_0000102300;Name=SSTP_0000102300.1
SSTP_scaffold0000001	WormBase_imported	exon	796497	796583	.	-	.	ID=exon:SSTP_0000102300.1.1;Parent=transcript:SSTP_0000102300.1
SSTP_scaffold0000001	WormBase_imported	exon	795279	796422	.	-	.	ID=exon:SSTP_0000102300.1.2;Parent=transcript:SSTP_0000102300.1
SSTP_scaffold0000001	WormBase_imported	exon	794656	795236	.	-	.	ID=exon:SSTP_0000102300.1.3;Parent=transcript:SSTP_0000102300.1
SSTP_scaffold0000001	WormBase_imported	CDS	796497	796583	.	-	0	ID=cds:SSTP_0000102300.1;Parent=transcript:SSTP_0000102300.1
SSTP_scaffold0000001	WormBase_imported	CDS	795279	796422	.	-	0	ID=cds:SSTP_0000102300.1;Parent=transcript:SSTP_0000102300.1
SSTP_scaffold0000001	WormBase_imported	CDS	794656	795236	.	-	2	ID=cds:SSTP_0000102300.1;Parent=transcript:SSTP_0000102300.1
###
# Gene gene:SSTP_0000102400
SSTP_scaffold0000001	WormBase_imported	gene	797084	802387	.	+	.	ID=gene:SSTP_0000102400;Name=SSTP_0000102400;biotype=protein_coding
SSTP_scaffold0000001	WormBase_imported	mRNA	797084	802387	.	+	.	ID=transcript:SSTP_0000102400.1;Parent=gene:SSTP_0000102400;Name=SSTP_0000102400.1;info=method:InterPro accession:IPR001005 description:SANT/Myb domain %0Amethod:InterPro accession:IPR009057 description:Homeobox-like domain superfamily %0Amethod:InterPro accession:IPR017877 description:Myb-like domain %0Amethod:InterPro accession:IPR017884 description:SANT domain
SSTP_scaffold0000001	WormBase_imported	exon	797084	798116	.	+	.	ID=exon:SSTP_0000102400.1.1;Parent=transcript:SSTP_0000102400.1
SSTP_scaffold0000001	WormBase_imported	exon	798153	802387	.	+	.	ID=exon:SSTP_0000102400.1.2;Parent=transcript:SSTP_0000102400.1
SSTP_scaffold0000001	WormBase_imported	CDS	797084	798116	.	+	0	ID=cds:SSTP_0000102400.1;Parent=transcript:SSTP_0000102400.1
SSTP_scaffold0000001	WormBase_imported	CDS	798153	802387	.	+	2	ID=cds:SSTP_0000102400.1;Parent=transcript:SSTP_0000102400.1
###
# Gene gene:SSTP_0000102500
SSTP_scaffold0000001	WormBase_imported	gene	802698	803907	.	+	.	ID=gene:SSTP_0000102500;Name=SSTP_0000102500;biotype=protein_coding
SSTP_scaffold0000001	WormBase_imported	mRNA	802698	803907	.	+	.	ID=transcript:SSTP_0000102500.1;Parent=gene:SSTP_0000102500;Name=SSTP_0000102500.1;info=method:InterPro accession:IPR001611 description:Leucine-rich repeat %0Amethod:InterPro accession:IPR003591 description:Leucine-rich repeat%2C typical subtype %0Amethod:InterPro accession:IPR032675 description:Leucine-rich repeat domain superfamily
SSTP_scaffold0000001	WormBase_imported	exon	802698	802809	.	+	.	ID=exon:SSTP_0000102500.1.1;Parent=transcript:SSTP_0000102500.1
SSTP_scaffold0000001	WormBase_imported	exon	802852	803552	.	+	.	ID=exon:SSTP_0000102500.1.2;Parent=transcript:SSTP_0000102500.1
SSTP_scaffold0000001	WormBase_imported	exon	803608	803907	.	+	.	ID=exon:SSTP_0000102500.1.3;Parent=transcript:SSTP_0000102500.1
SSTP_scaffold0000001	WormBase_imported	CDS	802698	802809	.	+	0	ID=cds:SSTP_0000102500.1;Parent=transcript:SSTP_0000102500.1
SSTP_scaffold0000001	WormBase_imported	CDS	802852	803552	.	+	2	ID=cds:SSTP_0000102500.1;Parent=transcript:SSTP_0000102500.1
SSTP_scaffold0000001	WormBase_imported	CDS	803608	803907	.	+	0	ID=cds:SSTP_0000102500.1;Parent=transcript:SSTP_0000102500.1
###
# Gene gene:SSTP_0000102600
SSTP_scaffold0000001	WormBase_imported	gene	806778	808667	.	+	.	ID=gene:SSTP_0000102600;Name=SSTP_0000102600;biotype=protein_coding
SSTP_scaffold0000001	WormBase_imported	mRNA	806778	808667	.	+	.	ID=transcript:SSTP_0000102600.1;Parent=gene:SSTP_0000102600;Name=SSTP_0000102600.1;info=method:InterPro accession:IPR000299 description:FERM domain %0Amethod:InterPro accession:IPR000798 description:Ezrin/radixin/moesin-like %0Amethod:InterPro accession:IPR008954 description:Moesin tail domain superfamily %0Amethod:InterPro accession:IPR011174 description:Ezrin/radixin/moesin %0Amethod:InterPro accession:IPR011259 description:Ezrin/radixin/moesin%2C C-terminal %0Amethod:InterPro accession:IPR011993 description:PH-like domain superfamily %0Amethod:InterPro accession:IPR014352 description:FERM/acyl-CoA-binding protein superfamily %0Amethod:InterPro accession:IPR018979 description:FERM%2C N-terminal %0Amethod:InterPro accession:IPR018980 description:FERM%2C C-terminal PH-like domain %0Amethod:InterPro accession:IPR019747 description:FERM conserved site %0Amethod:InterPro accession:IPR019748 description:FERM central domain %0Amethod:InterPro accession:IPR019749 description:Band 4.1 domain %0Amethod:InterPro accession:IPR029071 description:Ubiquitin-like domain superfamily %0Amethod:InterPro accession:IPR035963 description:FERM superfamily%2C second domain %0Amethod:InterPro accession:IPR041789 description:ERM family%2C FERM domain C-lobe
SSTP_scaffold0000001	WormBase_imported	exon	806778	806792	.	+	.	ID=exon:SSTP_0000102600.1.1;Parent=transcript:SSTP_0000102600.1
SSTP_scaffold0000001	WormBase_imported	exon	807021	808667	.	+	.	ID=exon:SSTP_0000102600.1.2;Parent=transcript:SSTP_0000102600.1
SSTP_scaffold0000001	WormBase_imported	CDS	806778	806792	.	+	0	ID=cds:SSTP_0000102600.1;Parent=transcript:SSTP_0000102600.1
SSTP_scaffold0000001	WormBase_imported	CDS	807021	808667	.	+	0	ID=cds:SSTP_0000102600.1;Parent=transcript:SSTP_0000102600.1
###
# Gene gene:SSTP_0000102700
SSTP_scaffold0000001	WormBase_imported	gene	808874	809266	.	+	.	ID=gene:SSTP_0000102700;Name=SSTP_0000102700;biotype=protein_coding
SSTP_scaffold0000001	WormBase_imported	mRNA	808874	809266	.	+	.	ID=transcript:SSTP_0000102700.1;Parent=gene:SSTP_0000102700;Name=SSTP_0000102700.1
SSTP_scaffold0000001	WormBase_imported	exon	808874	808888	.	+	.	ID=exon:SSTP_0000102700.1.1;Parent=transcript:SSTP_0000102700.1
SSTP_scaffold0000001	WormBase_imported	exon	808948	809077	.	+	.	ID=exon:SSTP_0000102700.1.2;Parent=transcript:SSTP_0000102700.1
SSTP_scaffold0000001	WormBase_imported	exon	809124	809266	.	+	.	ID=exon:SSTP_0000102700.1.3;Parent=transcript:SSTP_0000102700.1
SSTP_scaffold0000001	WormBase_imported	CDS	808874	808888	.	+	0	ID=cds:SSTP_0000102700.1;Parent=transcript:SSTP_0000102700.1
SSTP_scaffold0000001	WormBase_imported	CDS	808948	809077	.	+	0	ID=cds:SSTP_0000102700.1;Parent=transcript:SSTP_0000102700.1
SSTP_scaffold0000001	WormBase_imported	CDS	809124	809266	.	+	2	ID=cds:SSTP_0000102700.1;Parent=transcript:SSTP_0000102700.1
###
# Gene gene:SSTP_0000102800
SSTP_scaffold0000001	WormBase_imported	gene	810275	811153	.	-	.	ID=gene:SSTP_0000102800;Name=SSTP_0000102800;biotype=protein_coding
SSTP_scaffold0000001	WormBase_imported	mRNA	810275	811153	.	-	.	ID=transcript:SSTP_0000102800.1;Parent=gene:SSTP_0000102800;Name=SSTP_0000102800.1;info=method:InterPro accession:IPR002486 description:Nematode cuticle collagen%2C N-terminal %0Amethod:InterPro accession:IPR008160 description:Collagen triple helix repeat
SSTP_scaffold0000001	WormBase_imported	exon	810275	811153	.	-	.	ID=exon:SSTP_0000102800.1.1;Parent=transcript:SSTP_0000102800.1
SSTP_scaffold0000001	WormBase_imported	CDS	810275	811153	.	-	0	ID=cds:SSTP_0000102800.1;Parent=transcript:SSTP_0000102800.1
###
# Gene gene:SSTP_0000102900
SSTP_scaffold0000001	WormBase_imported	gene	811628	812836	.	-	.	ID=gene:SSTP_0000102900;Name=SSTP_0000102900;biotype=protein_coding
SSTP_scaffold0000001	WormBase_imported	mRNA	811628	812836	.	-	.	ID=transcript:SSTP_0000102900.1;Parent=gene:SSTP_0000102900;Name=SSTP_0000102900.1;info=method:InterPro accession:IPR001715 description:Calponin homology domain %0Amethod:InterPro accession:IPR028433 description:Parvin %0Amethod:InterPro accession:IPR036872 description:CH domain superfamily
SSTP_scaffold0000001	WormBase_imported	exon	812792	812836	.	-	.	ID=exon:SSTP_0000102900.1.1;Parent=transcript:SSTP_0000102900.1
SSTP_scaffold0000001	WormBase_imported	exon	811628	812731	.	-	.	ID=exon:SSTP_0000102900.1.2;Parent=transcript:SSTP_0000102900.1
SSTP_scaffold0000001	WormBase_imported	CDS	812792	812836	.	-	0	ID=cds:SSTP_0000102900.1;Parent=transcript:SSTP_0000102900.1
SSTP_scaffold0000001	WormBase_imported	CDS	811628	812731	.	-	0	ID=cds:SSTP_0000102900.1;Parent=transcript:SSTP_0000102900.1
###
# Gene gene:SSTP_0000103000
SSTP_scaffold0000001	WormBase_imported	gene	814058	814872	.	+	.	ID=gene:SSTP_0000103000;Name=SSTP_0000103000;biotype=protein_coding
SSTP_scaffold0000001	WormBase_imported	mRNA	814058	814872	.	+	.	ID=transcript:SSTP_0000103000.1;Parent=gene:SSTP_0000103000;Name=SSTP_0000103000.1
SSTP_scaffold0000001	WormBase_imported	exon	814058	814062	.	+	.	ID=exon:SSTP_0000103000.1.1;Parent=transcript:SSTP_0000103000.1
SSTP_scaffold0000001	WormBase_imported	exon	814116	814872	.	+	.	ID=exon:SSTP_0000103000.1.2;Parent=transcript:SSTP_0000103000.1
SSTP_scaffold0000001	WormBase_imported	CDS	814058	814062	.	+	0	ID=cds:SSTP_0000103000.1;Parent=transcript:SSTP_0000103000.1
SSTP_scaffold0000001	WormBase_imported	CDS	814116	814872	.	+	1	ID=cds:SSTP_0000103000.1;Parent=transcript:SSTP_0000103000.1
###
# Gene gene:SSTP_0000103100
SSTP_scaffold0000001	WormBase_imported	gene	815113	816172	.	-	.	ID=gene:SSTP_0000103100;Name=SSTP_0000103100;biotype=protein_coding
SSTP_scaffold0000001	WormBase_imported	mRNA	815113	816172	.	-	.	ID=transcript:SSTP_0000103100.1;Parent=gene:SSTP_0000103100;Name=SSTP_0000103100.1;info=method:InterPro accession:IPR023252 description:Aurora borealis protein
SSTP_scaffold0000001	WormBase_imported	exon	815784	816172	.	-	.	ID=exon:SSTP_0000103100.1.1;Parent=transcript:SSTP_0000103100.1
SSTP_scaffold0000001	WormBase_imported	exon	815322	815734	.	-	.	ID=exon:SSTP_0000103100.1.2;Parent=transcript:SSTP_0000103100.1
SSTP_scaffold0000001	WormBase_imported	exon	815113	815279	.	-	.	ID=exon:SSTP_0000103100.1.3;Parent=transcript:SSTP_0000103100.1
SSTP_scaffold0000001	WormBase_imported	CDS	815784	816172	.	-	0	ID=cds:SSTP_0000103100.1;Parent=transcript:SSTP_0000103100.1
SSTP_scaffold0000001	WormBase_imported	CDS	815322	815734	.	-	1	ID=cds:SSTP_0000103100.1;Parent=transcript:SSTP_0000103100.1
SSTP_scaffold0000001	WormBase_imported	CDS	815113	815279	.	-	2	ID=cds:SSTP_0000103100.1;Parent=transcript:SSTP_0000103100.1
###
# Gene gene:SSTP_0000103200
SSTP_scaffold0000001	WormBase_imported	gene	817048	818439	.	+	.	ID=gene:SSTP_0000103200;Name=SSTP_0000103200;biotype=protein_coding
SSTP_scaffold0000001	WormBase_imported	mRNA	817048	818439	.	+	.	ID=transcript:SSTP_0000103200.1;Parent=gene:SSTP_0000103200;Name=SSTP_0000103200.1;info=method:InterPro accession:IPR008166 description:Glycosyltransferase family 92
SSTP_scaffold0000001	WormBase_imported	exon	817048	817494	.	+	.	ID=exon:SSTP_0000103200.1.1;Parent=transcript:SSTP_0000103200.1
SSTP_scaffold0000001	WormBase_imported	exon	817543	818439	.	+	.	ID=exon:SSTP_0000103200.1.2;Parent=transcript:SSTP_0000103200.1
SSTP_scaffold0000001	WormBase_imported	CDS	817048	817494	.	+	0	ID=cds:SSTP_0000103200.1;Parent=transcript:SSTP_0000103200.1
SSTP_scaffold0000001	WormBase_imported	CDS	817543	818439	.	+	0	ID=cds:SSTP_0000103200.1;Parent=transcript:SSTP_0000103200.1
###
# Gene gene:SSTP_0000103300
SSTP_scaffold0000001	WormBase_imported	gene	822741	832795	.	+	.	ID=gene:SSTP_0000103300;Name=SSTP_0000103300;biotype=protein_coding
SSTP_scaffold0000001	WormBase_imported	mRNA	822741	832795	.	+	.	ID=transcript:SSTP_0000103300.2;Parent=gene:SSTP_0000103300;Name=SSTP_0000103300.2;info=method:InterPro accession:IPR001164 description:Arf GTPase activating protein %0Amethod:InterPro accession:IPR001806 description:Small GTPase %0Amethod:InterPro accession:IPR001849 description:Pleckstrin homology domain %0Amethod:InterPro accession:IPR002110 description:Ankyrin repeat %0Amethod:InterPro accession:IPR020683 description:Ankyrin repeat-containing domain %0Amethod:InterPro accession:IPR020849 description:Small GTPase superfamily%2C Ras-type %0Amethod:InterPro accession:IPR027417 description:P-loop containing nucleoside triphosphate hydrolase %0Amethod:InterPro accession:IPR036770 description:Ankyrin repeat-containing domain superfamily %0Amethod:InterPro accession:IPR037278 description:ARFGAP/RecO-like zinc finger %0Amethod:InterPro accession:IPR038508 description:ArfGAP domain superfamily
SSTP_scaffold0000001	WormBase_imported	exon	822741	822915	.	+	.	ID=exon:SSTP_0000103300.2.1;Parent=transcript:SSTP_0000103300.2
SSTP_scaffold0000001	WormBase_imported	exon	827461	827519	.	+	.	ID=exon:SSTP_0000103300.2.2;Parent=transcript:SSTP_0000103300.2
SSTP_scaffold0000001	WormBase_imported	exon	828867	829043	.	+	.	ID=exon:SSTP_0000103300.2.3;Parent=transcript:SSTP_0000103300.2
SSTP_scaffold0000001	WormBase_imported	exon	829598	829874	.	+	.	ID=exon:SSTP_0000103300.2.4;Parent=transcript:SSTP_0000103300.2
SSTP_scaffold0000001	WormBase_imported	exon	830514	832795	.	+	.	ID=exon:SSTP_0000103300.2.5;Parent=transcript:SSTP_0000103300.2
SSTP_scaffold0000001	WormBase_imported	CDS	822741	822915	.	+	0	ID=cds:SSTP_0000103300.2;Parent=transcript:SSTP_0000103300.2
SSTP_scaffold0000001	WormBase_imported	CDS	827461	827519	.	+	2	ID=cds:SSTP_0000103300.2;Parent=transcript:SSTP_0000103300.2
SSTP_scaffold0000001	WormBase_imported	CDS	828867	829043	.	+	0	ID=cds:SSTP_0000103300.2;Parent=transcript:SSTP_0000103300.2
SSTP_scaffold0000001	WormBase_imported	CDS	829598	829874	.	+	0	ID=cds:SSTP_0000103300.2;Parent=transcript:SSTP_0000103300.2
SSTP_scaffold0000001	WormBase_imported	CDS	830514	832795	.	+	2	ID=cds:SSTP_0000103300.2;Parent=transcript:SSTP_0000103300.2
###
# Gene gene:SSTP_0000103400
SSTP_scaffold0000001	WormBase_imported	gene	824161	824592	.	+	.	ID=gene:SSTP_0000103400;Name=SSTP_0000103400;biotype=protein_coding
SSTP_scaffold0000001	WormBase_imported	mRNA	824161	824592	.	+	.	ID=transcript:SSTP_0000103400.1;Parent=gene:SSTP_0000103400;Name=SSTP_0000103400.1
SSTP_scaffold0000001	WormBase_imported	exon	824161	824592	.	+	.	ID=exon:SSTP_0000103400.1.1;Parent=transcript:SSTP_0000103400.1
SSTP_scaffold0000001	WormBase_imported	CDS	824161	824592	.	+	0	ID=cds:SSTP_0000103400.1;Parent=transcript:SSTP_0000103400.1
###
# Gene gene:SSTP_0000103500
SSTP_scaffold0000001	WormBase_imported	gene	826790	827329	.	+	.	ID=gene:SSTP_0000103500;Name=SSTP_0000103500;biotype=protein_coding
SSTP_scaffold0000001	WormBase_imported	mRNA	826790	827329	.	+	.	ID=transcript:SSTP_0000103500.1;Parent=gene:SSTP_0000103500;Name=SSTP_0000103500.1
SSTP_scaffold0000001	WormBase_imported	exon	826790	827329	.	+	.	ID=exon:SSTP_0000103500.1.1;Parent=transcript:SSTP_0000103500.1
SSTP_scaffold0000001	WormBase_imported	CDS	826790	827329	.	+	0	ID=cds:SSTP_0000103500.1;Parent=transcript:SSTP_0000103500.1
###
# Gene gene:SSTP_0000103600
SSTP_scaffold0000001	WormBase_imported	gene	833336	834364	.	+	.	ID=gene:SSTP_0000103600;Name=SSTP_0000103600;biotype=protein_coding
SSTP_scaffold0000001	WormBase_imported	mRNA	833336	834364	.	+	.	ID=transcript:SSTP_0000103600.1;Parent=gene:SSTP_0000103600;Name=SSTP_0000103600.1;info=method:InterPro accession:IPR001680 description:WD40 repeat %0Amethod:InterPro accession:IPR015943 description:WD40/YVTN repeat-like-containing domain superfamily %0Amethod:InterPro accession:IPR017986 description:WD40-repeat-containing domain %0Amethod:InterPro accession:IPR019775 description:WD40 repeat%2C conserved site %0Amethod:InterPro accession:IPR020472 description:G-protein beta WD-40 repeat %0Amethod:InterPro accession:IPR036322 description:WD40-repeat-containing domain superfamily
SSTP_scaffold0000001	WormBase_imported	exon	833336	833444	.	+	.	ID=exon:SSTP_0000103600.1.1;Parent=transcript:SSTP_0000103600.1
SSTP_scaffold0000001	WormBase_imported	exon	833493	834364	.	+	.	ID=exon:SSTP_0000103600.1.2;Parent=transcript:SSTP_0000103600.1
SSTP_scaffold0000001	WormBase_imported	CDS	833336	833444	.	+	0	ID=cds:SSTP_0000103600.1;Parent=transcript:SSTP_0000103600.1
SSTP_scaffold0000001	WormBase_imported	CDS	833493	834364	.	+	2	ID=cds:SSTP_0000103600.1;Parent=transcript:SSTP_0000103600.1
###
# Gene gene:SSTP_0000103700
SSTP_scaffold0000001	WormBase_imported	gene	834531	835254	.	-	.	ID=gene:SSTP_0000103700;Name=SSTP_0000103700;biotype=protein_coding
SSTP_scaffold0000001	WormBase_imported	mRNA	834531	835254	.	-	.	ID=transcript:SSTP_0000103700.1;Parent=gene:SSTP_0000103700;Name=SSTP_0000103700.1;info=method:InterPro accession:IPR005304 description:Ribosomal biogenesis%2C methyltransferase%2C EMG1/NEP1 %0Amethod:InterPro accession:IPR029026 description:tRNA (guanine-N1-)-methyltransferase%2C N-terminal %0Amethod:InterPro accession:IPR029028 description:Alpha/beta knot methyltransferases
SSTP_scaffold0000001	WormBase_imported	exon	835147	835254	.	-	.	ID=exon:SSTP_0000103700.1.1;Parent=transcript:SSTP_0000103700.1
SSTP_scaffold0000001	WormBase_imported	exon	834531	835103	.	-	.	ID=exon:SSTP_0000103700.1.2;Parent=transcript:SSTP_0000103700.1
SSTP_scaffold0000001	WormBase_imported	CDS	835147	835254	.	-	0	ID=cds:SSTP_0000103700.1;Parent=transcript:SSTP_0000103700.1
SSTP_scaffold0000001	WormBase_imported	CDS	834531	835103	.	-	0	ID=cds:SSTP_0000103700.1;Parent=transcript:SSTP_0000103700.1
###
# Gene gene:SSTP_0000103800
SSTP_scaffold0000001	WormBase_imported	gene	835467	836403	.	+	.	ID=gene:SSTP_0000103800;Name=SSTP_0000103800;biotype=protein_coding;description=5'-nucleotidase;description_source=UniProtKB/TrEMBL;description_source_acc=A0A0K0DUX1
SSTP_scaffold0000001	WormBase_imported	mRNA	835467	836403	.	+	.	ID=transcript:SSTP_0000103800.1;Parent=gene:SSTP_0000103800;Name=SSTP_0000103800.1;info=method:InterPro accession:IPR006434 description:Pyrimidine 5'-nucleotidase%2C eukaryotic %0Amethod:InterPro accession:IPR023214 description:HAD superfamily %0Amethod:InterPro accession:IPR036412 description:HAD-like superfamily
SSTP_scaffold0000001	WormBase_imported	exon	835467	836169	.	+	.	ID=exon:SSTP_0000103800.1.1;Parent=transcript:SSTP_0000103800.1
SSTP_scaffold0000001	WormBase_imported	exon	836210	836403	.	+	.	ID=exon:SSTP_0000103800.1.2;Parent=transcript:SSTP_0000103800.1
SSTP_scaffold0000001	WormBase_imported	CDS	835467	836169	.	+	0	ID=cds:SSTP_0000103800.1;Parent=transcript:SSTP_0000103800.1
SSTP_scaffold0000001	WormBase_imported	CDS	836210	836403	.	+	2	ID=cds:SSTP_0000103800.1;Parent=transcript:SSTP_0000103800.1
###
# Gene gene:SSTP_0000103900
SSTP_scaffold0000001	WormBase_imported	gene	837738	838740	.	+	.	ID=gene:SSTP_0000103900;Name=SSTP_0000103900;biotype=protein_coding;description=Galectin;description_source=UniProtKB/TrEMBL;description_source_acc=A0A0K0DUX2
SSTP_scaffold0000001	WormBase_imported	mRNA	837738	838740	.	+	.	ID=transcript:SSTP_0000103900.1;Parent=gene:SSTP_0000103900;Name=SSTP_0000103900.1;info=method:InterPro accession:IPR001079 description:Galectin%2C carbohydrate recognition domain %0Amethod:InterPro accession:IPR013320 description:Concanavalin A-like lectin/glucanase domain superfamily
SSTP_scaffold0000001	WormBase_imported	exon	837738	838136	.	+	.	ID=exon:SSTP_0000103900.1.1;Parent=transcript:SSTP_0000103900.1
SSTP_scaffold0000001	WormBase_imported	exon	838178	838456	.	+	.	ID=exon:SSTP_0000103900.1.2;Parent=transcript:SSTP_0000103900.1
SSTP_scaffold0000001	WormBase_imported	exon	838498	838740	.	+	.	ID=exon:SSTP_0000103900.1.3;Parent=transcript:SSTP_0000103900.1
SSTP_scaffold0000001	WormBase_imported	CDS	837738	838136	.	+	0	ID=cds:SSTP_0000103900.1;Parent=transcript:SSTP_0000103900.1
SSTP_scaffold0000001	WormBase_imported	CDS	838178	838456	.	+	0	ID=cds:SSTP_0000103900.1;Parent=transcript:SSTP_0000103900.1
SSTP_scaffold0000001	WormBase_imported	CDS	838498	838740	.	+	0	ID=cds:SSTP_0000103900.1;Parent=transcript:SSTP_0000103900.1
###
# Gene gene:SSTP_0000104000
SSTP_scaffold0000001	WormBase_imported	gene	840334	841864	.	+	.	ID=gene:SSTP_0000104000;Name=SSTP_0000104000;biotype=protein_coding
SSTP_scaffold0000001	WormBase_imported	mRNA	840334	841864	.	+	.	ID=transcript:SSTP_0000104000.1;Parent=gene:SSTP_0000104000;Name=SSTP_0000104000.1;info=method:InterPro accession:IPR011701 description:Major facilitator superfamily %0Amethod:InterPro accession:IPR020846 description:Major facilitator superfamily domain %0Amethod:InterPro accession:IPR036259 description:MFS transporter superfamily
SSTP_scaffold0000001	WormBase_imported	exon	840334	840369	.	+	.	ID=exon:SSTP_0000104000.1.1;Parent=transcript:SSTP_0000104000.1
SSTP_scaffold0000001	WormBase_imported	exon	840419	841581	.	+	.	ID=exon:SSTP_0000104000.1.2;Parent=transcript:SSTP_0000104000.1
SSTP_scaffold0000001	WormBase_imported	exon	841627	841864	.	+	.	ID=exon:SSTP_0000104000.1.3;Parent=transcript:SSTP_0000104000.1
SSTP_scaffold0000001	WormBase_imported	CDS	840334	840369	.	+	0	ID=cds:SSTP_0000104000.1;Parent=transcript:SSTP_0000104000.1
SSTP_scaffold0000001	WormBase_imported	CDS	840419	841581	.	+	0	ID=cds:SSTP_0000104000.1;Parent=transcript:SSTP_0000104000.1
SSTP_scaffold0000001	WormBase_imported	CDS	841627	841864	.	+	1	ID=cds:SSTP_0000104000.1;Parent=transcript:SSTP_0000104000.1
###
# Gene gene:SSTP_0000104100
SSTP_scaffold0000001	WormBase_imported	gene	841979	843332	.	-	.	ID=gene:SSTP_0000104100;Name=SSTP_0000104100;biotype=protein_coding
SSTP_scaffold0000001	WormBase_imported	mRNA	841979	843332	.	-	.	ID=transcript:SSTP_0000104100.1;Parent=gene:SSTP_0000104100;Name=SSTP_0000104100.1
SSTP_scaffold0000001	WormBase_imported	exon	842988	843332	.	-	.	ID=exon:SSTP_0000104100.1.1;Parent=transcript:SSTP_0000104100.1
SSTP_scaffold0000001	WormBase_imported	exon	841979	842944	.	-	.	ID=exon:SSTP_0000104100.1.2;Parent=transcript:SSTP_0000104100.1
SSTP_scaffold0000001	WormBase_imported	CDS	842988	843332	.	-	0	ID=cds:SSTP_0000104100.1;Parent=transcript:SSTP_0000104100.1
SSTP_scaffold0000001	WormBase_imported	CDS	841979	842944	.	-	0	ID=cds:SSTP_0000104100.1;Parent=transcript:SSTP_0000104100.1
###
# Gene gene:SSTP_0000104200
SSTP_scaffold0000001	WormBase_imported	gene	845759	847196	.	-	.	ID=gene:SSTP_0000104200;Name=SSTP_0000104200;biotype=protein_coding
SSTP_scaffold0000001	WormBase_imported	mRNA	845759	847196	.	-	.	ID=transcript:SSTP_0000104200.1;Parent=gene:SSTP_0000104200;Name=SSTP_0000104200.1;info=method:InterPro accession:IPR005172 description:CRC domain %0Amethod:InterPro accession:IPR028307 description:Lin-54 family %0Amethod:InterPro accession:IPR033467 description:Tesmin/TSO1-like CXC domain
SSTP_scaffold0000001	WormBase_imported	exon	846980	847196	.	-	.	ID=exon:SSTP_0000104200.1.1;Parent=transcript:SSTP_0000104200.1
SSTP_scaffold0000001	WormBase_imported	exon	845759	846942	.	-	.	ID=exon:SSTP_0000104200.1.2;Parent=transcript:SSTP_0000104200.1
SSTP_scaffold0000001	WormBase_imported	CDS	846980	847196	.	-	0	ID=cds:SSTP_0000104200.1;Parent=transcript:SSTP_0000104200.1
SSTP_scaffold0000001	WormBase_imported	CDS	845759	846942	.	-	2	ID=cds:SSTP_0000104200.1;Parent=transcript:SSTP_0000104200.1
###
# Gene gene:SSTP_0000104300
SSTP_scaffold0000001	WormBase_imported	gene	850231	850603	.	-	.	ID=gene:SSTP_0000104300;Name=SSTP_0000104300;biotype=protein_coding
SSTP_scaffold0000001	WormBase_imported	mRNA	850231	850603	.	-	.	ID=transcript:SSTP_0000104300.1;Parent=gene:SSTP_0000104300;Name=SSTP_0000104300.1
SSTP_scaffold0000001	WormBase_imported	exon	850471	850603	.	-	.	ID=exon:SSTP_0000104300.1.1;Parent=transcript:SSTP_0000104300.1
SSTP_scaffold0000001	WormBase_imported	exon	850325	850432	.	-	.	ID=exon:SSTP_0000104300.1.2;Parent=transcript:SSTP_0000104300.1
SSTP_scaffold0000001	WormBase_imported	exon	850231	850280	.	-	.	ID=exon:SSTP_0000104300.1.3;Parent=transcript:SSTP_0000104300.1
SSTP_scaffold0000001	WormBase_imported	CDS	850471	850603	.	-	0	ID=cds:SSTP_0000104300.1;Parent=transcript:SSTP_0000104300.1
SSTP_scaffold0000001	WormBase_imported	CDS	850325	850432	.	-	2	ID=cds:SSTP_0000104300.1;Parent=transcript:SSTP_0000104300.1
SSTP_scaffold0000001	WormBase_imported	CDS	850231	850280	.	-	2	ID=cds:SSTP_0000104300.1;Parent=transcript:SSTP_0000104300.1
###
# Gene gene:SSTP_0000104400
SSTP_scaffold0000001	WormBase_imported	gene	851503	852134	.	-	.	ID=gene:SSTP_0000104400;Name=SSTP_0000104400;biotype=protein_coding
SSTP_scaffold0000001	WormBase_imported	mRNA	851503	852134	.	-	.	ID=transcript:SSTP_0000104400.1;Parent=gene:SSTP_0000104400;Name=SSTP_0000104400.1;info=method:InterPro accession:IPR000911 description:Ribosomal protein L11/L12 %0Amethod:InterPro accession:IPR020783 description:Ribosomal protein L11%2C C-terminal %0Amethod:InterPro accession:IPR020784 description:Ribosomal protein L11%2C N-terminal %0Amethod:InterPro accession:IPR036769 description:Ribosomal protein L11%2C C-terminal domain superfamily %0Amethod:InterPro accession:IPR036796 description:Ribosomal protein L11/L12%2C N-terminal domain superfamily
SSTP_scaffold0000001	WormBase_imported	exon	852055	852134	.	-	.	ID=exon:SSTP_0000104400.1.1;Parent=transcript:SSTP_0000104400.1
SSTP_scaffold0000001	WormBase_imported	exon	851503	852007	.	-	.	ID=exon:SSTP_0000104400.1.2;Parent=transcript:SSTP_0000104400.1
SSTP_scaffold0000001	WormBase_imported	CDS	852055	852134	.	-	0	ID=cds:SSTP_0000104400.1;Parent=transcript:SSTP_0000104400.1
SSTP_scaffold0000001	WormBase_imported	CDS	851503	852007	.	-	1	ID=cds:SSTP_0000104400.1;Parent=transcript:SSTP_0000104400.1
###
# Gene gene:SSTP_0000104500
SSTP_scaffold0000001	WormBase_imported	gene	852318	853471	.	+	.	ID=gene:SSTP_0000104500;Name=SSTP_0000104500;biotype=protein_coding
SSTP_scaffold0000001	WormBase_imported	mRNA	852318	853471	.	+	.	ID=transcript:SSTP_0000104500.1;Parent=gene:SSTP_0000104500;Name=SSTP_0000104500.1;info=method:InterPro accession:IPR008921 description:DNA polymerase III%2C clamp loader complex%2C gamma/delta/delta subunit%2C C-terminal %0Amethod:InterPro accession:IPR027417 description:P-loop containing nucleoside triphosphate hydrolase
SSTP_scaffold0000001	WormBase_imported	exon	852318	852619	.	+	.	ID=exon:SSTP_0000104500.1.1;Parent=transcript:SSTP_0000104500.1
SSTP_scaffold0000001	WormBase_imported	exon	852676	853182	.	+	.	ID=exon:SSTP_0000104500.1.2;Parent=transcript:SSTP_0000104500.1
SSTP_scaffold0000001	WormBase_imported	exon	853237	853471	.	+	.	ID=exon:SSTP_0000104500.1.3;Parent=transcript:SSTP_0000104500.1
SSTP_scaffold0000001	WormBase_imported	CDS	852318	852619	.	+	0	ID=cds:SSTP_0000104500.1;Parent=transcript:SSTP_0000104500.1
SSTP_scaffold0000001	WormBase_imported	CDS	852676	853182	.	+	1	ID=cds:SSTP_0000104500.1;Parent=transcript:SSTP_0000104500.1
SSTP_scaffold0000001	WormBase_imported	CDS	853237	853471	.	+	1	ID=cds:SSTP_0000104500.1;Parent=transcript:SSTP_0000104500.1
###
# Gene gene:SSTP_0000104600
SSTP_scaffold0000001	WormBase_imported	gene	854674	859174	.	+	.	ID=gene:SSTP_0000104600;Name=SSTP_0000104600;biotype=protein_coding
SSTP_scaffold0000001	WormBase_imported	mRNA	854674	859174	.	+	.	ID=transcript:SSTP_0000104600.1;Parent=gene:SSTP_0000104600;Name=SSTP_0000104600.1;info=method:InterPro accession:IPR002083 description:MATH/TRAF domain %0Amethod:InterPro accession:IPR008974 description:TRAF-like
SSTP_scaffold0000001	WormBase_imported	exon	854674	854894	.	+	.	ID=exon:SSTP_0000104600.1.1;Parent=transcript:SSTP_0000104600.1
SSTP_scaffold0000001	WormBase_imported	exon	854940	855326	.	+	.	ID=exon:SSTP_0000104600.1.2;Parent=transcript:SSTP_0000104600.1
SSTP_scaffold0000001	WormBase_imported	exon	855389	856413	.	+	.	ID=exon:SSTP_0000104600.1.3;Parent=transcript:SSTP_0000104600.1
SSTP_scaffold0000001	WormBase_imported	exon	856468	856587	.	+	.	ID=exon:SSTP_0000104600.1.4;Parent=transcript:SSTP_0000104600.1
SSTP_scaffold0000001	WormBase_imported	exon	856635	856814	.	+	.	ID=exon:SSTP_0000104600.1.5;Parent=transcript:SSTP_0000104600.1
SSTP_scaffold0000001	WormBase_imported	exon	856872	859174	.	+	.	ID=exon:SSTP_0000104600.1.6;Parent=transcript:SSTP_0000104600.1
SSTP_scaffold0000001	WormBase_imported	CDS	854674	854894	.	+	0	ID=cds:SSTP_0000104600.1;Parent=transcript:SSTP_0000104600.1
SSTP_scaffold0000001	WormBase_imported	CDS	854940	855326	.	+	1	ID=cds:SSTP_0000104600.1;Parent=transcript:SSTP_0000104600.1
SSTP_scaffold0000001	WormBase_imported	CDS	855389	856413	.	+	1	ID=cds:SSTP_0000104600.1;Parent=transcript:SSTP_0000104600.1
SSTP_scaffold0000001	WormBase_imported	CDS	856468	856587	.	+	2	ID=cds:SSTP_0000104600.1;Parent=transcript:SSTP_0000104600.1
SSTP_scaffold0000001	WormBase_imported	CDS	856635	856814	.	+	2	ID=cds:SSTP_0000104600.1;Parent=transcript:SSTP_0000104600.1
SSTP_scaffold0000001	WormBase_imported	CDS	856872	859174	.	+	2	ID=cds:SSTP_0000104600.1;Parent=transcript:SSTP_0000104600.1
###
# Gene gene:SSTP_0000104700
SSTP_scaffold0000001	WormBase_imported	gene	859485	861941	.	-	.	ID=gene:SSTP_0000104700;Name=SSTP_0000104700;biotype=protein_coding
SSTP_scaffold0000001	WormBase_imported	mRNA	859485	861941	.	-	.	ID=transcript:SSTP_0000104700.1;Parent=gene:SSTP_0000104700;Name=SSTP_0000104700.1;info=method:InterPro accession:IPR002110 description:Ankyrin repeat %0Amethod:InterPro accession:IPR020683 description:Ankyrin repeat-containing domain %0Amethod:InterPro accession:IPR036770 description:Ankyrin repeat-containing domain superfamily
SSTP_scaffold0000001	WormBase_imported	exon	861657	861941	.	-	.	ID=exon:SSTP_0000104700.1.1;Parent=transcript:SSTP_0000104700.1
SSTP_scaffold0000001	WormBase_imported	exon	859485	861605	.	-	.	ID=exon:SSTP_0000104700.1.2;Parent=transcript:SSTP_0000104700.1
SSTP_scaffold0000001	WormBase_imported	CDS	861657	861941	.	-	0	ID=cds:SSTP_0000104700.1;Parent=transcript:SSTP_0000104700.1
SSTP_scaffold0000001	WormBase_imported	CDS	859485	861605	.	-	0	ID=cds:SSTP_0000104700.1;Parent=transcript:SSTP_0000104700.1
###
# Gene gene:SSTP_0000104800
SSTP_scaffold0000001	WormBase_imported	gene	862155	862938	.	+	.	ID=gene:SSTP_0000104800;Name=SSTP_0000104800;biotype=protein_coding
SSTP_scaffold0000001	WormBase_imported	mRNA	862155	862938	.	+	.	ID=transcript:SSTP_0000104800.1;Parent=gene:SSTP_0000104800;Name=SSTP_0000104800.1
SSTP_scaffold0000001	WormBase_imported	exon	862155	862292	.	+	.	ID=exon:SSTP_0000104800.1.1;Parent=transcript:SSTP_0000104800.1
SSTP_scaffold0000001	WormBase_imported	exon	862336	862662	.	+	.	ID=exon:SSTP_0000104800.1.2;Parent=transcript:SSTP_0000104800.1
SSTP_scaffold0000001	WormBase_imported	exon	862708	862938	.	+	.	ID=exon:SSTP_0000104800.1.3;Parent=transcript:SSTP_0000104800.1
SSTP_scaffold0000001	WormBase_imported	CDS	862155	862292	.	+	0	ID=cds:SSTP_0000104800.1;Parent=transcript:SSTP_0000104800.1
SSTP_scaffold0000001	WormBase_imported	CDS	862336	862662	.	+	0	ID=cds:SSTP_0000104800.1;Parent=transcript:SSTP_0000104800.1
SSTP_scaffold0000001	WormBase_imported	CDS	862708	862938	.	+	0	ID=cds:SSTP_0000104800.1;Parent=transcript:SSTP_0000104800.1
###
# Gene gene:SSTP_0000104900
SSTP_scaffold0000001	WormBase_imported	gene	863391	864174	.	+	.	ID=gene:SSTP_0000104900;Name=SSTP_0000104900;biotype=protein_coding
SSTP_scaffold0000001	WormBase_imported	mRNA	863391	864174	.	+	.	ID=transcript:SSTP_0000104900.1;Parent=gene:SSTP_0000104900;Name=SSTP_0000104900.1
SSTP_scaffold0000001	WormBase_imported	exon	863391	863540	.	+	.	ID=exon:SSTP_0000104900.1.1;Parent=transcript:SSTP_0000104900.1
SSTP_scaffold0000001	WormBase_imported	exon	863599	864174	.	+	.	ID=exon:SSTP_0000104900.1.2;Parent=transcript:SSTP_0000104900.1
SSTP_scaffold0000001	WormBase_imported	CDS	863391	863540	.	+	0	ID=cds:SSTP_0000104900.1;Parent=transcript:SSTP_0000104900.1
SSTP_scaffold0000001	WormBase_imported	CDS	863599	864174	.	+	0	ID=cds:SSTP_0000104900.1;Parent=transcript:SSTP_0000104900.1
###
# Gene gene:SSTP_0000105000
SSTP_scaffold0000001	WormBase_imported	gene	864213	867573	.	-	.	ID=gene:SSTP_0000105000;Name=SSTP_0000105000;biotype=protein_coding
SSTP_scaffold0000001	WormBase_imported	mRNA	864213	867573	.	-	.	ID=transcript:SSTP_0000105000.2;Parent=gene:SSTP_0000105000;Name=SSTP_0000105000.2;info=method:InterPro accession:IPR001945 description:RAD3/XPD family %0Amethod:InterPro accession:IPR002464 description:DNA/RNA helicase%2C ATP-dependent%2C DEAH-box type%2C conserved site %0Amethod:InterPro accession:IPR002876 description:Transcriptional regulator TACO1-like %0Amethod:InterPro accession:IPR006554 description:Helicase-like%2C DEXD box c2 type %0Amethod:InterPro accession:IPR006555 description:ATP-dependent helicase%2C C-terminal %0Amethod:InterPro accession:IPR010614 description:DEAD2 %0Amethod:InterPro accession:IPR010643 description:Helical and beta-bridge domain %0Amethod:InterPro accession:IPR013020 description:ATP-dependent helicase Rad3/Chl1-like %0Amethod:InterPro accession:IPR014013 description:Helicase superfamily 1/2%2C ATP-binding domain%2C DinG/Rad3-type %0Amethod:InterPro accession:IPR017856 description:Integrase-like%2C N-terminal %0Amethod:InterPro accession:IPR026564 description:Transcriptional regulator TACO1-like%2C domain 3 %0Amethod:InterPro accession:IPR027417 description:P-loop containing nucleoside triphosphate hydrolase %0Amethod:InterPro accession:IPR029072 description:YebC-like
SSTP_scaffold0000001	WormBase_imported	exon	867569	867573	.	-	.	ID=exon:SSTP_0000105000.2.1;Parent=transcript:SSTP_0000105000.2
SSTP_scaffold0000001	WormBase_imported	exon	866323	867527	.	-	.	ID=exon:SSTP_0000105000.2.2;Parent=transcript:SSTP_0000105000.2
SSTP_scaffold0000001	WormBase_imported	exon	865216	866259	.	-	.	ID=exon:SSTP_0000105000.2.3;Parent=transcript:SSTP_0000105000.2
SSTP_scaffold0000001	WormBase_imported	exon	864213	865072	.	-	.	ID=exon:SSTP_0000105000.2.4;Parent=transcript:SSTP_0000105000.2
SSTP_scaffold0000001	WormBase_imported	CDS	867569	867573	.	-	0	ID=cds:SSTP_0000105000.2;Parent=transcript:SSTP_0000105000.2
SSTP_scaffold0000001	WormBase_imported	CDS	866323	867527	.	-	1	ID=cds:SSTP_0000105000.2;Parent=transcript:SSTP_0000105000.2
SSTP_scaffold0000001	WormBase_imported	CDS	865216	866259	.	-	2	ID=cds:SSTP_0000105000.2;Parent=transcript:SSTP_0000105000.2
SSTP_scaffold0000001	WormBase_imported	CDS	864213	865072	.	-	2	ID=cds:SSTP_0000105000.2;Parent=transcript:SSTP_0000105000.2
###
# Gene gene:SSTP_0000105100
SSTP_scaffold0000001	WormBase_imported	gene	868505	871056	.	+	.	ID=gene:SSTP_0000105100;Name=SSTP_0000105100;biotype=protein_coding
SSTP_scaffold0000001	WormBase_imported	mRNA	868505	871056	.	+	.	ID=transcript:SSTP_0000105100.1;Parent=gene:SSTP_0000105100;Name=SSTP_0000105100.1;info=method:InterPro accession:IPR000198 description:Rho GTPase-activating protein domain %0Amethod:InterPro accession:IPR001849 description:Pleckstrin homology domain %0Amethod:InterPro accession:IPR008936 description:Rho GTPase activation protein %0Amethod:InterPro accession:IPR029071 description:Ubiquitin-like domain superfamily
SSTP_scaffold0000001	WormBase_imported	exon	868505	869592	.	+	.	ID=exon:SSTP_0000105100.1.1;Parent=transcript:SSTP_0000105100.1
SSTP_scaffold0000001	WormBase_imported	exon	869646	871056	.	+	.	ID=exon:SSTP_0000105100.1.2;Parent=transcript:SSTP_0000105100.1
SSTP_scaffold0000001	WormBase_imported	CDS	868505	869592	.	+	0	ID=cds:SSTP_0000105100.1;Parent=transcript:SSTP_0000105100.1
SSTP_scaffold0000001	WormBase_imported	CDS	869646	871056	.	+	1	ID=cds:SSTP_0000105100.1;Parent=transcript:SSTP_0000105100.1
###
# Gene gene:SSTP_0000105200
SSTP_scaffold0000001	WormBase_imported	gene	871219	872962	.	-	.	ID=gene:SSTP_0000105200;Name=SSTP_0000105200;biotype=protein_coding;description=POU domain protein;description_source=UniProtKB/TrEMBL;description_source_acc=A0A0K0DUY5
SSTP_scaffold0000001	WormBase_imported	mRNA	871219	872962	.	-	.	ID=transcript:SSTP_0000105200.1;Parent=gene:SSTP_0000105200;Name=SSTP_0000105200.1;info=method:InterPro accession:IPR000327 description:POU-specific domain %0Amethod:InterPro accession:IPR001356 description:Homeobox domain %0Amethod:InterPro accession:IPR009057 description:Homeobox-like domain superfamily %0Amethod:InterPro accession:IPR010982 description:Lambda repressor-like%2C DNA-binding domain superfamily %0Amethod:InterPro accession:IPR013847 description:POU domain %0Amethod:InterPro accession:IPR017970 description:Homeobox%2C conserved site
SSTP_scaffold0000001	WormBase_imported	exon	872149	872962	.	-	.	ID=exon:SSTP_0000105200.1.1;Parent=transcript:SSTP_0000105200.1
SSTP_scaffold0000001	WormBase_imported	exon	871606	872105	.	-	.	ID=exon:SSTP_0000105200.1.2;Parent=transcript:SSTP_0000105200.1
SSTP_scaffold0000001	WormBase_imported	exon	871219	871563	.	-	.	ID=exon:SSTP_0000105200.1.3;Parent=transcript:SSTP_0000105200.1
SSTP_scaffold0000001	WormBase_imported	CDS	872149	872962	.	-	0	ID=cds:SSTP_0000105200.1;Parent=transcript:SSTP_0000105200.1
SSTP_scaffold0000001	WormBase_imported	CDS	871606	872105	.	-	2	ID=cds:SSTP_0000105200.1;Parent=transcript:SSTP_0000105200.1
SSTP_scaffold0000001	WormBase_imported	CDS	871219	871563	.	-	0	ID=cds:SSTP_0000105200.1;Parent=transcript:SSTP_0000105200.1
###
# Gene gene:SSTP_0000105300
SSTP_scaffold0000001	WormBase_imported	gene	873601	875236	.	+	.	ID=gene:SSTP_0000105300;Name=SSTP_0000105300;biotype=protein_coding
SSTP_scaffold0000001	WormBase_imported	mRNA	873601	875236	.	+	.	ID=transcript:SSTP_0000105300.1;Parent=gene:SSTP_0000105300;Name=SSTP_0000105300.1
SSTP_scaffold0000001	WormBase_imported	exon	873601	873693	.	+	.	ID=exon:SSTP_0000105300.1.1;Parent=transcript:SSTP_0000105300.1
SSTP_scaffold0000001	WormBase_imported	exon	873734	874106	.	+	.	ID=exon:SSTP_0000105300.1.2;Parent=transcript:SSTP_0000105300.1
SSTP_scaffold0000001	WormBase_imported	exon	874149	875236	.	+	.	ID=exon:SSTP_0000105300.1.3;Parent=transcript:SSTP_0000105300.1
SSTP_scaffold0000001	WormBase_imported	CDS	873601	873693	.	+	0	ID=cds:SSTP_0000105300.1;Parent=transcript:SSTP_0000105300.1
SSTP_scaffold0000001	WormBase_imported	CDS	873734	874106	.	+	0	ID=cds:SSTP_0000105300.1;Parent=transcript:SSTP_0000105300.1
SSTP_scaffold0000001	WormBase_imported	CDS	874149	875236	.	+	2	ID=cds:SSTP_0000105300.1;Parent=transcript:SSTP_0000105300.1
###
# Gene gene:SSTP_0000105400
SSTP_scaffold0000001	WormBase_imported	gene	875327	876451	.	-	.	ID=gene:SSTP_0000105400;Name=SSTP_0000105400;biotype=protein_coding;description=rRNA adenine N(6)-methyltransferase;description_source=UniProtKB/TrEMBL;description_source_acc=A0A0K0DUY7
SSTP_scaffold0000001	WormBase_imported	mRNA	875327	876451	.	-	.	ID=transcript:SSTP_0000105400.1;Parent=gene:SSTP_0000105400;Name=SSTP_0000105400.1;info=method:InterPro accession:IPR001737 description:Ribosomal RNA adenine methyltransferase KsgA/Erm %0Amethod:InterPro accession:IPR011530 description:Ribosomal RNA adenine dimethylase %0Amethod:InterPro accession:IPR020596 description:Ribosomal RNA adenine methylase transferase%2C conserved site %0Amethod:InterPro accession:IPR020598 description:Ribosomal RNA adenine methylase transferase%2C N-terminal %0Amethod:InterPro accession:IPR023165 description:rRNA adenine dimethylase-like %0Amethod:InterPro accession:IPR029063 description:S-adenosyl-L-methionine-dependent methyltransferase
SSTP_scaffold0000001	WormBase_imported	exon	876191	876451	.	-	.	ID=exon:SSTP_0000105400.1.1;Parent=transcript:SSTP_0000105400.1
SSTP_scaffold0000001	WormBase_imported	exon	875327	876142	.	-	.	ID=exon:SSTP_0000105400.1.2;Parent=transcript:SSTP_0000105400.1
SSTP_scaffold0000001	WormBase_imported	CDS	876191	876451	.	-	0	ID=cds:SSTP_0000105400.1;Parent=transcript:SSTP_0000105400.1
SSTP_scaffold0000001	WormBase_imported	CDS	875327	876142	.	-	0	ID=cds:SSTP_0000105400.1;Parent=transcript:SSTP_0000105400.1
###
# Gene gene:SSTP_0000105500
SSTP_scaffold0000001	WormBase_imported	gene	876595	878218	.	+	.	ID=gene:SSTP_0000105500;Name=SSTP_0000105500;biotype=protein_coding
SSTP_scaffold0000001	WormBase_imported	mRNA	876595	878218	.	+	.	ID=transcript:SSTP_0000105500.1;Parent=gene:SSTP_0000105500;Name=SSTP_0000105500.1;info=method:InterPro accession:IPR018170 description:Aldo/keto reductase%2C conserved site %0Amethod:InterPro accession:IPR020471 description:Aldo/keto reductase %0Amethod:InterPro accession:IPR023210 description:NADP-dependent oxidoreductase domain %0Amethod:InterPro accession:IPR036812 description:NADP-dependent oxidoreductase domain superfamily
SSTP_scaffold0000001	WormBase_imported	exon	876595	876788	.	+	.	ID=exon:SSTP_0000105500.1.1;Parent=transcript:SSTP_0000105500.1
SSTP_scaffold0000001	WormBase_imported	exon	876829	876891	.	+	.	ID=exon:SSTP_0000105500.1.2;Parent=transcript:SSTP_0000105500.1
SSTP_scaffold0000001	WormBase_imported	exon	876936	876959	.	+	.	ID=exon:SSTP_0000105500.1.3;Parent=transcript:SSTP_0000105500.1
SSTP_scaffold0000001	WormBase_imported	exon	877006	877480	.	+	.	ID=exon:SSTP_0000105500.1.4;Parent=transcript:SSTP_0000105500.1
SSTP_scaffold0000001	WormBase_imported	exon	877559	877655	.	+	.	ID=exon:SSTP_0000105500.1.5;Parent=transcript:SSTP_0000105500.1
SSTP_scaffold0000001	WormBase_imported	exon	877695	878218	.	+	.	ID=exon:SSTP_0000105500.1.6;Parent=transcript:SSTP_0000105500.1
SSTP_scaffold0000001	WormBase_imported	CDS	876595	876788	.	+	0	ID=cds:SSTP_0000105500.1;Parent=transcript:SSTP_0000105500.1
SSTP_scaffold0000001	WormBase_imported	CDS	876829	876891	.	+	1	ID=cds:SSTP_0000105500.1;Parent=transcript:SSTP_0000105500.1
SSTP_scaffold0000001	WormBase_imported	CDS	876936	876959	.	+	1	ID=cds:SSTP_0000105500.1;Parent=transcript:SSTP_0000105500.1
SSTP_scaffold0000001	WormBase_imported	CDS	877006	877480	.	+	1	ID=cds:SSTP_0000105500.1;Parent=transcript:SSTP_0000105500.1
SSTP_scaffold0000001	WormBase_imported	CDS	877559	877655	.	+	0	ID=cds:SSTP_0000105500.1;Parent=transcript:SSTP_0000105500.1
SSTP_scaffold0000001	WormBase_imported	CDS	877695	878218	.	+	2	ID=cds:SSTP_0000105500.1;Parent=transcript:SSTP_0000105500.1
###
# Gene gene:SSTP_0000105600
SSTP_scaffold0000001	WormBase_imported	gene	878610	880072	.	-	.	ID=gene:SSTP_0000105600;Name=SSTP_0000105600;biotype=protein_coding
SSTP_scaffold0000001	WormBase_imported	mRNA	878610	880072	.	-	.	ID=transcript:SSTP_0000105600.1;Parent=gene:SSTP_0000105600;Name=SSTP_0000105600.1
SSTP_scaffold0000001	WormBase_imported	exon	879608	880072	.	-	.	ID=exon:SSTP_0000105600.1.1;Parent=transcript:SSTP_0000105600.1
SSTP_scaffold0000001	WormBase_imported	exon	878879	879558	.	-	.	ID=exon:SSTP_0000105600.1.2;Parent=transcript:SSTP_0000105600.1
SSTP_scaffold0000001	WormBase_imported	exon	878610	878829	.	-	.	ID=exon:SSTP_0000105600.1.3;Parent=transcript:SSTP_0000105600.1
SSTP_scaffold0000001	WormBase_imported	CDS	879608	880072	.	-	0	ID=cds:SSTP_0000105600.1;Parent=transcript:SSTP_0000105600.1
SSTP_scaffold0000001	WormBase_imported	CDS	878879	879558	.	-	0	ID=cds:SSTP_0000105600.1;Parent=transcript:SSTP_0000105600.1
SSTP_scaffold0000001	WormBase_imported	CDS	878610	878829	.	-	1	ID=cds:SSTP_0000105600.1;Parent=transcript:SSTP_0000105600.1
###
# Gene gene:SSTP_0000105700
SSTP_scaffold0000001	WormBase_imported	gene	881651	883115	.	+	.	ID=gene:SSTP_0000105700;Name=SSTP_0000105700;biotype=protein_coding
SSTP_scaffold0000001	WormBase_imported	mRNA	881651	883115	.	+	.	ID=transcript:SSTP_0000105700.1;Parent=gene:SSTP_0000105700;Name=SSTP_0000105700.1;info=method:InterPro accession:IPR012966 description:Anillin homology domain
SSTP_scaffold0000001	WormBase_imported	exon	881651	881877	.	+	.	ID=exon:SSTP_0000105700.1.1;Parent=transcript:SSTP_0000105700.1
SSTP_scaffold0000001	WormBase_imported	exon	881921	883115	.	+	.	ID=exon:SSTP_0000105700.1.2;Parent=transcript:SSTP_0000105700.1
SSTP_scaffold0000001	WormBase_imported	CDS	881651	881877	.	+	0	ID=cds:SSTP_0000105700.1;Parent=transcript:SSTP_0000105700.1
SSTP_scaffold0000001	WormBase_imported	CDS	881921	883115	.	+	1	ID=cds:SSTP_0000105700.1;Parent=transcript:SSTP_0000105700.1
###
# Gene gene:SSTP_0000105800
SSTP_scaffold0000001	WormBase_imported	gene	883363	884418	.	+	.	ID=gene:SSTP_0000105800;Name=SSTP_0000105800;biotype=protein_coding
SSTP_scaffold0000001	WormBase_imported	mRNA	883363	884418	.	+	.	ID=transcript:SSTP_0000105800.1;Parent=gene:SSTP_0000105800;Name=SSTP_0000105800.1;info=method:InterPro accession:IPR000719 description:Protein kinase domain %0Amethod:InterPro accession:IPR008271 description:Serine/threonine-protein kinase%2C active site %0Amethod:InterPro accession:IPR011009 description:Protein kinase-like domain superfamily
SSTP_scaffold0000001	WormBase_imported	exon	883363	883607	.	+	.	ID=exon:SSTP_0000105800.1.1;Parent=transcript:SSTP_0000105800.1
SSTP_scaffold0000001	WormBase_imported	exon	883668	884418	.	+	.	ID=exon:SSTP_0000105800.1.2;Parent=transcript:SSTP_0000105800.1
SSTP_scaffold0000001	WormBase_imported	CDS	883363	883607	.	+	0	ID=cds:SSTP_0000105800.1;Parent=transcript:SSTP_0000105800.1
SSTP_scaffold0000001	WormBase_imported	CDS	883668	884418	.	+	1	ID=cds:SSTP_0000105800.1;Parent=transcript:SSTP_0000105800.1
###
# Gene gene:SSTP_0000105900
SSTP_scaffold0000001	WormBase_imported	gene	884617	886416	.	+	.	ID=gene:SSTP_0000105900;Name=SSTP_0000105900;biotype=protein_coding
SSTP_scaffold0000001	WormBase_imported	mRNA	884617	886416	.	+	.	ID=transcript:SSTP_0000105900.1;Parent=gene:SSTP_0000105900;Name=SSTP_0000105900.1;info=method:InterPro accession:IPR000719 description:Protein kinase domain %0Amethod:InterPro accession:IPR011009 description:Protein kinase-like domain superfamily %0Amethod:InterPro accession:IPR017441 description:Protein kinase%2C ATP binding site
SSTP_scaffold0000001	WormBase_imported	exon	884617	886416	.	+	.	ID=exon:SSTP_0000105900.1.1;Parent=transcript:SSTP_0000105900.1
SSTP_scaffold0000001	WormBase_imported	CDS	884617	886416	.	+	0	ID=cds:SSTP_0000105900.1;Parent=transcript:SSTP_0000105900.1
###
# Gene gene:SSTP_0000105950
SSTP_scaffold0000001	WormBase_imported	gene	887309	890174	.	+	.	ID=gene:SSTP_0000105950;Name=SSTP_0000105950;biotype=protein_coding
SSTP_scaffold0000001	WormBase_imported	mRNA	887309	890174	.	+	.	ID=transcript:SSTP_0000105950.1;Parent=gene:SSTP_0000105950;Name=SSTP_0000105950.1
SSTP_scaffold0000001	WormBase_imported	exon	887309	887332	.	+	.	ID=exon:SSTP_0000105950.1.1;Parent=transcript:SSTP_0000105950.1
SSTP_scaffold0000001	WormBase_imported	exon	889927	890010	.	+	.	ID=exon:SSTP_0000105950.1.2;Parent=transcript:SSTP_0000105950.1
SSTP_scaffold0000001	WormBase_imported	exon	890058	890174	.	+	.	ID=exon:SSTP_0000105950.1.3;Parent=transcript:SSTP_0000105950.1
SSTP_scaffold0000001	WormBase_imported	CDS	887309	887332	.	+	0	ID=cds:SSTP_0000105950.1;Parent=transcript:SSTP_0000105950.1
SSTP_scaffold0000001	WormBase_imported	CDS	889927	890010	.	+	0	ID=cds:SSTP_0000105950.1;Parent=transcript:SSTP_0000105950.1
SSTP_scaffold0000001	WormBase_imported	CDS	890058	890174	.	+	0	ID=cds:SSTP_0000105950.1;Parent=transcript:SSTP_0000105950.1
###
# Gene gene:SSTP_0000106000
SSTP_scaffold0000001	WormBase_imported	gene	890496	891992	.	+	.	ID=gene:SSTP_0000106000;Name=SSTP_0000106000;biotype=protein_coding
SSTP_scaffold0000001	WormBase_imported	mRNA	890496	891992	.	+	.	ID=transcript:SSTP_0000106000.1;Parent=gene:SSTP_0000106000;Name=SSTP_0000106000.1;info=method:InterPro accession:IPR000183 description:Ornithine/DAP/Arg decarboxylase %0Amethod:InterPro accession:IPR002433 description:Ornithine decarboxylase %0Amethod:InterPro accession:IPR009006 description:Alanine racemase/group IV decarboxylase%2C C-terminal %0Amethod:InterPro accession:IPR022643 description:Orn/DAP/Arg decarboxylase 2%2C C-terminal %0Amethod:InterPro accession:IPR022644 description:Orn/DAP/Arg decarboxylase 2%2C N-terminal %0Amethod:InterPro accession:IPR029066 description:PLP-binding barrel
SSTP_scaffold0000001	WormBase_imported	exon	890496	891992	.	+	.	ID=exon:SSTP_0000106000.1.1;Parent=transcript:SSTP_0000106000.1
SSTP_scaffold0000001	WormBase_imported	CDS	890496	891992	.	+	0	ID=cds:SSTP_0000106000.1;Parent=transcript:SSTP_0000106000.1
###
# Gene gene:SSTP_0000106100
SSTP_scaffold0000001	WormBase_imported	gene	893311	893865	.	-	.	ID=gene:SSTP_0000106100;Name=SSTP_0000106100;biotype=protein_coding
SSTP_scaffold0000001	WormBase_imported	mRNA	893311	893865	.	-	.	ID=transcript:SSTP_0000106100.1;Parent=gene:SSTP_0000106100;Name=SSTP_0000106100.1
SSTP_scaffold0000001	WormBase_imported	exon	893729	893865	.	-	.	ID=exon:SSTP_0000106100.1.1;Parent=transcript:SSTP_0000106100.1
SSTP_scaffold0000001	WormBase_imported	exon	893311	893656	.	-	.	ID=exon:SSTP_0000106100.1.2;Parent=transcript:SSTP_0000106100.1
SSTP_scaffold0000001	WormBase_imported	CDS	893729	893865	.	-	0	ID=cds:SSTP_0000106100.1;Parent=transcript:SSTP_0000106100.1
SSTP_scaffold0000001	WormBase_imported	CDS	893311	893656	.	-	1	ID=cds:SSTP_0000106100.1;Parent=transcript:SSTP_0000106100.1
###
# Gene gene:SSTP_0000106200
SSTP_scaffold0000001	WormBase_imported	gene	895629	897808	.	+	.	ID=gene:SSTP_0000106200;Name=SSTP_0000106200;biotype=protein_coding
SSTP_scaffold0000001	WormBase_imported	mRNA	895629	897808	.	+	.	ID=transcript:SSTP_0000106200.1;Parent=gene:SSTP_0000106200;Name=SSTP_0000106200.1;info=method:InterPro accession:IPR001611 description:Leucine-rich repeat %0Amethod:InterPro accession:IPR005637 description:TAP C-terminal (TAP-C) domain %0Amethod:InterPro accession:IPR009060 description:UBA-like superfamily %0Amethod:InterPro accession:IPR012677 description:Nucleotide-binding alpha-beta plait domain superfamily %0Amethod:InterPro accession:IPR015245 description:Nuclear RNA export factor Tap%2C RNA-binding domain %0Amethod:InterPro accession:IPR018222 description:Nuclear transport factor 2%2C eukaryote %0Amethod:InterPro accession:IPR030217 description:Nuclear RNA export factor %0Amethod:InterPro accession:IPR032675 description:Leucine-rich repeat domain superfamily %0Amethod:InterPro accession:IPR032710 description:NTF2-like domain superfamily %0Amethod:InterPro accession:IPR035979 description:RNA-binding domain superfamily
SSTP_scaffold0000001	WormBase_imported	exon	895629	895874	.	+	.	ID=exon:SSTP_0000106200.1.1;Parent=transcript:SSTP_0000106200.1
SSTP_scaffold0000001	WormBase_imported	exon	895931	896571	.	+	.	ID=exon:SSTP_0000106200.1.2;Parent=transcript:SSTP_0000106200.1
SSTP_scaffold0000001	WormBase_imported	exon	896686	896722	.	+	.	ID=exon:SSTP_0000106200.1.3;Parent=transcript:SSTP_0000106200.1
SSTP_scaffold0000001	WormBase_imported	exon	896762	897217	.	+	.	ID=exon:SSTP_0000106200.1.4;Parent=transcript:SSTP_0000106200.1
SSTP_scaffold0000001	WormBase_imported	exon	897261	897388	.	+	.	ID=exon:SSTP_0000106200.1.5;Parent=transcript:SSTP_0000106200.1
SSTP_scaffold0000001	WormBase_imported	exon	897442	897808	.	+	.	ID=exon:SSTP_0000106200.1.6;Parent=transcript:SSTP_0000106200.1
SSTP_scaffold0000001	WormBase_imported	CDS	895629	895874	.	+	0	ID=cds:SSTP_0000106200.1;Parent=transcript:SSTP_0000106200.1
SSTP_scaffold0000001	WormBase_imported	CDS	895931	896571	.	+	0	ID=cds:SSTP_0000106200.1;Parent=transcript:SSTP_0000106200.1
SSTP_scaffold0000001	WormBase_imported	CDS	896686	896722	.	+	1	ID=cds:SSTP_0000106200.1;Parent=transcript:SSTP_0000106200.1
SSTP_scaffold0000001	WormBase_imported	CDS	896762	897217	.	+	0	ID=cds:SSTP_0000106200.1;Parent=transcript:SSTP_0000106200.1
SSTP_scaffold0000001	WormBase_imported	CDS	897261	897388	.	+	0	ID=cds:SSTP_0000106200.1;Parent=transcript:SSTP_0000106200.1
SSTP_scaffold0000001	WormBase_imported	CDS	897442	897808	.	+	1	ID=cds:SSTP_0000106200.1;Parent=transcript:SSTP_0000106200.1
###
# Gene gene:SSTP_0000106300
SSTP_scaffold0000001	WormBase_imported	gene	898736	899330	.	+	.	ID=gene:SSTP_0000106300;Name=SSTP_0000106300;biotype=protein_coding
SSTP_scaffold0000001	WormBase_imported	mRNA	898736	899330	.	+	.	ID=transcript:SSTP_0000106300.1;Parent=gene:SSTP_0000106300;Name=SSTP_0000106300.1;info=method:InterPro accession:IPR019189 description:Ribosomal protein L27/L41%2C mitochondrial
SSTP_scaffold0000001	WormBase_imported	exon	898736	898949	.	+	.	ID=exon:SSTP_0000106300.1.1;Parent=transcript:SSTP_0000106300.1
SSTP_scaffold0000001	WormBase_imported	exon	898993	899330	.	+	.	ID=exon:SSTP_0000106300.1.2;Parent=transcript:SSTP_0000106300.1
SSTP_scaffold0000001	WormBase_imported	CDS	898736	898949	.	+	0	ID=cds:SSTP_0000106300.1;Parent=transcript:SSTP_0000106300.1
SSTP_scaffold0000001	WormBase_imported	CDS	898993	899330	.	+	2	ID=cds:SSTP_0000106300.1;Parent=transcript:SSTP_0000106300.1
###
# Gene gene:SSTP_0000106400
SSTP_scaffold0000001	WormBase_imported	gene	900002	900750	.	+	.	ID=gene:SSTP_0000106400;Name=SSTP_0000106400;biotype=protein_coding
SSTP_scaffold0000001	WormBase_imported	mRNA	900002	900750	.	+	.	ID=transcript:SSTP_0000106400.1;Parent=gene:SSTP_0000106400;Name=SSTP_0000106400.1
SSTP_scaffold0000001	WormBase_imported	exon	900002	900177	.	+	.	ID=exon:SSTP_0000106400.1.1;Parent=transcript:SSTP_0000106400.1
SSTP_scaffold0000001	WormBase_imported	exon	900225	900750	.	+	.	ID=exon:SSTP_0000106400.1.2;Parent=transcript:SSTP_0000106400.1
SSTP_scaffold0000001	WormBase_imported	CDS	900002	900177	.	+	0	ID=cds:SSTP_0000106400.1;Parent=transcript:SSTP_0000106400.1
SSTP_scaffold0000001	WormBase_imported	CDS	900225	900750	.	+	1	ID=cds:SSTP_0000106400.1;Parent=transcript:SSTP_0000106400.1
###
# Gene gene:SSTP_0000106500
SSTP_scaffold0000001	WormBase_imported	gene	903333	909046	.	+	.	ID=gene:SSTP_0000106500;Name=SSTP_0000106500;biotype=protein_coding
SSTP_scaffold0000001	WormBase_imported	mRNA	903333	909046	.	+	.	ID=transcript:SSTP_0000106500.2;Parent=gene:SSTP_0000106500;Name=SSTP_0000106500.2;info=method:InterPro accession:IPR002058 description:PAP/25A-associated
SSTP_scaffold0000001	WormBase_imported	exon	903333	904018	.	+	.	ID=exon:SSTP_0000106500.2.1;Parent=transcript:SSTP_0000106500.2
SSTP_scaffold0000001	WormBase_imported	exon	904072	904763	.	+	.	ID=exon:SSTP_0000106500.2.2;Parent=transcript:SSTP_0000106500.2
SSTP_scaffold0000001	WormBase_imported	exon	906330	906683	.	+	.	ID=exon:SSTP_0000106500.2.3;Parent=transcript:SSTP_0000106500.2
SSTP_scaffold0000001	WormBase_imported	exon	906769	907761	.	+	.	ID=exon:SSTP_0000106500.2.4;Parent=transcript:SSTP_0000106500.2
SSTP_scaffold0000001	WormBase_imported	exon	907821	909046	.	+	.	ID=exon:SSTP_0000106500.2.5;Parent=transcript:SSTP_0000106500.2
SSTP_scaffold0000001	WormBase_imported	CDS	903333	904018	.	+	0	ID=cds:SSTP_0000106500.2;Parent=transcript:SSTP_0000106500.2
SSTP_scaffold0000001	WormBase_imported	CDS	904072	904763	.	+	1	ID=cds:SSTP_0000106500.2;Parent=transcript:SSTP_0000106500.2
SSTP_scaffold0000001	WormBase_imported	CDS	906330	906683	.	+	2	ID=cds:SSTP_0000106500.2;Parent=transcript:SSTP_0000106500.2
SSTP_scaffold0000001	WormBase_imported	CDS	906769	907761	.	+	2	ID=cds:SSTP_0000106500.2;Parent=transcript:SSTP_0000106500.2
SSTP_scaffold0000001	WormBase_imported	CDS	907821	909046	.	+	2	ID=cds:SSTP_0000106500.2;Parent=transcript:SSTP_0000106500.2
###
# Gene gene:SSTP_0000106600
SSTP_scaffold0000001	WormBase_imported	gene	910808	912866	.	+	.	ID=gene:SSTP_0000106600;Name=SSTP_0000106600;biotype=protein_coding
SSTP_scaffold0000001	WormBase_imported	mRNA	910808	912866	.	+	.	ID=transcript:SSTP_0000106600.1;Parent=gene:SSTP_0000106600;Name=SSTP_0000106600.1
SSTP_scaffold0000001	WormBase_imported	exon	910808	910894	.	+	.	ID=exon:SSTP_0000106600.1.1;Parent=transcript:SSTP_0000106600.1
SSTP_scaffold0000001	WormBase_imported	exon	910944	911451	.	+	.	ID=exon:SSTP_0000106600.1.2;Parent=transcript:SSTP_0000106600.1
SSTP_scaffold0000001	WormBase_imported	exon	911482	911691	.	+	.	ID=exon:SSTP_0000106600.1.3;Parent=transcript:SSTP_0000106600.1
SSTP_scaffold0000001	WormBase_imported	exon	911722	912576	.	+	.	ID=exon:SSTP_0000106600.1.4;Parent=transcript:SSTP_0000106600.1
SSTP_scaffold0000001	WormBase_imported	exon	912628	912866	.	+	.	ID=exon:SSTP_0000106600.1.5;Parent=transcript:SSTP_0000106600.1
SSTP_scaffold0000001	WormBase_imported	CDS	910808	910894	.	+	0	ID=cds:SSTP_0000106600.1;Parent=transcript:SSTP_0000106600.1
SSTP_scaffold0000001	WormBase_imported	CDS	910944	911451	.	+	0	ID=cds:SSTP_0000106600.1;Parent=transcript:SSTP_0000106600.1
SSTP_scaffold0000001	WormBase_imported	CDS	911482	911691	.	+	2	ID=cds:SSTP_0000106600.1;Parent=transcript:SSTP_0000106600.1
SSTP_scaffold0000001	WormBase_imported	CDS	911722	912576	.	+	2	ID=cds:SSTP_0000106600.1;Parent=transcript:SSTP_0000106600.1
SSTP_scaffold0000001	WormBase_imported	CDS	912628	912866	.	+	2	ID=cds:SSTP_0000106600.1;Parent=transcript:SSTP_0000106600.1
###
# Gene gene:SSTP_0000106700
SSTP_scaffold0000001	WormBase_imported	gene	913314	914786	.	+	.	ID=gene:SSTP_0000106700;Name=SSTP_0000106700;biotype=protein_coding
SSTP_scaffold0000001	WormBase_imported	mRNA	913314	914786	.	+	.	ID=transcript:SSTP_0000106700.1;Parent=gene:SSTP_0000106700;Name=SSTP_0000106700.1;info=method:InterPro accession:IPR000118 description:Granulin %0Amethod:InterPro accession:IPR037277 description:Granulin superfamily %0Amethod:InterPro accession:IPR039036 description:Granulin family
SSTP_scaffold0000001	WormBase_imported	exon	913314	914153	.	+	.	ID=exon:SSTP_0000106700.1.1;Parent=transcript:SSTP_0000106700.1
SSTP_scaffold0000001	WormBase_imported	exon	914208	914786	.	+	.	ID=exon:SSTP_0000106700.1.2;Parent=transcript:SSTP_0000106700.1
SSTP_scaffold0000001	WormBase_imported	CDS	913314	914153	.	+	0	ID=cds:SSTP_0000106700.1;Parent=transcript:SSTP_0000106700.1
SSTP_scaffold0000001	WormBase_imported	CDS	914208	914786	.	+	0	ID=cds:SSTP_0000106700.1;Parent=transcript:SSTP_0000106700.1
###
# Gene gene:SSTP_0000106800
SSTP_scaffold0000001	WormBase_imported	gene	914864	916610	.	-	.	ID=gene:SSTP_0000106800;Name=SSTP_0000106800;biotype=protein_coding
SSTP_scaffold0000001	WormBase_imported	mRNA	914864	916610	.	-	.	ID=transcript:SSTP_0000106800.1;Parent=gene:SSTP_0000106800;Name=SSTP_0000106800.1;info=method:InterPro accession:IPR006073 description:GTP binding domain %0Amethod:InterPro accession:IPR014813 description:Guanine nucleotide-binding protein-like 3%2C N-terminal domain %0Amethod:InterPro accession:IPR023179 description:GTP-binding protein%2C orthogonal bundle domain superfamily %0Amethod:InterPro accession:IPR027417 description:P-loop containing nucleoside triphosphate hydrolase %0Amethod:InterPro accession:IPR030378 description:Circularly permuted (CP)-type guanine nucleotide-binding (G) domain
SSTP_scaffold0000001	WormBase_imported	exon	916592	916610	.	-	.	ID=exon:SSTP_0000106800.1.1;Parent=transcript:SSTP_0000106800.1
SSTP_scaffold0000001	WormBase_imported	exon	914864	916548	.	-	.	ID=exon:SSTP_0000106800.1.2;Parent=transcript:SSTP_0000106800.1
SSTP_scaffold0000001	WormBase_imported	CDS	916592	916610	.	-	0	ID=cds:SSTP_0000106800.1;Parent=transcript:SSTP_0000106800.1
SSTP_scaffold0000001	WormBase_imported	CDS	914864	916548	.	-	2	ID=cds:SSTP_0000106800.1;Parent=transcript:SSTP_0000106800.1
###
# Gene gene:SSTP_0000106900
SSTP_scaffold0000001	WormBase_imported	gene	919672	921925	.	+	.	ID=gene:SSTP_0000106900;Name=SSTP_0000106900;biotype=protein_coding
SSTP_scaffold0000001	WormBase_imported	mRNA	919672	921925	.	+	.	ID=transcript:SSTP_0000106900.1;Parent=gene:SSTP_0000106900;Name=SSTP_0000106900.1;info=method:InterPro accession:IPR003594 description:Histidine kinase/HSP90-like ATPase %0Amethod:InterPro accession:IPR004358 description:Signal transduction histidine kinase-related protein%2C C-terminal %0Amethod:InterPro accession:IPR005467 description:Histidine kinase domain %0Amethod:InterPro accession:IPR018955 description:Branched-chain alpha-ketoacid dehydrogenase kinase/Pyruvate dehydrogenase kinase%2C N-terminal %0Amethod:InterPro accession:IPR036784 description:Alpha-ketoacid/pyruvate dehydrogenase kinase%2C N-terminal domain superfamily %0Amethod:InterPro accession:IPR036890 description:Histidine kinase/HSP90-like ATPase superfamily %0Amethod:InterPro accession:IPR039028 description:PDK/BCKDK protein kinase
SSTP_scaffold0000001	WormBase_imported	exon	919672	920018	.	+	.	ID=exon:SSTP_0000106900.1.1;Parent=transcript:SSTP_0000106900.1
SSTP_scaffold0000001	WormBase_imported	exon	921055	921925	.	+	.	ID=exon:SSTP_0000106900.1.2;Parent=transcript:SSTP_0000106900.1
SSTP_scaffold0000001	WormBase_imported	CDS	919672	920018	.	+	0	ID=cds:SSTP_0000106900.1;Parent=transcript:SSTP_0000106900.1
SSTP_scaffold0000001	WormBase_imported	CDS	921055	921925	.	+	1	ID=cds:SSTP_0000106900.1;Parent=transcript:SSTP_0000106900.1
###
# Gene gene:SSTP_0000107000
SSTP_scaffold0000001	WormBase_imported	gene	922001	922568	.	-	.	ID=gene:SSTP_0000107000;Name=SSTP_0000107000;biotype=protein_coding
SSTP_scaffold0000001	WormBase_imported	mRNA	922001	922568	.	-	.	ID=transcript:SSTP_0000107000.1;Parent=gene:SSTP_0000107000;Name=SSTP_0000107000.1
SSTP_scaffold0000001	WormBase_imported	exon	922137	922568	.	-	.	ID=exon:SSTP_0000107000.1.1;Parent=transcript:SSTP_0000107000.1
SSTP_scaffold0000001	WormBase_imported	exon	922001	922093	.	-	.	ID=exon:SSTP_0000107000.1.2;Parent=transcript:SSTP_0000107000.1
SSTP_scaffold0000001	WormBase_imported	CDS	922137	922568	.	-	0	ID=cds:SSTP_0000107000.1;Parent=transcript:SSTP_0000107000.1
SSTP_scaffold0000001	WormBase_imported	CDS	922001	922093	.	-	0	ID=cds:SSTP_0000107000.1;Parent=transcript:SSTP_0000107000.1
###
# Gene gene:SSTP_0000107100
SSTP_scaffold0000001	WormBase_imported	gene	925757	927064	.	+	.	ID=gene:SSTP_0000107100;Name=SSTP_0000107100;biotype=protein_coding
SSTP_scaffold0000001	WormBase_imported	mRNA	925757	927064	.	+	.	ID=transcript:SSTP_0000107100.1;Parent=gene:SSTP_0000107100;Name=SSTP_0000107100.1;info=method:InterPro accession:IPR003380 description:SKI/SNO/DAC domain %0Amethod:InterPro accession:IPR009061 description:Putative DNA-binding domain superfamily %0Amethod:InterPro accession:IPR037000 description:Ski-like%2C DNA-binding domain superfamily
SSTP_scaffold0000001	WormBase_imported	exon	925757	926526	.	+	.	ID=exon:SSTP_0000107100.1.1;Parent=transcript:SSTP_0000107100.1
SSTP_scaffold0000001	WormBase_imported	exon	926578	927064	.	+	.	ID=exon:SSTP_0000107100.1.2;Parent=transcript:SSTP_0000107100.1
SSTP_scaffold0000001	WormBase_imported	CDS	925757	926526	.	+	0	ID=cds:SSTP_0000107100.1;Parent=transcript:SSTP_0000107100.1
SSTP_scaffold0000001	WormBase_imported	CDS	926578	927064	.	+	1	ID=cds:SSTP_0000107100.1;Parent=transcript:SSTP_0000107100.1
###
# Gene gene:SSTP_0000107200
SSTP_scaffold0000001	WormBase_imported	gene	928213	929909	.	-	.	ID=gene:SSTP_0000107200;Name=SSTP_0000107200;biotype=protein_coding
SSTP_scaffold0000001	WormBase_imported	mRNA	928213	929909	.	-	.	ID=transcript:SSTP_0000107200.1;Parent=gene:SSTP_0000107200;Name=SSTP_0000107200.1;info=method:InterPro accession:IPR002919 description:Trypsin Inhibitor-like%2C cysteine rich domain %0Amethod:InterPro accession:IPR036084 description:Serine protease inhibitor-like superfamily
SSTP_scaffold0000001	WormBase_imported	exon	929892	929909	.	-	.	ID=exon:SSTP_0000107200.1.1;Parent=transcript:SSTP_0000107200.1
SSTP_scaffold0000001	WormBase_imported	exon	928213	929841	.	-	.	ID=exon:SSTP_0000107200.1.2;Parent=transcript:SSTP_0000107200.1
SSTP_scaffold0000001	WormBase_imported	CDS	929892	929909	.	-	0	ID=cds:SSTP_0000107200.1;Parent=transcript:SSTP_0000107200.1
SSTP_scaffold0000001	WormBase_imported	CDS	928213	929841	.	-	0	ID=cds:SSTP_0000107200.1;Parent=transcript:SSTP_0000107200.1
###
# Gene gene:SSTP_0000107300
SSTP_scaffold0000001	WormBase_imported	gene	930430	931165	.	+	.	ID=gene:SSTP_0000107300;Name=SSTP_0000107300;biotype=protein_coding
SSTP_scaffold0000001	WormBase_imported	mRNA	930430	931165	.	+	.	ID=transcript:SSTP_0000107300.1;Parent=gene:SSTP_0000107300;Name=SSTP_0000107300.1
SSTP_scaffold0000001	WormBase_imported	exon	930430	930882	.	+	.	ID=exon:SSTP_0000107300.1.1;Parent=transcript:SSTP_0000107300.1
SSTP_scaffold0000001	WormBase_imported	exon	930938	931165	.	+	.	ID=exon:SSTP_0000107300.1.2;Parent=transcript:SSTP_0000107300.1
SSTP_scaffold0000001	WormBase_imported	CDS	930430	930882	.	+	0	ID=cds:SSTP_0000107300.1;Parent=transcript:SSTP_0000107300.1
SSTP_scaffold0000001	WormBase_imported	CDS	930938	931165	.	+	0	ID=cds:SSTP_0000107300.1;Parent=transcript:SSTP_0000107300.1
###
# Gene gene:SSTP_0000107400
SSTP_scaffold0000001	WormBase_imported	gene	932611	935278	.	+	.	ID=gene:SSTP_0000107400;Name=SSTP_0000107400;biotype=protein_coding
SSTP_scaffold0000001	WormBase_imported	mRNA	932611	935278	.	+	.	ID=transcript:SSTP_0000107400.2;Parent=gene:SSTP_0000107400;Name=SSTP_0000107400.2
SSTP_scaffold0000001	WormBase_imported	exon	932611	932814	.	+	.	ID=exon:SSTP_0000107400.2.1;Parent=transcript:SSTP_0000107400.2
SSTP_scaffold0000001	WormBase_imported	exon	934532	935278	.	+	.	ID=exon:SSTP_0000107400.2.2;Parent=transcript:SSTP_0000107400.2
SSTP_scaffold0000001	WormBase_imported	CDS	932611	932814	.	+	0	ID=cds:SSTP_0000107400.2;Parent=transcript:SSTP_0000107400.2
SSTP_scaffold0000001	WormBase_imported	CDS	934532	935278	.	+	0	ID=cds:SSTP_0000107400.2;Parent=transcript:SSTP_0000107400.2
###
# Gene gene:SSTP_0000107500
SSTP_scaffold0000001	WormBase_imported	gene	936396	938181	.	-	.	ID=gene:SSTP_0000107500;Name=SSTP_0000107500;biotype=protein_coding
SSTP_scaffold0000001	WormBase_imported	mRNA	936396	938181	.	-	.	ID=transcript:SSTP_0000107500.1;Parent=gene:SSTP_0000107500;Name=SSTP_0000107500.1;info=method:InterPro accession:IPR001650 description:Helicase%2C C-terminal %0Amethod:InterPro accession:IPR011545 description:DEAD/DEAH box helicase domain %0Amethod:InterPro accession:IPR014001 description:Helicase superfamily 1/2%2C ATP-binding domain %0Amethod:InterPro accession:IPR014014 description:RNA helicase%2C DEAD-box type%2C Q motif %0Amethod:InterPro accession:IPR027417 description:P-loop containing nucleoside triphosphate hydrolase
SSTP_scaffold0000001	WormBase_imported	exon	937998	938181	.	-	.	ID=exon:SSTP_0000107500.1.1;Parent=transcript:SSTP_0000107500.1
SSTP_scaffold0000001	WormBase_imported	exon	936944	937950	.	-	.	ID=exon:SSTP_0000107500.1.2;Parent=transcript:SSTP_0000107500.1
SSTP_scaffold0000001	WormBase_imported	exon	936603	936901	.	-	.	ID=exon:SSTP_0000107500.1.3;Parent=transcript:SSTP_0000107500.1
SSTP_scaffold0000001	WormBase_imported	exon	936495	936553	.	-	.	ID=exon:SSTP_0000107500.1.4;Parent=transcript:SSTP_0000107500.1
SSTP_scaffold0000001	WormBase_imported	exon	936396	936442	.	-	.	ID=exon:SSTP_0000107500.1.5;Parent=transcript:SSTP_0000107500.1
SSTP_scaffold0000001	WormBase_imported	CDS	937998	938181	.	-	0	ID=cds:SSTP_0000107500.1;Parent=transcript:SSTP_0000107500.1
SSTP_scaffold0000001	WormBase_imported	CDS	936944	937950	.	-	2	ID=cds:SSTP_0000107500.1;Parent=transcript:SSTP_0000107500.1
SSTP_scaffold0000001	WormBase_imported	CDS	936603	936901	.	-	0	ID=cds:SSTP_0000107500.1;Parent=transcript:SSTP_0000107500.1
SSTP_scaffold0000001	WormBase_imported	CDS	936495	936553	.	-	1	ID=cds:SSTP_0000107500.1;Parent=transcript:SSTP_0000107500.1
SSTP_scaffold0000001	WormBase_imported	CDS	936396	936442	.	-	2	ID=cds:SSTP_0000107500.1;Parent=transcript:SSTP_0000107500.1
###
# Gene gene:SSTP_0000107600
SSTP_scaffold0000001	WormBase_imported	gene	938442	941303	.	+	.	ID=gene:SSTP_0000107600;Name=SSTP_0000107600;biotype=protein_coding
SSTP_scaffold0000001	WormBase_imported	mRNA	938442	941303	.	+	.	ID=transcript:SSTP_0000107600.1;Parent=gene:SSTP_0000107600;Name=SSTP_0000107600.1
SSTP_scaffold0000001	WormBase_imported	exon	938442	938569	.	+	.	ID=exon:SSTP_0000107600.1.1;Parent=transcript:SSTP_0000107600.1
SSTP_scaffold0000001	WormBase_imported	exon	938606	940536	.	+	.	ID=exon:SSTP_0000107600.1.2;Parent=transcript:SSTP_0000107600.1
SSTP_scaffold0000001	WormBase_imported	exon	940588	940992	.	+	.	ID=exon:SSTP_0000107600.1.3;Parent=transcript:SSTP_0000107600.1
SSTP_scaffold0000001	WormBase_imported	exon	941057	941083	.	+	.	ID=exon:SSTP_0000107600.1.4;Parent=transcript:SSTP_0000107600.1
SSTP_scaffold0000001	WormBase_imported	exon	941122	941303	.	+	.	ID=exon:SSTP_0000107600.1.5;Parent=transcript:SSTP_0000107600.1
SSTP_scaffold0000001	WormBase_imported	CDS	938442	938569	.	+	0	ID=cds:SSTP_0000107600.1;Parent=transcript:SSTP_0000107600.1
SSTP_scaffold0000001	WormBase_imported	CDS	938606	940536	.	+	1	ID=cds:SSTP_0000107600.1;Parent=transcript:SSTP_0000107600.1
SSTP_scaffold0000001	WormBase_imported	CDS	940588	940992	.	+	2	ID=cds:SSTP_0000107600.1;Parent=transcript:SSTP_0000107600.1
SSTP_scaffold0000001	WormBase_imported	CDS	941057	941083	.	+	2	ID=cds:SSTP_0000107600.1;Parent=transcript:SSTP_0000107600.1
SSTP_scaffold0000001	WormBase_imported	CDS	941122	941303	.	+	2	ID=cds:SSTP_0000107600.1;Parent=transcript:SSTP_0000107600.1
###
# Gene gene:SSTP_0000107700
SSTP_scaffold0000001	WormBase_imported	gene	941639	942505	.	+	.	ID=gene:SSTP_0000107700;Name=SSTP_0000107700;biotype=protein_coding
SSTP_scaffold0000001	WormBase_imported	mRNA	941639	942505	.	+	.	ID=transcript:SSTP_0000107700.1;Parent=gene:SSTP_0000107700;Name=SSTP_0000107700.1;info=method:InterPro accession:IPR029058 description:Alpha/Beta hydrolase fold
SSTP_scaffold0000001	WormBase_imported	exon	941639	942070	.	+	.	ID=exon:SSTP_0000107700.1.1;Parent=transcript:SSTP_0000107700.1
SSTP_scaffold0000001	WormBase_imported	exon	942110	942505	.	+	.	ID=exon:SSTP_0000107700.1.2;Parent=transcript:SSTP_0000107700.1
SSTP_scaffold0000001	WormBase_imported	CDS	941639	942070	.	+	0	ID=cds:SSTP_0000107700.1;Parent=transcript:SSTP_0000107700.1
SSTP_scaffold0000001	WormBase_imported	CDS	942110	942505	.	+	0	ID=cds:SSTP_0000107700.1;Parent=transcript:SSTP_0000107700.1
###
# Gene gene:SSTP_0000107800
SSTP_scaffold0000001	WormBase_imported	gene	943318	943565	.	+	.	ID=gene:SSTP_0000107800;Name=SSTP_0000107800;biotype=protein_coding
SSTP_scaffold0000001	WormBase_imported	mRNA	943318	943565	.	+	.	ID=transcript:SSTP_0000107800.1;Parent=gene:SSTP_0000107800;Name=SSTP_0000107800.1
SSTP_scaffold0000001	WormBase_imported	exon	943318	943351	.	+	.	ID=exon:SSTP_0000107800.1.1;Parent=transcript:SSTP_0000107800.1
SSTP_scaffold0000001	WormBase_imported	exon	943390	943565	.	+	.	ID=exon:SSTP_0000107800.1.2;Parent=transcript:SSTP_0000107800.1
SSTP_scaffold0000001	WormBase_imported	CDS	943318	943351	.	+	0	ID=cds:SSTP_0000107800.1;Parent=transcript:SSTP_0000107800.1
SSTP_scaffold0000001	WormBase_imported	CDS	943390	943565	.	+	2	ID=cds:SSTP_0000107800.1;Parent=transcript:SSTP_0000107800.1
###
# Gene gene:SSTP_0000107900
SSTP_scaffold0000001	WormBase_imported	gene	944082	946172	.	-	.	ID=gene:SSTP_0000107900;Name=SSTP_0000107900;biotype=protein_coding
SSTP_scaffold0000001	WormBase_imported	mRNA	944082	946172	.	-	.	ID=transcript:SSTP_0000107900.1;Parent=gene:SSTP_0000107900;Name=SSTP_0000107900.1;info=method:InterPro accession:IPR004245 description:Protein of unknown function DUF229
SSTP_scaffold0000001	WormBase_imported	exon	945658	946172	.	-	.	ID=exon:SSTP_0000107900.1.1;Parent=transcript:SSTP_0000107900.1
SSTP_scaffold0000001	WormBase_imported	exon	944614	945613	.	-	.	ID=exon:SSTP_0000107900.1.2;Parent=transcript:SSTP_0000107900.1
SSTP_scaffold0000001	WormBase_imported	exon	944082	944567	.	-	.	ID=exon:SSTP_0000107900.1.3;Parent=transcript:SSTP_0000107900.1
SSTP_scaffold0000001	WormBase_imported	CDS	945658	946172	.	-	0	ID=cds:SSTP_0000107900.1;Parent=transcript:SSTP_0000107900.1
SSTP_scaffold0000001	WormBase_imported	CDS	944614	945613	.	-	1	ID=cds:SSTP_0000107900.1;Parent=transcript:SSTP_0000107900.1
SSTP_scaffold0000001	WormBase_imported	CDS	944082	944567	.	-	0	ID=cds:SSTP_0000107900.1;Parent=transcript:SSTP_0000107900.1
###
# Gene gene:SSTP_0000108000
SSTP_scaffold0000001	WormBase_imported	gene	950823	953092	.	-	.	ID=gene:SSTP_0000108000;Name=SSTP_0000108000;biotype=protein_coding
SSTP_scaffold0000001	WormBase_imported	mRNA	950823	953092	.	-	.	ID=transcript:SSTP_0000108000.1;Parent=gene:SSTP_0000108000;Name=SSTP_0000108000.1;info=method:InterPro accession:IPR026209 description:Wolframin family
SSTP_scaffold0000001	WormBase_imported	exon	952981	953092	.	-	.	ID=exon:SSTP_0000108000.1.1;Parent=transcript:SSTP_0000108000.1
SSTP_scaffold0000001	WormBase_imported	exon	952295	952945	.	-	.	ID=exon:SSTP_0000108000.1.2;Parent=transcript:SSTP_0000108000.1
SSTP_scaffold0000001	WormBase_imported	exon	950823	952240	.	-	.	ID=exon:SSTP_0000108000.1.3;Parent=transcript:SSTP_0000108000.1
SSTP_scaffold0000001	WormBase_imported	CDS	952981	953092	.	-	0	ID=cds:SSTP_0000108000.1;Parent=transcript:SSTP_0000108000.1
SSTP_scaffold0000001	WormBase_imported	CDS	952295	952945	.	-	2	ID=cds:SSTP_0000108000.1;Parent=transcript:SSTP_0000108000.1
SSTP_scaffold0000001	WormBase_imported	CDS	950823	952240	.	-	2	ID=cds:SSTP_0000108000.1;Parent=transcript:SSTP_0000108000.1
###
# Gene gene:SSTP_0000108100
SSTP_scaffold0000001	WormBase_imported	gene	954958	965155	.	+	.	ID=gene:SSTP_0000108100;Name=SSTP_0000108100;biotype=protein_coding
SSTP_scaffold0000001	WormBase_imported	mRNA	954958	965155	.	+	.	ID=transcript:SSTP_0000108100.1;Parent=gene:SSTP_0000108100;Name=SSTP_0000108100.1;info=method:InterPro accession:IPR000409 description:BEACH domain %0Amethod:InterPro accession:IPR001680 description:WD40 repeat %0Amethod:InterPro accession:IPR015943 description:WD40/YVTN repeat-like-containing domain superfamily %0Amethod:InterPro accession:IPR016024 description:Armadillo-type fold %0Amethod:InterPro accession:IPR017986 description:WD40-repeat-containing domain %0Amethod:InterPro accession:IPR019775 description:WD40 repeat%2C conserved site %0Amethod:InterPro accession:IPR023362 description:PH-BEACH domain %0Amethod:InterPro accession:IPR030464 description:Lysosomal-trafficking regulator %0Amethod:InterPro accession:IPR036322 description:WD40-repeat-containing domain superfamily %0Amethod:InterPro accession:IPR036372 description:BEACH domain superfamily
SSTP_scaffold0000001	WormBase_imported	exon	954958	955090	.	+	.	ID=exon:SSTP_0000108100.1.1;Parent=transcript:SSTP_0000108100.1
SSTP_scaffold0000001	WormBase_imported	exon	955146	962852	.	+	.	ID=exon:SSTP_0000108100.1.2;Parent=transcript:SSTP_0000108100.1
SSTP_scaffold0000001	WormBase_imported	exon	962898	965155	.	+	.	ID=exon:SSTP_0000108100.1.3;Parent=transcript:SSTP_0000108100.1
SSTP_scaffold0000001	WormBase_imported	CDS	954958	955090	.	+	0	ID=cds:SSTP_0000108100.1;Parent=transcript:SSTP_0000108100.1
SSTP_scaffold0000001	WormBase_imported	CDS	955146	962852	.	+	2	ID=cds:SSTP_0000108100.1;Parent=transcript:SSTP_0000108100.1
SSTP_scaffold0000001	WormBase_imported	CDS	962898	965155	.	+	2	ID=cds:SSTP_0000108100.1;Parent=transcript:SSTP_0000108100.1
###
# Gene gene:SSTP_0000108200
SSTP_scaffold0000001	WormBase_imported	gene	965419	967038	.	-	.	ID=gene:SSTP_0000108200;Name=SSTP_0000108200;biotype=protein_coding
SSTP_scaffold0000001	WormBase_imported	mRNA	965419	967038	.	-	.	ID=transcript:SSTP_0000108200.1;Parent=gene:SSTP_0000108200;Name=SSTP_0000108200.1
SSTP_scaffold0000001	WormBase_imported	exon	965419	967038	.	-	.	ID=exon:SSTP_0000108200.1.1;Parent=transcript:SSTP_0000108200.1
SSTP_scaffold0000001	WormBase_imported	CDS	965419	967038	.	-	0	ID=cds:SSTP_0000108200.1;Parent=transcript:SSTP_0000108200.1
###
# Gene gene:SSTP_0000108300
SSTP_scaffold0000001	WormBase_imported	gene	969369	973174	.	-	.	ID=gene:SSTP_0000108300;Name=SSTP_0000108300;biotype=protein_coding
SSTP_scaffold0000001	WormBase_imported	mRNA	969369	973174	.	-	.	ID=transcript:SSTP_0000108300.1;Parent=gene:SSTP_0000108300;Name=SSTP_0000108300.1;info=method:InterPro accession:IPR001930 description:Peptidase M1%2C alanine aminopeptidase/leukotriene A4 hydrolase %0Amethod:InterPro accession:IPR014782 description:Peptidase M1%2C membrane alanine aminopeptidase %0Amethod:InterPro accession:IPR024571 description:ERAP1-like C-terminal domain %0Amethod:InterPro accession:IPR034016 description:Aminopeptidase N-type %0Amethod:InterPro accession:IPR042097 description:Aminopeptidase N-like %2C N-terminal
SSTP_scaffold0000001	WormBase_imported	exon	973133	973174	.	-	.	ID=exon:SSTP_0000108300.1.1;Parent=transcript:SSTP_0000108300.1
SSTP_scaffold0000001	WormBase_imported	exon	972608	973080	.	-	.	ID=exon:SSTP_0000108300.1.2;Parent=transcript:SSTP_0000108300.1
SSTP_scaffold0000001	WormBase_imported	exon	970092	972548	.	-	.	ID=exon:SSTP_0000108300.1.3;Parent=transcript:SSTP_0000108300.1
SSTP_scaffold0000001	WormBase_imported	exon	969369	970044	.	-	.	ID=exon:SSTP_0000108300.1.4;Parent=transcript:SSTP_0000108300.1
SSTP_scaffold0000001	WormBase_imported	CDS	973133	973174	.	-	0	ID=cds:SSTP_0000108300.1;Parent=transcript:SSTP_0000108300.1
SSTP_scaffold0000001	WormBase_imported	CDS	972608	973080	.	-	0	ID=cds:SSTP_0000108300.1;Parent=transcript:SSTP_0000108300.1
SSTP_scaffold0000001	WormBase_imported	CDS	970092	972548	.	-	1	ID=cds:SSTP_0000108300.1;Parent=transcript:SSTP_0000108300.1
SSTP_scaffold0000001	WormBase_imported	CDS	969369	970044	.	-	1	ID=cds:SSTP_0000108300.1;Parent=transcript:SSTP_0000108300.1
###
# Gene gene:SSTP_0000108400
SSTP_scaffold0000001	WormBase_imported	gene	974387	975415	.	-	.	ID=gene:SSTP_0000108400;Name=SSTP_0000108400;biotype=protein_coding
SSTP_scaffold0000001	WormBase_imported	mRNA	974387	975415	.	-	.	ID=transcript:SSTP_0000108400.1;Parent=gene:SSTP_0000108400;Name=SSTP_0000108400.1
SSTP_scaffold0000001	WormBase_imported	exon	975310	975415	.	-	.	ID=exon:SSTP_0000108400.1.1;Parent=transcript:SSTP_0000108400.1
SSTP_scaffold0000001	WormBase_imported	exon	974898	975202	.	-	.	ID=exon:SSTP_0000108400.1.2;Parent=transcript:SSTP_0000108400.1
[truncated: 31,979,669 more chars]
