# Supplementary material for: Transcriptional profiles in Strongyloides stercoralis males reveal deviations from the Caenorhabditis sex determination model
Source: Sci Rep. 2021 Apr 15;11:8254. doi: 10.1038/s41598-021-87478-3 (PMC8050236; doi:10.1038/s41598-021-87478-3)
Supplement: Supplementary file 2 — Supplementary Dataset 2. [file 41598_2021_87478_MOESM2_ESM.xlsx]

## Sheet: TMM-normalized CPM
genes	FL_Male_20110923	FL_Male_20111003	FL_Male_20111005	FL_Female_20110928	FL_Female_20111012	FL_Female_20111013	PFL_L1_20110930	PFL_L1_20111010	PFL_L1_20111017	L3i_20110803	L3i_20110923	L3i_20111104	L3_plus_g1	L3_plus_g2	L3_plus_g3	P_Female_g1	P_Female_g2	P_Female_g3	PP_L1_20111013	PP_L1_20110927	PP_L1_20111017	PP_L3_20110929	PP_L3_20111003	PP_L3_20111012
Ss_aap_1	57.1152	40.6814	37.6743	116.788	101.215	104.591	23.4421	24.6872	21.9311	19.9478	31.2112	28.7587	29.5624	29.6725	29.2331	97.6619	91.599	95.6026	30.7081	34.081	31.5477	31.6456	32.7129	28.0267
Ss_acbp_3	19.7058	21.9845	21.41	24.8398	12.1778	16.6855	52.1295	89.0157	82.0799	66.1894	10.3228	11.1808	24.6571	24.6902	25.0809	17.1915	16.0917	11.8698	106.744	133.99	70.1195	51.4571	58.8194	76.7548
Ss_acox_1	50.3007	84.7833	84.8437	80.2904	104.855	92.325	153.672	154.053	149.654	108.209	31.697	31.0232	13.6565	14.8046	13.8256	20.7095	19.0175	19.6185	67.1377	105.892	78.4334	147.363	135.715	167.502
Ss_acox_2	56.9044	134.83	87.9067	100.807	71.9236	64.9507	66.558	65.0859	75.3441	100.877	63.4244	60.065	59.8504	57.7634	56.3825	19.0943	15.124	8.56431	49.4267	51.1684	50.6331	40.3062	47.3257	50.3843
Ss_acox_3	70.147	78.0086	67.2624	22.794	27.3287	20.9299	52.8763	51.5337	52.6518	113.923	58.4755	64.3958	35.5706	37.9922	34.7238	8.29706	7.15687	6.95447	97.6579	102.024	75.331	45.6392	57.7388	51.9979
Ss_acs_1	19.0033	41.5116	63.8319	258.029	270.104	271.621	69.3249	56.1746	63.2942	85.7833	15.636	12.8509	179.087	183.698	188.433	274.533	269.508	277.235	121.825	101.663	104.456	97.3608	85.3189	85.0566
Ss_acs_17	1464.38	1404.88	1135.62	635.664	655.374	629.122	759.45	534.255	477.888	481.757	605.522	370.297	678.629	640.158	607.431	790.721	805.688	879.977	331.743	355.61	357.813	514.262	482	488.662
Ss_acs_19	236.891	236.55	189.352	787.56	738.942	722.849	278.488	315.084	270.871	244.456	354.284	291.437	593.163	577.001	594.077	535.901	551.529	580.57	548.545	455.52	444.979	243.115	266.173	297.443
Ss_acs_2	38.4632	73.1268	84.323	78.7656	71.5043	69.234	0.0848737	0.177258	0.071811	0.303389	0.182167	0.226447	0.0145127	0.0949015	0.0152097	2.47805	2.99328	2.91916	0.102474	0.391555	0.139437	1.58669	0.417508	0.509576
Ss_acs_20	0.632271	0.46493	0.857626	0.945728	0.724191	0.837194	80.647	74.5128	88.9163	56.6326	4.40236	3.84959	0.362818	0.41124	0.532341	0.708015	0.585153	0.858577	99.7074	70.245	154.078	46.3004	47.1538	51.4884
Ss_acs_22	204.715	297.489	304.304	170.984	198.295	179.14	387.313	340.851	319.947	303.111	246.532	247.903	134.46	125.175	131.306	44.1403	40.2405	29.4492	158.613	145.455	177.016	237.716	266.861	268.334
Ss_acs_4	191.192	271.154	243.78	408.477	436.001	430.883	192.12	203.556	198.27	578.26	510.401	516.355	485	499.388	508.811	508.421	510.434	539.959	154.241	170.201	133.337	207.195	195.05	211.41
Ss_acs_5	34.1778	46.3269	53.3566	36.5746	43.1656	48.2458	202.526	186.314	177.229	78.9318	17.0933	24.711	57.6445	61.9232	59.5613	15.5321	10.6453	5.731	309.233	305.46	267.754	65.7593	132.252	74.6528
Ss_act_1	1277.89	1304.03	1229.84	3228.21	3582.88	3274.73	2005.09	2014.7	1946.54	578.285	654.646	709.005	1020.71	982.136	974.716	1997.42	2154.89	2262.93	2143.57	2203.78	2253.57	1708.27	1781.73	1800.78
Ss_act_2	3140.39	6091.68	9572.83	5668.33	6562.94	5978.78	9229.6	8404.02	8871.65	9023.88	1839.37	1109.28	2023.64	2612.43	2548.27	1569.27	1667.71	1780.75	4175.19	4332.07	3871.27	8965.5	10393.3	10349.4
Ss_act_3	3334.14	5242.18	6011.47	3224.14	3496.76	3328.88	3365.92	2526.2	2798.37	5602.71	611.018	232.334	794.934	1049.28	1047.28	670.292	677.585	729.876	1647.85	1986.09	1423.39	3893.99	4395.3	4746.02
Ss_age_1	12.3995	15.3095	16.6931	15.6142	16.1228	15.712	38.7364	44.3628	42.6413	39.2636	57.595	61.7067	53.4068	52.2275	53.9946	30.4889	31.3057	31.4883	34.9608	35.4436	35.1556	21.0897	23.9698	23.6316
Ss_ain_1	187.117	175.777	179.55	192.156	193.454	199.213	416.374	393.593	377.596	524.939	589.37	558.899	481.503	485.943	487.411	145.077	159.882	161.906	398.095	394.578	400.028	204.66	244.365	221.495
Ss_ain_2	25.5719	25.5379	23.3397	26.6541	16.18	26.4398	5.99209	7.28369	7.16673	8.31792	8.22786	8.20869	28.5755	24.8009	24.7614	4.62423	3.78099	6.37493	7.19028	7.81544	9.29001	9.87271	7.31866	8.87511
Ss_akt_1	39.5521	45.1978	39.1445	47.4215	45.605	44.9554	34.1192	33.2761	34.3974	237.276	266.358	252.828	345.228	350.709	357.307	38.5868	36.2345	37.0261	55.3702	51.4817	49.1865	37.9262	37.0354	33.8443
Ss_arf_6	7.13061	6.4426	7.16731	29.0474	27.2525	28.3673	13.0706	16.0982	15.7984	10.9726	14.3001	13.5019	15.0352	14.3143	14.5557	32.9891	32.7461	35.8885	17.728	15.8815	16.0701	13.9496	13.9005	11.9113
Ss_argnt_1	117.392	124.103	96.146	734.966	895.672	776.897	30.0114	31.6325	24.2577	9.07639	7.55992	3.28348	13.1775	18.9329	17.6889	486.561	503.592	488.745	136.086	184.062	161.73	511.596	467.559	521.062
Ss_argnt_10	142.507	155.22	186.626	258.531	232.694	274.522	509.854	508.005	495.194	559.475	474.726	551.2	384.964	395.502	367.406	139.523	150.024	149.822	448.017	405.307	467.969	269.494	307.433	291.562
Ss_argnt_11	224.246	204.503	149.288	13.1823	18.4859	18.9245	1.17126	0.966861	0.962267	0.530931	0.0910834	0.198141	0.493432	0.41124	0.365034	18.5412	20.5029	22.3659	1.24677	3.80592	1.37694	16.7043	10.9289	15.0112
Ss_argnt_2	587.591	601.221	529.155	109.28	82.0242	78.6184	3.10638	2.96504	2.22614	2.12372	1.79131	1.78327	2.91705	2.48326	2.06852	205.59	206.919	220.912	4.90168	5.57575	4.30512	239.281	220.493	254.023
Ss_argnt_3	22.5861	24.8073	19.7867	21.2306	27.443	21.144	9.64166	8.71786	6.92258	1.16299	0.455417	0.283058	0.711123	1.28117	1.2472	196.275	203.116	197.043	7.99299	12.4671	7.96535	18.0045	13.8023	17.7502
Ss_argnt_4	315.152	314.525	245.557	322.493	344.543	315.817	5.53377	6.01065	5.19911	2.60409	2.67178	0.990704	4.26674	5.31448	5.24736	31.3297	32.4535	33.7421	29.1368	44.1048	36.1317	263.61	195.369	255.828
Ss_argnt_5	257.615	239.804	204.146	339.844	382.602	366.672	11.1354	13.8906	11.461	19.3663	8.44039	18.2007	15.6302	18.8221	18.6167	330.223	348.054	368.093	27.3435	17.2598	26.2142	458.773	390.149	480.785
Ss_argnt_6	14.753	20.3241	13.0175	177.816	162.467	182.119	37.9386	42.4935	34.5842	2.93276	2.27708	2.63244	10.9426	10.882	11.9549	61.7743	59.7981	58.3618	50.8101	56.7598	63.1825	33.2543	30.4535	31.169
Ss_argnt_7	2.49396	1.49442	2.32784	3.93732	4.89782	4.94529	6.26368	6.89694	5.55817	3.46369	4.79706	5.8027	10.246	10.1228	10.6316	5.84113	5.01881	5.19439	8.11254	8.11302	9.27258	5.22284	5.50128	5.28685
Ss_argnt_8	36.9879	39.6519	33.3555	33.5444	38.3631	38.4915	16.1769	13.1654	13.2276	64.546	43.6896	44.4685	132.472	152.871	149.405	129.81	118.133	113.525	11.5113	6.78173	11.1724	74.3539	62.2823	68.9201
Ss_argnt_9	61.3303	69.2745	80.4331	160.175	144.266	142.226	112.101	114.17	107.099	82.8505	97.2467	107.987	104.056	106.084	99.061	242.097	242.388	256.693	114.19	137.843	136.718	108.093	108.11	115.291
Ss_arl_5	18.5466	18.0658	13.0482	27.6963	22.3737	22.5848	7.51981	9.04015	9.68012	4.95536	6.25439	8.60497	9.97023	10.4866	9.26273	20.0236	19.1075	19.0604	9.42763	10.431	10.8935	11.5696	10.6342	11.2319
Ss_asd_2	49.7738	66.1861	68.4876	26.7699	32.7792	27.0433	203.935	188.86	176.325	147.548	110.12	120.045	136.579	147.667	143.2	6.30576	6.03158	6.82569	174.838	180.538	212.52	102.562	117.762	108.179
Ss_asna_1	183.569	201.946	198.357	124.257	97.3275	106.421	33.8986	45.6358	50.3682	29.3276	46.574	47.8086	60.7937	61.1324	62.5881	60.2919	61.7787	62.762	48.0604	52.2178	47.0775	55.2695	52.7042	63.5058
Ss_bcmo_1	30.8408	33.641	37.8274	33.3321	44.614	35.941	114.07	117.57	116.305	1024.62	624.194	400.896	74.5082	65.7668	78.2693	14.9347	14.0887	14.1665	30.3153	53.3611	45.7006	60.6907	63.2156	71.7865
Ss_bra_1	23.7804	24.8737	25.5144	39.5662	41.9459	39.7959	30.6394	32.6799	30.2899	25.6617	37.6174	39.43	41.3902	41.2031	41.7355	46.9281	44.2466	45.0109	34.6704	36.4303	36.2362	30.3894	28.2677	30.3197
Ss_cha_1	5.33918	5.47953	6.92227	2.68278	3.65907	3.42666	44.9661	34.5008	35.1443	77.2631	101.497	113.167	34.5548	31.9185	32.7618	1.59303	1.71045	1.09469	24.1668	26.939	23.9309	10.1372	10.8061	10.2764
Ss_cpt_1	524.82	542.872	543.582	327.955	475.66	467.193	243.825	139.534	197.064	704.647	948.815	513.666	428.459	465.049	395.514	354.804	358.969	337.872	152.857	156.152	225.731	280.447	441.281	481.294
Ss_cpt_2	15.9824	23.014	26.5864	91.0215	98.0898	99.8403	36.8352	43.0414	49.6932	30.1872	19.2793	18.3139	16.2833	15.8327	16.6547	64.2524	61.0135	59.3277	62.9021	74.4738	61.5964	39.0501	45.8522	55.0554
Ss_cpt_3	9.5192	6.90753	7.41234	11.0206	14.1217	10.1437	3.0894	1.48252	1.88145	7.10436	12.357	14.2095	6.83548	8.62022	7.66571	7.74392	7.08935	6.0959	40.7677	21.7391	15.0592	6.23656	7.51514	6.98543
Ss_cul_2	84.1623	75.7503	63.3112	95.0553	92.8108	94.3693	90.4584	100.409	97.9501	142.846	175.093	166.665	107.771	114.625	112.856	104.211	105.575	100.625	101.757	115.759	122.13	82.706	88.659	84.7382
Ss_cyn_4	18.0197	19.9588	18.9903	67.3783	59.6124	62.6728	11.5598	15.4537	12.9691	10.0877	13.5411	15.0021	17.1105	17.1297	16.8828	40.2463	38.8677	38.8935	18.4283	19.2958	20.1835	18.3791	15.1531	18.5783
Ss_cyp14a1	84.9351	68.0458	145.276	0.115803	0.228692	0.175227	0.186722	0.1128	0.258519	0.505649	0.850111	0.481199	0.435381	0.395423	0.273775	0.309757	0.202553	0.171715	0.102474	0.532515	0.244015	9.56419	5.15745	8.55662
Ss_cyp14a17	73.9757	66.6842	67.2011	41.9401	58.7929	46.8245	99.6927	85.2933	76.7946	239.956	321.008	231.57	54.5533	57.0042	53.2493	36.6177	41.3883	30.5653	68.4186	75.0063	84.6558	79.9513	77.2389	82.2115
Ss_cyp14a3	52.8298	57.7509	99.3009	22.7554	36.0952	28.9124	22.2709	15.1797	12.8254	81.9909	96.3055	81.0679	4.44089	4.31802	5.20173	17.1915	35.9869	16.914	3.97942	2.50595	4.02625	24.7479	8.42383	14.2681
Ss_cyp14a4	6.67397	13.9811	12.3743	5.51996	3.16357	3.48507	0.628066	0.128915	0.488315	403.685	227.466	284.898	2.87352	2.75214	3.20925	0.663764	0.787706	0.794184	0.35866	0.078311	0.104578	5.5534	3.38918	4.94713
Ss_cyp22a9	5.97145	4.38362	6.37094	2.41257	3.94494	3.48507	38.2781	35.3227	34.857	20.6305	23.6817	20.4934	32.1311	26.8097	30.4043	3.18607	3.03829	2.91916	35.0462	35.3653	41.3083	8.72677	13.1146	11.975
Ss_cyp23a5	0.597145	0.265674	0.306295	0.289509	0.114346	0.428332	19.5549	29.7954	31.9702	10.9979	0.637583	0.622728	0.174152	0.142352	0.212936	0.331882	0.202553	0.236109	33.492	38.8893	32.9595	14.0157	10.9043	16.6249
Ss_cyp29a10	74.8539	103.115	133.33	0.0965029	0.057173	0.214166	0.135798	0.25783	0.114898	0.353954	0	0	0.0290254	0	0	0.0663764	0.0225059	0.0429289	0.102474	3.02281	0.52289	7.22823	5.35392	6.306
Ss_cyp29a13	1.58068	4.3172	4.41065	5.88667	3.84965	4.10809	15.6168	12.5692	15.8128	13.5008	1.51806	1.72666	75.7854	71.8721	67.9723	10.7972	10.1727	17.4076	1.63959	0.92407	2.231	10.9305	9.20973	13.3339
Ss_cyp29a15	123.012	97.2367	93.2669	2.70208	7.75647	7.94361	34.5945	28.7641	27.6903	46.368	125.422	95.9002	29.0544	34.038	30.2978	13.4744	15.2815	9.80924	29.3247	25.8583	18.0048	21.1117	25.0013	21.5296
Ss_cyp29a16	36.3205	40.0504	46.4956	23.0642	30.7209	25.5247	35.0698	34.2269	37.0114	7.30662	4.372	5.3215	1.16102	0.996466	1.06468	2.61081	1.93551	1.52397	11.5454	11.2455	13.5951	45.3087	39.6632	49.2377
Ss_cyp29a24	12.54	13.4498	14.4878	11.3873	11.7205	11.3508	12.0521	9.00792	8.41624	20.2512	4.18983	4.8403	3.425	2.84705	3.48303	2.1683	2.00302	2.33962	3.99649	5.73237	2.66674	12.6053	13.3848	15.9242
Ss_cyp29a25	30.2085	46.7586	36.8473	55.2961	50.56	53.4831	67.1861	61.863	54.8492	42.3481	37.83	28.1926	49.6189	58.1114	51.7739	83.7007	80.4811	77.229	14.8075	18.4814	13.4731	43.744	36.0039	49.4288
Ss_cyp29a26	2.70472	3.78586	3.98184	7.50792	7.37531	6.30816	20.4885	21.6255	20.739	1.8709	1.06264	1.10393	1.30614	1.29699	1.29283	2.10192	1.37286	0.751255	9.88876	9.85153	8.94141	11.9222	11.2727	12.2086
Ss_cyp29a6	1.89681	2.45749	2.41973	2.72138	4.05928	3.25143	7.33309	9.7653	7.66941	1.71921	0.0910834	0.0283058	0.914301	0.61686	0.745277	0.531012	0.292577	0.171715	3.5866	4.76131	3.78223	3.61412	4.42067	5.30808
Ss_cyp29a7	0.421514	0.697395	1.50085	4.11102	21.9544	10.2021	30.3509	35.0971	25.1626	0.83432	0.5465	1.69835	0.261229	0.189803	0.212936	2.05767	0.900236	0.901506	13.6291	7.7058	11.643	16.1533	24.5838	18.0899
Ss_cyp31a11	0.210757	3.9519	3.36925	232.244	244.071	259.9	0.118823	0.725146	0.287244	1.26412	1.6395	1.18885	0.0435381	0.0632677	0.0304195	201.585	210.813	224.389	0.119553	0.078311	0.0348593	7.47064	1.71915	3.35471
Ss_cyp33e2	6.25246	6.47581	7.44297	6.52359	7.26097	5.76301	9.01359	10.5066	8.5455	24.9032	11.2943	13.6717	14.3095	12.9066	15.1185	5.42074	4.77125	3.60602	3.80863	5.07455	5.07203	4.36339	4.51891	4.31016
Ss_cyp37b12	30.1031	32.8108	24.6874	45.1633	57.4017	43.0863	114.766	90.7721	83.6023	193.411	76.6315	82.2568	11.0587	12.2581	13.0956	13.408	12.6933	9.63753	16.4471	17.1658	30.1707	68.8666	60.907	74.9076
Ss_cyp3a14	40.1844	42.5743	24.9324	76.5268	32.3408	30.8399	32.0653	23.4625	17.2777	7.53416	6.04186	3.90621	1.05943	0.838297	1.26241	113.902	130.264	67.4842	9.99124	5.30949	7.32045	34.6647	30.8464	28.0691
Ss_cyp3a18	17.7738	23.5122	23.3397	16.0388	22.4309	19.4502	35.647	34.388	33.3203	21.6923	28.8127	31.8158	2.6268	3.13175	3.10279	2.83206	2.31811	2.29669	7.4977	8.86481	5.80407	40.7249	31.3376	42.2098
Ss_cyp3a19_sic	40.5356	47.5889	55.47	25.2258	40.1735	40.8473	100.609	78.074	78.9202	13.8548	0.394695	0.254753	0.928813	0.854114	0.836535	9.95647	9.90259	7.85598	34.9608	36.352	35.8354	74.2216	71.492	85.4176
Ss_cyp3a20	24.2019	18.6968	18.4083	46.5723	33.7321	34.4028	23.0347	21.2548	17.6655	75.5186	205.454	339.33	91.343	86.3287	83.2733	92.9049	98.4858	80.7062	33.9531	37.6989	12.7585	45.4629	41.1368	53.0808
Ss_cyp3a21	11.9429	9.06613	5.88087	3.2232	4.17363	2.68681	15.3961	15.4537	14.3191	287.739	255.337	322.432	18.5908	24.3897	23.788	1.41603	1.82298	1.41665	7.61725	11.543	4.584	10.071	7.73617	11.975
Ss_cyp3a23_sic	13.9802	10.0956	9.31137	11.9278	5.96505	6.65862	13.8684	8.36335	9.60831	11.7563	1.54842	2.54753	3.00413	2.59397	3.27009	82.9484	83.992	44.4314	7.15612	4.41674	3.83452	9.03529	9.62723	10.4251
Ss_cyp3a27_sic	6.46322	9.76352	11.9761	6.02178	7.77552	5.72407	101.17	93.2215	108.147	10.2899	0.182167	0.396282	3.52659	3.49554	3.4374	8.25281	8.07961	5.83832	10.6061	8.26964	10.8064	40.2401	36.4951	41.4879
Ss_cyp42a8	0.316136	0.730604	0.980144	1.29314	1.21969	0.954012	37.2596	63.4744	60.0052	14.2846	4.58453	6.00084	6.67585	7.16506	6.35767	0.531012	0.652671	0.407824	125.087	125.157	112.596	35.0613	38.2142	47.9638
Ss_daf_1	12.259	11.1915	13.6301	11.3294	11.9492	12.6163	27.0238	27.0077	27.1876	48.2894	47.758	52.3941	41.7821	34.0222	36.8532	7.65542	7.67451	8.0277	19.2822	20.3765	21.0376	13.1122	11.9604	13.164
Ss_daf_12	141.875	149.707	143.499	113.372	121.34	121.276	280.338	230.999	239.791	1761.5	2482.23	2828.09	813.132	842.093	798.815	74.1425	75.1247	81.9297	377.908	286.368	307.18	196.198	214.034	229.819
Ss_daf_15	165.76	153.493	171.158	144.31	160.065	154.511	162.075	154.343	142.157	207.316	198.471	193.98	116.9	115.147	118.24	200.103	214.909	204.706	176.29	162.997	163.054	136.257	149.173	138.477
Ss_daf_16	92.8385	92.4214	116.698	67.8029	84.94	85.1213	370.949	279.761	260.071	757.891	951.001	870.772	667.889	719.891	661.882	69.1643	66.4599	62.2683	284.588	228.324	253.706	144.344	169.017	127.16
Ss_daf_2	23.1833	24.2428	26.3414	65.7377	60.489	66.703	39.653	42.4291	39.6396	55.3685	72.9578	72.095	72.4329	72.3782	70.2538	119.079	114.127	121.489	42.6122	43.9951	45.9271	35.7886	33.5234	39.662
Ss_daf_36	3.02085	2.88921	4.34939	9.68889	11.3774	11.9933	21.8974	19.0794	18.0389	3.71652	3.03611	4.75538	2.6268	1.8664	2.08373	15.0896	14.3363	14.467	14.9783	7.58051	13.9786	8.88103	13.5322	9.12989
Ss_daf_37	2.88035	2.65674	2.97106	0.945728	1.58179	1.32394	4.49831	2.85224	2.62828	10.745	21.4046	21.569	5.9357	6.62729	5.97743	1.3054	1.28284	0.794184	1.63959	1.50357	1.16779	3.41578	2.79976	3.4821
Ss_daf_38	1.58068	0.996278	1.77651	0.714121	0.667018	0.856664	2.85176	1.80481	1.80964	25.3836	38.1032	40.5057	5.54385	5.64664	5.39946	0.354008	0.562647	0.321966	1.21261	1.50357	1.37694	1.10186	0.982371	1.16778
Ss_daf_4	18.1954	15.1102	14.4265	13.8385	13.3022	13.6093	46.1204	43.1865	43.977	173.741	162.128	167.627	71.0397	71.0971	70.4971	12.9213	12.3332	11.9771	34.0898	35.7412	32.5237	22.1475	25.7136	22.5275
Ss_daf_5	28.2766	31.0175	41.3498	59.3107	70.8373	70.8695	179.389	155.487	131.673	183.753	242.707	235.929	83.6367	83.3393	84.9312	91.0021	87.7505	89.1203	249.064	152.691	204.223	128.389	168.256	127.373
Ss_dbl_1	5.51481	6.1105	8.20871	20.3428	25.0036	21.6892	9.62468	8.33112	6.98002	1.61808	0.242889	0.424588	3.27987	2.73633	2.84422	29.0508	28.8976	27.2813	5.32866	5.27816	5.75179	4.80413	4.69082	5.01083
Ss_dbl_2	0.878155	1.36158	2.02155	2.39327	3.1064	3.54347	68.0178	56.1585	57.7073	11.3771	0.880472	0.905787	4.97786	3.98586	5.35383	0.132753	0.247565	0.150251	34.2776	34.7701	31.0771	8.83696	13.1883	9.29975
Ss_dcap_2	96.2106	102.583	94.8902	241.798	254.096	244.928	82.1238	81.5064	82.64	209.92	236.483	241.42	183.774	187.525	194.213	187.005	185.426	191.999	86.6761	88.6794	95.7062	83.2569	77.3126	76.6911
Ss_dcr_1	159.086	159.836	143.652	248.07	240.717	244.071	70.1397	76.5915	71.5237	45.6854	73.9597	92.8431	109.745	115.637	114.484	214.33	231.045	242.72	100.783	100.614	94.7999	118.428	106.44	112.595
Ss_ddx_15	42.9242	39.1537	35.1933	147.669	119.511	134.282	27.9574	35.516	32.99	17.7735	30.3611	39.2885	55.6127	57.4787	54.755	121.734	121.329	126.726	58.2054	70.6209	58.8251	55.0051	53.5638	53.9513
Ss_ddx_35	10.5379	9.3318	11.8536	34.9147	28.2053	32.1054	11.5259	12.5853	12.4089	12.2114	20.1294	17.2666	13.4243	14.7097	15.012	42.0605	43.4589	45.5046	11.2209	12.9683	12.8108	12.9359	13.8269	15.8605
Ss_derlin_1	103.341	91.1262	89.5607	113.68	94.0495	95.5959	53.5214	67.5997	71.8828	63.8887	89.626	76.907	74.7259	73.5961	74.7558	90.3826	85.1398	87.1026	95.6939	87.5987	92.2552	78.6291	89.5922	87.0313
Ss_dmd_3	20.7596	20.2577	21.9001	2.83718	4.3642	2.49211	1.4768	1.33749	1.53675	1.39053	0.880472	0.849175	2.30752	2.79959	2.9659	1.26115	1.19281	0.901506	3.84278	2.08307	3.1722	9.47604	10.7324	8.47169
Ss_dnajc3	314.485	358.627	331.656	158.303	139.521	134.827	84.2796	106.774	113.188	80.6004	93.6944	90.89	164.966	153.266	158.257	114.256	119.056	121.016	125.992	146.567	143.324	115.652	124.073	133.764
Ss_doxa_1	5.16355	5.54595	10.4447	6.7938	8.0995	6.23028	36.7164	22.3506	25.5791	62.3212	31.0594	48.1199	1.08845	1.3128	0.958213	0.287631	0.3826	0.429289	39.5551	12.7647	43.9402	31.1387	44.133	28.6212
Ss_dpy_19	4.25027	4.01832	4.13498	6.50429	5.92693	6.85331	11.8484	12.1341	11.4754	7.45832	10.6568	13.4453	14.2079	13.2071	13.3694	17.4349	15.3715	15.9481	10.9647	11.9659	12.8805	8.48436	8.30103	7.57994
Ss_drh_1	53.2513	46.3601	44.7803	90.5776	75.6398	77.606	1.90117	2.15932	1.89581	1.33997	1.51806	0.905787	3.04767	4.77671	3.9089	134.147	121.307	124.73	6.6779	8.80216	7.07644	36.9345	29.1273	32.1245
Ss_drh_2	19.495	21.3536	19.0822	63.6919	65.768	61.8356	2.39344	2.61052	1.85272	2.35127	2.55033	2.80228	2.07532	2.41999	2.79859	84.6742	81.9214	86.2655	5.85811	7.97206	5.00231	25.982	18.3212	23.1645
Ss_drh_3	43.5565	31.0507	25.3	0.212306	0.209634	0.233636	0.152773	0.0805718	0.201071	0.0505649	0	0	0	0.0316338	0.0304195	0.110627	0.0450118	0.0429289	0.0512371	0.0469866	0.0697186	4.05486	2.97167	2.78143
Ss_dro_1	16.6849	22.848	27.3828	44.0053	44.8046	45.8315	72.1087	73.2075	74.0515	45.6095	69.527	63.7731	49.4303	48.2732	49.9031	41.4853	39.3403	39.0438	72.1077	95.1322	86.1199	50.8841	60.1948	57.7307
Ss_drsh_1	28.7683	30.4861	31.7322	31.3248	24.3938	25.9725	13.9023	14.7607	13.2563	11.3771	14.968	21.654	43.4801	42.4368	42.861	31.6837	34.0964	34.7509	18.4966	19.3428	21.8916	22.3238	19.2053	22.0604
Ss_ech_1	1933.94	1960.61	1693.51	669.363	651.81	628.675	504.167	395.591	472.258	792.377	530.014	323.026	288.687	309.774	293.305	493.642	492.676	483.121	475.566	524.12	419.584	610.676	732.726	775.489
Ss_ech_8	7.93852	13.3169	13.6301	8.64666	8.36631	5.82142	17.8574	15.3086	16.3298	35.6735	28.1751	37.6185	7.06769	6.57984	6.4033	1.90279	2.56567	1.97473	22.049	25.686	14.6235	12.8037	17.9283	16.2215
Ss_ecr_1	1.08891	2.02577	1.13329	15.4598	20.9634	23.9087	5.66957	5.26939	5.22784	0.505649	0.455417	0.622728	0.986864	0.553592	0.806116	1.17265	1.64293	1.54544	10.1449	7.3769	7.00672	5.11265	7.58881	5.83889
Ss_egl_30	184.377	217.421	233.581	259.072	230.807	228.671	462.375	414.413	404.956	439.889	445.428	371.542	491.603	481.056	504.051	253.47	252.314	256.006	376.917	321.858	400.08	257.925	306.131	271.837
Ss_egl_5	26.0285	26.7999	29.5268	8.70456	10.3483	10.4941	26.8201	30.3917	30.7207	13.3491	11.2336	10.8411	6.06631	6.91199	7.43756	1.59303	2.40813	2.2323	24.8671	20.2982	25.0464	15.0074	16.995	11.5928
Ss_elt_2	46.1558	36.3309	33.1411	8.55015	16.0275	13.7845	28.1781	21.7705	25.0477	49.8064	68.2518	63.3202	37.0655	45.2206	42.6329	5.42074	5.31139	6.41786	42.6464	29.1004	33.9181	30.8963	33.99	32.8252
Ss_emb_8	46.5071	66.651	68.457	131.572	113.546	122.347	64.2664	88.8545	88.1408	90.5364	82.8555	102.694	58.0944	60.7844	56.7323	102.375	99.3635	101.505	102.508	122.572	84.621	74.5742	81.0456	84.1861
Ss_enpl_1	339.178	410.4	447.405	582.144	491.116	582.142	395.24	648.151	750.611	273.91	136.746	160.183	917.232	833.71	905.283	519.02	555.333	599.051	623.402	792.758	675.504	518.802	522.4	689.923
Ss_era_1	998.321	1209.78	1093.57	2386.48	2241.85	2304.06	689.633	842.909	943.021	586.35	408.812	406.727	691.922	727.452	727.071	1246.97	1295.93	1405.56	1088.72	1186.99	1185.84	983.503	1003.96	1128.79
Ss_erd_2	234.889	192.448	163.807	60.2178	43.7945	49.7449	35.2735	53.7736	60.9388	37.5444	13.0249	13.1056	62.84	57.3996	64.687	56.4421	54.0141	54.7558	48.1117	70.0884	46.6069	48.2176	44.8943	59.1532
Ss_eri_1	13.9451	9.3318	10.8122	11.5417	10.1006	12.0128	5.58469	7.62209	7.85612	0.83432	1.91275	1.81157	3.68623	3.98586	3.68076	7.12441	6.03158	5.83832	10.1791	13.5948	11.5036	8.79288	9.03781	8.64155
Ss_evl_20	10.6081	11.9885	10.5978	29.3176	26.757	27.0044	4.44738	7.10643	6.37681	1.61808	3.1272	3.73637	7.05318	6.50075	6.8748	22.037	20.6154	20.4556	10.6573	9.53828	9.44687	8.99122	8.91501	9.44838
Ss_fem_2	17.8792	19.2946	19.1434	104.242	91.7436	93.5711	28.4327	32.8088	30.6202	16.7623	16.5164	15.2002	24.6861	23.583	24.3508	57.2829	55.9721	54.9919	40.8701	49.8215	46.3454	32.0863	30.4535	31.1266
Ss_fox_1	20.3029	23.8775	24.4424	20.9411	21.3255	22.7795	98.4196	88.4517	81.29	96.3008	96.7002	73.6235	64.1171	78.3096	74.2387	9.2927	10.8253	10.2385	63.3462	57.0731	64.0365	35.1054	47.0064	36.4983
Ss_ftt_2	3598.64	3318.24	2487.61	2478.06	2386.8	2316.67	1497.97	1666.37	1626.98	848.504	897.596	787.072	1111.76	1144.58	1141.66	1422.2	1513.14	1599.57	1469.07	1552.38	1417.29	1201.12	1319	1311.37
Ss_gapdh_1	320.421	566.384	671.981	2429.21	2270.82	2185.68	873.096	962.011	1074.54	1486.96	1166.53	1222.47	1686.78	1755.92	1732.95	2481.75	2475.96	2522.82	596.52	719.005	509.626	801.166	947.104	1006.22
Ss_gapdh_2	96.035	256.276	368.841	195.785	216.152	180.094	590.704	609.719	680.15	828.581	44.5701	53.6113	263.072	351.768	351.01	29.4269	26.1068	29.1058	284.059	317.003	325.394	412.582	581.563	510.998
Ss_gapdh_3	39.7277	88.1042	144.847	20.999	25.3467	19.3528	131.945	130.333	145.69	350.591	185.294	159.815	1734.78	1545.36	1675.7	54.3402	51.9436	46.6851	51.8007	58.7489	58.4416	50.4213	83.5752	56.8389
Ss_gck_2	66.9856	67.1823	55.3782	61.9355	55.4768	60.4922	44.9661	42.9609	41.5929	48.4917	39.4998	37.1656	56.3819	55.9761	56.565	46.552	45.3044	46.5778	31.7499	29.7895	36.0445	26.9516	26.0574	24.5021
Ss_gcn_1	348.557	326.082	289.571	454.76	435.296	411.647	206.82	254.897	232.869	45.6095	62.2403	76.2842	174.036	176.169	157.771	414.477	411.048	430.619	469.144	565.719	459.359	451.765	454.592	474.882
Ss_gcy_1	5.19867	4.84855	5.72772	1.13873	3.12546	1.88855	38.7534	35.2099	24.6168	90.2583	133.134	198.282	58.6894	54.2362	56.1848	0.309757	0.292577	0.601004	29.8712	36.6809	34.3016	5.906	7.90808	6.62448
Ss_gcy_11	10.3271	9.43143	8.97445	1.71775	1.96294	2.14166	4.9057	4.36699	4.00705	14.1834	21.86	23.1259	15.1077	15.3424	13.78	1.26115	1.35035	1.82448	3.70615	3.94688	4.09597	3.08522	2.21033	2.39925
Ss_gcy_13	4.67178	2.88921	2.05218	2.21957	2.76336	2.16113	0.407394	0.354516	0.301606	1.59279	4.7667	6.19898	1.62542	1.78731	1.55139	0.774392	1.23782	0.837113	0.324502	1.03371	0.50546	1.32224	0.933252	1.21024
Ss_gcy_2	1.79144	1.99256	2.60351	0.656219	0.857595	1.0903	3.75142	5.22105	3.89215	13.8801	24.5621	66.9716	14.295	11.6254	15.2554	2.74356	3.08331	2.36109	2.61309	6.53114	2.54473	2.00539	1.59635	3.24854
Ss_gcy_3	0.597145	0.730604	0.765738	0.636919	0.609845	0.54515	2.73293	2.15932	2.15433	4.7531	6.74017	5.54794	2.64131	2.46744	1.85559	1.37178	1.48539	1.43812	3.33041	3.71194	3.79966	1.52057	1.52267	1.42256
Ss_gcy_4	26.731	14.7781	9.40326	4.70934	4.57384	6.13294	12.2727	5.73671	5.34274	63.8129	34.3991	21.3426	30.0994	27.1418	23.5295	8.9387	8.75479	9.42288	11.4942	5.62273	11.4861	2.97504	3.63477	3.90675
Ss_gcy_5	0.45664	0.498139	0.336925	1.67915	1.14346	1.51863	0.067899	0.0966861	0.0861731	3.71652	5.22211	5.63286	0.53697	0.664311	0.380243	0.420384	0.49513	0.38636	0.102474	0.407217	0.139437	0.859455	0.540304	0.764363
Ss_gcy_7	1.79144	1.22874	2.29721	0.270208	0.32398	0.467271	3.17428	3.56127	2.74318	2.04788	0.941195	0.792563	1.66896	1.23372	2.17499	0.044251	0.135035	0.236109	2.1178	1.59754	2.7016	1.41039	1.3262	1.23147
Ss_gcy_8	1.08891	0.531348	0.520702	0.386011	0.400211	0.54515	0.305545	0.0966861	0.0574488	4.24745	6.58836	8.46345	0.0870762	0.0949015	0.0152097	0.420384	0.292577	0.107322	0.17079	0.42288	0.174297	0.462783	0.34383	0.594505
Ss_goa_1	117.673	129.981	136.638	293.484	292.611	289.358	294.8	289.172	281.499	295.375	328.659	308.76	138.843	145.01	146.622	262.629	268.203	283.008	249.866	218.394	271.728	163.847	184.882	164.869
Ss_gpa_10	1.54555	1.02949	0.949515	0.791323	1.02911	0.623028	2.10487	2.28824	2.09688	5.76439	9.50303	8.18039	4.91981	4.83998	4.22831	0.796517	1.26033	1.41665	1.7079	2.28668	1.91726	1.07983	0.982371	1.3164
Ss_gpa_12	2.66959	1.59404	1.92966	2.89509	3.27792	3.15408	12.6632	9.18518	11.0589	24.5492	16.3646	22.4182	22.7559	17.9997	22.4648	2.45593	2.65569	2.79038	15.9347	7.26726	17.2902	7.14009	9.06237	7.26145
Ss_gpa_13	4.77716	3.88548	5.6052	1.50544	2.02011	1.285	9.91325	7.87992	8.27262	29.1759	38.7711	37.7034	9.11398	12.005	11.9396	2.12405	2.2956	2.06058	5.84103	5.01191	6.32696	3.37171	4.54346	3.43963
Ss_gpa_17	13.1723	10.0956	8.3006	6.42709	7.77552	7.28164	11.8484	9.55581	9.60831	10.3405	17.3969	17.6628	6.80646	6.51657	7.42235	12.877	12.9859	17.5364	7.99299	9.28769	8.57539	8.90307	8.93957	7.0279
Ss_gpa_2	0.667397	0.43172	0.64322	1.08083	0.819479	1.03189	1.78235	2.40104	2.1256	8.19151	16.729	18.4837	4.19417	3.71698	3.08758	0.951396	0.720188	0.987364	1.43464	1.39394	1.62096	1.60872	1.37532	0.912989
Ss_gpa_3	4.81229	4.48325	4.16561	3.5513	2.51561	2.35583	7.51981	6.80026	7.72686	21.8946	37.0102	38.6658	13.8596	13.2071	13.0043	1.15053	1.5304	0.92297	6.38756	5.98296	6.41411	2.44614	2.57872	1.63489
Ss_gpa_4	0.807902	1.22874	1.62336	4.26543	5.20274	4.57536	27.4312	21.6255	17.6368	2.62937	0.151806	0.198141	18.0248	17.4302	16.8372	6.39426	5.80652	6.37493	12.4506	11.2611	5.75179	7.33842	9.9465	6.8368
Ss_gpa_5	1.44017	1.0627	1.50085	0.829925	0.800422	0.798255	10.5413	8.0894	9.03382	10.2647	14.6341	16.8703	5.06493	5.82063	5.67323	1.57091	1.55291	1.73862	6.83162	7.14197	7.05901	1.78502	2.75064	2.08077
Ss_gpa_6	0.421514	0.498139	0.520702	0.0579017	0.152461	0.214166	1.15428	1.06355	1.04844	3.13502	4.82742	5.8027	3.46854	3.93841	3.17883	0.132753	0.112529	0.0429289	0.836873	0.861421	0.906342	0.418709	0.712219	0.573272
Ss_gpa_7	7.09549	8.46836	12.5887	1.17733	1.86765	1.285	27.6858	21.6738	21.9023	29.7069	44.7523	44.0439	34.279	30.2736	28.5791	0.752266	1.03527	1.37372	14.3976	10.7129	13.2291	6.14841	6.33629	5.62656
Ss_gpb_1	147.741	225.159	279.617	320.525	335.796	331.724	844.171	773.924	767.056	736.528	628.02	480.293	426.645	435.108	426.679	207.117	208.45	224.26	594.573	548.412	588.547	372.122	452.775	414.964
Ss_gpb_2	7.16574	8.90008	8.48437	8.95546	8.44254	8.50823	17.8065	17.5969	16.0138	21.7429	29.2985	29.4381	20.9418	18.9961	19.2707	4.82336	4.86127	4.27142	12.7239	12.1695	13.4906	7.3825	9.33252	7.83472
Ss_gpc_1	1.22942	1.22874	1.16392	7.75883	5.81259	6.23028	4.41343	4.94711	4.32302	8.16623	13.7839	14.3228	7.41599	6.80128	7.77217	5.99601	6.41418	5.21586	3.75739	2.94449	3.92167	2.2478	2.1121	2.22939
Ss_gpc_2	9.62457	9.82994	14.2734	10.8855	12.4065	10.4747	40.349	37.4498	36.164	28.7967	33.6705	72.0384	23.1333	19.7079	20.0312	1.50453	1.913	1.37372	27.8047	18.591	27.1554	23.2494	28.366	25.5212
Ss_gsa_1	69.5498	75.385	99.9747	43.9474	53.9141	53.6194	201.694	176.839	170.709	156.979	160.064	132.868	126.856	129.62	131.823	34.6706	34.389	35.9314	138.357	112.705	134.766	79.3784	92.2692	78.0712
Ss_gst_1	56.3424	81.3959	93.9713	347.97	202.145	216.21	102.612	173.713	222.384	146.031	114.826	128.509	351.004	330.684	338.386	409.521	468.955	505.101	208.979	237.533	112.526	109.812	172.529	183.171
Ss_gst_2	10.8189	12.7524	15.4066	2.02656	3.2398	3.60188	5.99209	6.04288	6.07521	6.69984	7.07414	7.61427	1.61091	1.78731	2.05331	1.32753	1.46288	2.16791	5.03832	4.76131	5.21147	6.03822	5.37848	5.71149
Ss_gst_3	16.7201	14.7781	13.7527	1.56335	3.54472	3.19302	9.23426	9.21741	7.23854	32.8166	35.1278	22.6447	3.51208	4.0175	3.61992	1.52666	1.80047	2.10351	7.77096	13.5478	6.15267	5.39914	6.50821	6.39093
Ss_gst_4	59.9604	106.502	106.131	188.354	119.225	97.2703	345.504	286.143	357.461	130.356	111.941	111.468	91.1978	85.3955	99.0914	89.7852	91.7115	101.613	159.911	99.4393	113.868	181.058	195.688	231.857
Ss_gst_5	5.65532	7.40567	11.823	19.4164	16.2752	16.2766	14.6492	11.2156	21.4715	9.3545	3.18792	2.32108	7.60466	6.75382	8.66955	25.9089	35.1317	33.5704	97.3334	84.4036	43.1384	23.5358	46.4416	43.8023
Ss_hacd_1	0.210757	0.697395	0.459443	0.115803	0.0952883	0.155757	1.29008	0.402859	0.517039	0.151695	0.303611	0.113223	16.9508	14.1878	14.5405	0.287631	0.270071	0.171715	0.409897	0.203609	0.48803	0.440746	0.34383	0.509576
Ss_hacd_2	264.289	253.154	247.303	221.59	217.181	191.017	132.81	146.334	168.095	142.82	70.8932	69.4342	107.046	98.6659	104.111	294.335	286.883	284.511	153.506	178.768	132.308	139.055	163.958	175.188
Ss_hecw_1	14.0505	12.6195	11.9455	12.584	12.6162	13.1615	43.6591	32.0192	31.9559	64.2932	66.9159	67.3679	38.7054	37.0749	36.1383	5.57562	5.42392	5.66661	26.2334	20.4548	24.907	15.4041	14.8338	12.7182
Ss_hlh_4	7.13061	5.24706	5.48268	0.270208	0.419268	0.428332	2.46134	2.64275	1.92453	2.62937	5.76861	7.33121	1.75604	1.77149	1.8708	0.309757	0.292577	0.214644	1.24677	1.23731	1.27236	1.67483	0.933252	0.997919
Ss_icl_1	843.38	827.874	402.502	320.428	208.986	252.151	372.749	122.002	220.417	5663.59	11812.6	8187.41	1122.31	1203.87	1215.77	994.961	1082.8	898.372	271.164	189.262	449.668	171.406	542.146	239.394
Ss_ilp_1	32.4215	39.8179	48.7316	25.5347	27.9004	25.5831	40.4339	32.7282	33.6075	6.4723	1.27517	1.89649	1.4803	1.50261	1.44492	1.43816	1.68794	1.73862	64.0635	35.5689	47.5132	45.0002	56.5846	51.5945
Ss_ilp_2	42.9593	70.1048	70.5704	52.015	40.1164	39.8349	16.8899	14.6318	15.1808	75.3164	25.7159	28.9852	29.8236	28.1383	28.7616	14.0497	15.7766	11.741	9.82045	13.0779	11.6081	35.7004	37.0354	36.923
Ss_ilp_3	18.8628	16.2393	17.5201	5.19185	5.8507	4.92582	11.441	10.5388	7.74122	3.1603	6.98306	10.3882	8.04004	7.67121	7.05732	3.18607	4.05106	3.32699	13.2363	8.05037	10.3184	10.3575	11.6165	9.49084
Ss_ilp_4	2.31833	2.02577	2.08281	1.40894	2.15352	1.94696	12.12	12.2147	9.99609	27.9877	31.3327	33.3443	20.6951	19.1701	19.1186	1.54878	1.37286	1.33079	6.81454	6.2179	7.37274	4.51765	5.23112	5.03206
Ss_ilp_5	0.597145	0.564558	1.31707	0.868526	1.46744	1.40181	2.10487	1.32138	1.23515	4.7531	5.25247	3.65145	2.88803	2.94195	2.50961	1.01777	1.12529	1.24494	0.819794	0.986719	0.906342	0.859455	0.736778	0.721899
Ss_ilp_6	3.26673	2.88921	2.94043	1.44754	1.81048	1.63545	20.8789	14.2934	15.6835	9.65789	3.279	2.68905	19.3019	16.8608	18.13	1.46028	1.913	1.71715	10.7256	10.1648	12.8979	7.58083	7.14675	5.39301
Ss_ilp_7	2.84522	2.95562	2.20532	0.810624	1.14346	0.817725	6.26368	5.39831	5.45763	43.3088	41.8073	38.9488	24.7297	24.105	23.0732	0.619514	0.562647	0.858577	4.09897	3.58664	3.20706	2.64448	2.5296	1.86844
Ss_ist_1	8.95718	10.8926	9.89333	58.5	47.8157	53.5415	10.3206	12.3436	11.7626	11.2001	14.4519	26.2395	17.3717	18.5849	17.5977	30.1128	28.3124	31.4668	15.781	14.7225	16.0004	15.4041	13.9251	15.5208
Ss_ist_2	96.5619	92.6206	94.2164	45.8389	48.0253	54.3982	282.952	223.232	224.682	274.112	259.466	180.223	509.527	521.009	522.637	68.7218	70.0158	69.2442	204.983	250.658	193.121	92.4685	111.352	96.4159
Ss_laf_1	266.959	302.304	245.342	536.73	504.285	452.26	252.177	297.551	271.905	239.45	181.438	161.372	301.371	308.636	295.419	348.675	346.838	346.178	595.563	665.644	521.356	368.993	353.555	368.381
Ss_lbp_1	167.411	240.402	217.255	247.182	206.261	194.385	199.199	183.816	219.569	74.8107	17.3666	15.455	91.2269	104.882	107.7	232.627	225.036	234.671	126.129	140.929	158.523	251.666	265.486	265.701
Ss_lbp_2	3.65312	3.2213	3.76743	12.391	10.0434	9.57906	5.48284	5.9462	5.81669	1.31469	3.06647	5.3498	9.5929	10.4392	12.1526	13.8063	11.613	10.9039	12.9801	13.1249	9.37715	11.7679	9.92194	8.66278
Ss_lbp_3	2.91547	3.35414	3.36925	1.71775	2.09634	1.47969	20.166	12.0535	14.7787	2.93276	0.607222	0.254753	0.725635	0.806663	0.912584	0.309757	0.49513	0.472217	23.2275	14.9261	25.639	9.07937	12.5989	6.02998
Ss_lbp_4	1234.3	1274.37	1113.72	1103.38	980.65	925.664	304.035	242.795	275.61	305.665	347.21	353.229	213.656	204.94	207.248	859.332	850.25	784.632	218.27	148.572	143.986	569.047	510.661	584.504
Ss_lbp_5	1.44017	2.5239	3.00169	3.5127	2.1154	2.68681	6.97662	10.7966	6.60661	0.252824	0	0.0283058	0.130614	0.221437	0.136888	5.79688	5.26638	3.02648	6.45588	10.4937	5.54263	3.92264	6.45909	4.48002
Ss_lbp_6	0.316136	0.531348	1.74588	3.5513	5.03122	3.83552	22.1011	13.7778	24.1572	0.682626	0.0607222	0.226447	0.478919	0.442874	0.57797	0.154878	0.0225059	0.0429289	68.077	48.3649	51.9229	37.2651	55.4548	45.5645
Ss_lbp_7	1.40505	3.88548	5.66646	0.926427	1.20063	1.07083	6.82385	5.72059	5.58689	0.151695	0	0	0.0435381	0.0158169	0.0152097	0.376133	0.270071	0.171715	3.56952	2.88185	3.24192	4.03283	2.28401	1.63489
Ss_lbp_8	40.2546	36.1649	33.4474	74.2879	69.9988	76.613	72.9065	48.198	55.8402	59.6665	63.4547	60.1782	46.3536	44.8093	44.8079	102.95	99.6561	91.0736	84.712	89.8384	86.8345	71.7534	90.7711	82.8697
Ss_let_23	8.21953	10.8926	12.6806	26.7506	37.8676	35.6489	22.1181	22.0444	20.3656	15.0178	12.1748	17.2099	51.7668	53.4137	58.3293	19.7138	19.4451	24.1904	28.744	35.2243	29.1947	30.3233	27.6783	30.5745
Ss_lev_9	65.1591	54.4964	47.537	11.4452	16.7136	14.5633	47.733	48.0369	41.8371	54.0791	41.0179	51.6015	19.8389	28.945	25.7957	4.57997	3.4434	4.29289	32.4331	27.5968	34.929	34.5324	34.1128	34.0991
Ss_lgc_36	2.07244	2.35786	7.41234	1.62125	4.45949	2.66734	6.84082	4.12527	4.50973	7.15493	7.28667	8.237	3.38146	3.49554	3.08758	0.331882	0.405106	0.407824	4.47471	3.08545	4.70601	4.76006	5.99246	8.53539
Ss_limdb_1	36.3907	35.866	36.3879	56.5121	51.0745	55.5079	85.349	93.2376	83.2002	85.2776	126.15	121.319	79.2249	78.7683	71.6683	54.6942	55.2069	57.3959	82.116	76.7291	90.3205	45.7715	50.6903	49.3864
Ss_limdb_2	62.7002	63.629	77.9215	64.6955	79.1083	75.328	314.135	355.724	310.166	275.376	395.393	363.56	254.321	256.772	240.025	93.6129	92.9718	98.1568	270.071	243.015	303.468	133.678	149.517	143.743
Ss_lin_2	35.9341	34.8033	47.1082	11.368	15.9513	17.3864	91.1205	75.4152	75.4877	154.653	213.773	122.961	42.0288	45.3629	44.8079	6.7704	6.07659	7.01887	48.197	42.7578	52.8641	39.2705	42.905	38.9613
Ss_lin_31	0.140505	0.166046	0.0918885	0.289509	0.419268	0.233636	3.41192	3.52904	3.40384	3.10974	2.55033	2.63244	4.86176	4.68181	5.32341	0.110627	0.135035	0.107322	3.1767	2.96016	3.76481	0.484821	0.957811	0.467111
Ss_lin_35	84.8649	64.9573	42.9119	200.128	209.825	211.596	80.5282	100.876	87.279	8.59603	8.07606	6.53865	24.2217	24.1999	22.8298	404.896	420.162	421.046	91.5095	105.046	133.476	117.349	107.226	115.461
Ss_lip3_1	617.237	1014.04	614.612	1465.61	794.38	910.595	311.3	448.656	430.938	55.7983	11.8712	11.5771	12.9598	11.4989	12.9283	25.0682	28.695	23.203	111.133	165.487	124.448	352.443	457.736	590.98
Ss_lip3_10	0	0	0	0.0193006	0.0381153	0	0.0169747	0.0161144	0	0	0	0.0283058	0.116102	0.173986	0.0456292	11.8593	12.8284	12.7928	0.0341581	0.0469866	0	0	0.0245593	0.0424646
Ss_lip3_11	28.6278	25.5379	18.684	5.71297	5.90787	5.91877	10.4734	9.57192	10.2115	27.7854	36.9798	48.4596	19.389	19.7395	16.6395	6.30576	5.53645	6.3964	7.48062	5.65406	7.91306	7.69102	8.30103	8.02581
Ss_lip3_12	1.40505	2.62353	4.7782	2.64418	3.94494	3.05673	8.55527	6.97751	6.70714	1.4411	0.0303611	0.0283058	6.35657	4.74508	5.87096	12.1248	11.433	12.1489	7.03656	6.35886	3.34649	5.26691	5.15745	5.30808
Ss_lip3_13	22.551	19.1617	18.2552	4.14962	6.30808	6.85331	4.93965	2.44938	3.10223	1.2894	2.85395	1.61343	5.70349	6.08951	5.58197	6.41639	8.23715	8.09209	6.69498	7.28293	5.29861	4.91432	7.76073	3.77935
Ss_lip3_14	81.8089	114.373	97.9838	81.8151	75.8876	81.1884	102.358	120.132	112.442	20.2765	8.50111	5.3215	0.507945	0.284705	0.304195	0.575263	0.630165	0.429289	25.3965	39.641	27.0334	82.6178	88.7326	101.299
Ss_lip3_15	63.0866	80.2668	47.2307	130.839	85.1877	105.019	176.503	240.797	209.544	35.5977	1.94311	1.01901	4.07807	3.59044	4.12184	5.79688	6.34666	5.77393	66.335	48.0673	89.2921	74.3759	84.4102	102.786
Ss_lip3_16	0	0	0	0.0193006	0.0381153	0.0194696	0.0509242	0.0161144	0	0	0	0	0.261229	0.158169	0.182517	19.6474	20.0978	17.3433	0.17079	0.0626488	0.0174297	0.0440746	0.0491185	0.0424646
Ss_lip3_2	0.421514	2.29144	1.96029	85.0383	83.9871	84.6929	0.220672	0.273944	0.215433	0.303389	0.0910834	0.141529	0.116102	0.0158169	0.106468	58.2785	58.8979	60.8516	0.392818	0.172284	0.122008	4.16505	0.417508	0.594505
Ss_lip3_3	3.12623	4.51646	3.52239	0.154405	0.133404	0.292045	0.067899	0.0322287	0.0143622	0.0758473	0.121444	0.0283058	0.0145127	0.0316338	0.0152097	0.110627	0.135035	0.171715	0.0341581	0.219271	0.052289	0.154261	0.245593	0.148626
Ss_lip3_4	0.983533	1.49442	1.59273	0.829925	0.89571	0.739846	1.79932	1.28915	1.39313	1.71921	1.66986	1.10393	2.90254	3.38482	3.01153	0.553137	0.49513	0.858577	1.24677	0.78311	1.70811	1.3002	1.2034	1.08285
Ss_lip3_5	40.4654	42.5079	54.8881	52.7099	38.1153	36.4082	76.3015	66.2139	92.9377	42.0952	1.57878	1.55682	1.93019	0.980649	1.35367	28.8959	40.083	56.2583	49.1535	39.2182	37.1949	54.1016	62.7244	60.321
Ss_lip3_6	8.39516	9.6639	9.77081	5.53926	10.5389	7.6321	22.8989	13.665	17.1341	136.121	86.9846	104.42	49.5028	45.79	48.8385	2.98694	3.0608	2.76891	28.4537	11.0575	39.147	10.2473	16.2582	10.1915
Ss_lip3_7	0.843028	2.12539	1.8684	3.84081	3.20169	2.39477	8.6741	10.6516	13.443	0.657343	0.81975	0.622728	0.624046	0.901564	0.806116	1.08415	1.50789	1.13761	7.39522	8.88047	6.37925	5.09062	6.631	5.20192
Ss_lip3_8	9.94071	10.3281	13.6914	13.356	17.5521	16.7634	15.481	21.142	20.5379	1.97203	0.728667	0.792563	0.783686	0.775029	0.912584	21.6387	24.1488	24.4694	7.77096	3.2734	7.5819	16.6161	23.4295	23.1857
Ss_lip3_9	2.66959	1.92614	1.25581	1.87216	1.77236	1.92749	216.19	426.289	407.714	68.1614	5.3132	4.41571	1.17553	0.775029	0.57797	0.376133	0.450118	0.38636	368.036	578.452	271.798	245.451	221.132	391.609
Ss_lipl_1	221.892	255.745	247.578	215.722	294.803	264.086	440.834	365.103	356.182	108.487	44.2361	60.5462	13.8161	13.476	13.4758	40.5118	45.5519	37.7774	78.3757	104.686	71.4093	236.725	192.815	266.02
Ss_lipl_3	52.3029	45.4303	43.8921	8.43435	6.17468	7.86573	4.88873	5.62391	5.64434	8.29264	8.0457	9.1994	14.2225	15.6746	16.7003	14.6471	14.3363	16.4203	6.28509	6.34319	8.12222	12.0544	11.3464	14.1195
Ss_lit_1	9.30844	14.446	22.6965	10.3837	11.7205	11.8765	130.79	62.427	72.5578	231.562	34.1563	28.3908	39.7938	48.5896	46.633	2.87631	3.01579	3.06941	114.105	42.288	164.048	68.558	87.3573	63.6969
Ss_lit_2	14.8935	15.3427	13.2319	93.4148	88.5991	92.2666	27.7537	30.7784	30.3617	32.3362	37.9818	41.0718	33.2631	32.9783	31.7427	76.2887	80.7286	79.9121	32.3989	37.511	37.6132	20.3625	20.8017	20.4892
Ss_maa_1	1.12404	1.49442	1.74588	4.88304	4.3642	3.69923	10.4225	8.99181	10.4413	28.8725	10.4746	19.4461	8.17065	7.2916	7.8178	1.15053	0.832718	1.45958	5.10663	8.88047	5.73436	6.94175	6.48365	7.32515
Ss_mab_3	3.82875	2.82279	2.35847	0.366711	0.343038	0.428332	0.441343	0.515659	0.445228	0.733191	0.81975	0.254753	3.88941	3.65371	4.10663	1.43816	1.44038	1.50251	0.597766	0.454204	0.644897	0.418709	0.0982371	0.339717
Ss_mcm_4	40.6059	26.1689	15.4066	176.137	147.163	183.891	41.1298	64.0545	55.2944	1.49166	0.789389	0.424588	3.00413	2.75214	2.29667	98.5912	100.466	108.245	63.3803	83.9024	78.2766	52.4047	53.441	53.0383
Ss_mif_1	124.838	158.076	168.156	119.258	142.875	130.116	221.147	156.358	149.525	473.666	871.637	603.424	209.157	209.843	203.658	74.5186	78.3655	82.7883	121.483	108.884	103.828	169.004	164.94	171.982
Ss_mog_1	77.6289	77.4108	55.47	148.383	134.547	141.642	30.4357	35.79	31.4101	11.5541	17.2148	21.654	33.6985	36.4264	33.8265	117.132	117.053	122.991	45.9426	55.7261	49.5176	51.1706	46.1714	47.433
Ss_mog_2	23.2535	24.3424	24.5649	39.8943	37.2005	38.18	14.5983	18.7893	18.1251	9.83487	12.8428	18.1723	18.5327	17.1772	19.3772	36.9717	40.8482	40.7609	21.4513	23.2584	24.2621	26.4227	25.2715	24.3747
Ss_mog_3	25.1503	28.2943	27.5053	75.8705	90.0474	80.468	51.0261	50.4057	43.7903	68.8693	137.475	135.019	36.4269	38.6566	39.3324	53.2782	49.3329	45.7836	40.2895	44.5276	36.1317	43.722	45.6802	44.0995
Ss_mog_4	28.0307	25.9364	23.3397	80.1553	65.2344	74.3545	15.5489	18.8377	18.2974	6.82626	14.2697	19.5876	39.5036	37.1065	34.6174	90.0728	91.3964	90.4296	26.7799	25.8426	27.4343	34.7749	35.1443	35.0333
Ss_mog_5	40.079	39.7847	32.0997	92.2181	76.688	87.2629	26.1581	32.5349	29.8159	19.8973	29.0556	43.8457	55.7288	57.542	57.0517	57.7033	61.1485	61.2809	43.8248	53.0322	48.7507	35.9869	37.895	40.1503
Ss_msi_1	125.611	131.575	108.245	52.5169	59.9935	53.6778	149.87	118.65	102.216	288.801	434.68	391.045	215.354	218.005	214.381	51.7515	48.2076	49.0462	69.0164	64.1524	54.1191	76.1168	78.8844	64.3976
Ss_msp_1	77930.9	75433.1	46753.5	0.154405	0.114346	76.1068	0.152773	0.0966861	0.143622	0.227542	0.212528	0.198141	0.0580508	0.0790846	0.121678	0.0221255	0.0675177	0	0.0683162	0.078311	0.139437	280.623	119.162	277.124
Ss_msp_2	50576.2	54887.9	40978.4	0.32811	0.304923	57.3381	0.339495	0.418973	0.430866	0.202259	0.151806	0.0566117	0.0145127	0.0474508	0.0304195	0.265506	0.247565	0.171715	0.341581	0.516853	0.592608	278.485	133.332	296.934
Ss_msp_3	99805.6	98500.9	62992.8	1.35104	1.60084	93.6684	1.52773	1.67589	1.47931	3.33728	4.28092	4.16096	5.29714	5.18795	5.29299	5.9075	5.96406	5.45196	1.74206	1.7385	2.03927	426.973	192.717	434.434
Ss_myo_1	397.558	533.042	755.814	242.859	445.816	366.633	2019.15	1690.35	1419.47	38.7833	1.45733	3.65145	467.135	363.931	427.074	83.5237	93.5345	78.7315	892.704	680.413	578.926	739.484	815.196	829.377
Ss_myo_2	333.804	470.775	674.492	205.686	371.777	305.187	1645.02	1372.46	1255.08	38.6568	6.0115	12.1432	487.293	370.511	416.458	129.478	138.456	118.698	941.14	643.607	559.614	626.763	776.662	647.373
Ss_myo_3	191.754	370.283	557.733	206.516	220.059	222.187	1091.93	902.049	888.905	555.834	3.1272	1.69835	817.08	1205.68	1174.1	93.1483	88.7407	114.341	563.745	642.683	546.995	576.804	720.004	646.842
Ss_myo_5	72.7814	94.4804	120.098	177.372	290.629	216.853	424.708	220.799	222.269	447.246	486.294	685.199	401.857	339.21	375.285	61.9292	62.4538	67.1193	171.952	76.5099	151.934	312.489	198.856	170.92
Ss_myo_6	55.5696	58.7472	73.082	42.7508	68.3598	52.1786	231.654	192.84	156.289	82.269	50.4905	74.8972	308.148	249.781	289.639	17.8995	19.22	20.842	65.6177	65.0295	66.1804	113.448	70.4605	100.981
Ss_ncr_1	92.8034	85.381	77.1251	54.9487	57.5351	51.3998	51.077	58.1567	54.1167	79.1593	120.473	115.912	122.212	112.11	108.278	21.9927	20.953	23.7182	62.3043	60.926	55.4437	60.9992	60.4158	61.4463
Ss_nhr_23	41.6948	41.2791	44.6578	13.0665	8.78558	15.7315	108.299	175.372	171.671	23.4368	3.06647	4.04773	15.3254	15.0261	13.3846	3.42945	3.89352	3.45577	183.907	252.772	146.496	91.7633	82.9612	134.507
Ss_nhr_8	4.39077	4.08474	5.63583	9.47658	9.92904	8.00202	14.8359	14.5351	13.2132	7.73642	1.093	3.73637	5.99375	5.36194	5.56676	8.14218	7.06685	7.44816	8.93234	13.4068	8.33137	11.8781	12.648	10.7011
Ss_nlp_2	6.28759	4.68251	3.85932	0.733422	1.42932	0.856664	12.2558	10.0876	8.30135	115.364	268.332	237.09	173.877	156.999	148.021	2.61081	2.76822	2.70452	5.03832	4.683	4.20055	1.69687	2.1121	1.48626
Ss_ntr_1	0.667397	0.830232	1.07203	0.0386011	0.0952883	0.0973482	0.64504	0.660688	0.732472	11.7058	26.8089	26.6924	3.35244	3.40064	3.45261	0.24338	0.180047	0.19318	0.52945	0.579502	0.627468	0.947604	0.589422	0.955454
Ss_ntr_2	6.74423	7.04036	6.6466	0.463214	0.343038	0.389393	2.07092	2.14321	2.28359	8.03981	12.3266	11.4922	11.2473	10.7397	10.1753	0.376133	0.427612	0.493682	1.1443	1.84814	1.4118	0.705194	0.638541	0.934222
Ss_odr_3	0.983533	1.46121	2.14407	0.598318	0.628903	0.623028	4.68503	5.15659	4.7108	8.36848	12.023	12.8792	4.65858	3.97005	4.01537	0.287631	0.247565	0.19318	3.33041	3.33605	3.4685	1.63076	1.39988	1.42256
Ss_pdk_1	13.6992	14.0143	11.4861	21.5394	17.3996	23.8503	28.6364	28.5546	29.0116	61.942	107.994	89.5031	34.9611	37.1381	37.3095	26.3072	27.9748	26.0363	19.658	26.0306	26.2491	18.5113	23.5032	21.4446
Ss_pdp_1	163.021	144.726	128.307	51.7062	45.9099	45.5395	33.2366	37.8526	37.0545	106.818	104.26	91.1165	43.7848	47.688	46.557	44.959	45.9795	46.3846	37.6593	41.6301	36.0445	36.3175	38.8773	39.7044
Ss_pitp_1	25.3962	37.5929	40.094	54.6013	69.3127	64.8923	64.8775	52.1944	52.3071	49.326	58.5666	47.2141	44.3218	45.6002	44.2603	44.8705	43.2113	45.6763	36.7712	30.5883	38.1535	30.72	32.0498	28.0904
Ss_pptr_1	288.526	306.488	271.745	322.899	344.258	328.901	316.358	297.213	301.52	422.09	421.837	400.669	227.69	239.136	239.599	260.174	263.521	270.602	282.539	293.463	300.4	232.868	278.453	241.433
Ss_pptr_2	90.4148	82.8571	64.8733	195.302	182.439	193.411	30.5545	40.157	34.9001	23.4621	50.0958	41.836	45.9327	46.0114	43.8649	157.799	159.319	167.315	41.9632	55.3502	47.8793	60.6026	50.3465	56.8601
Ss_pten_1	39.4818	43.3381	41.4417	189.203	162.238	167.205	43.014	50.6474	49.6357	30.9204	34.8546	46.5914	61.621	59.9145	62.4968	177.756	162.83	171.243	60.3744	62.179	60.1846	39.6671	37.9686	35.8614
Ss_pten_2	21.7431	22.383	25.8207	17.1196	18.9433	20.5599	99.5569	94.3818	85.2252	95.5929	91.2655	81.2094	61.142	61.7493	60.4131	31.3518	35.6268	31.7674	73.2178	61.2392	71.9322	38.8958	41.014	36.5833
Ss_pum_1	7.69263	9.16576	13.6608	126.361	101.368	111.97	0.0848737	0.435087	0.100535	0.379236	0.0303611	0	0.101589	0.173986	0.0760487	112.928	105.057	108.76	0.102474	0.156622	0.174297	3.85653	1.74371	1.88968
Ss_pum_2	13.7343	14.1471	16.1418	219.737	218.572	229.781	12.4934	12.6175	10.3121	22.7289	13.2374	15.7097	6.31303	6.27932	6.81396	171.03	170.257	178.627	7.29275	8.12868	7.12873	11.4374	6.82748	9.46961
Ss_pum_3	144.614	121.38	98.4126	98.7031	83.8918	84.0894	1.56168	1.30526	1.10589	1.41582	0.850111	1.01901	2.26398	2.84705	2.55524	116.314	105.688	103.716	8.12962	8.72385	7.2856	53.2862	35.832	38.6003
Ss_pum_4	122.45	115.07	133.79	97.2942	93.1729	108.563	396.904	400.071	380.368	257.021	292.803	246.94	512.705	518.099	538.181	85.2937	94.0746	91.5028	451.006	476.711	396.699	214.114	279.092	220.052
Ss_pum_5	31.1218	42.9728	37.9193	182.815	170.68	164.304	27.6519	36.4023	32.5447	8.09038	17.9131	21.2011	54.2195	55.8495	51.3785	210.502	211.915	227.609	124.37	129.292	97.7804	137.05	123.116	111.045
Ss_qki_1	1487.17	1379.25	1016.04	1.33174	1.18157	2.97885	0.848737	0.531774	0.531401	0.126412	0.364333	0.537811	0.609534	1.01228	0.638809	0.663764	0.900236	0.601004	0.239107	0.203609	0.348593	38.3449	24.2154	38.3243
Ss_qki_2	0.73765	26.667	22.0532	1504.9	1610.49	1507.81	1.78235	4.56036	2.39849	3.66595	2.88431	2.23616	1.36419	1.36026	1.18636	1346.69	1372.63	1451.1	1.52003	1.56622	1.84754	103.002	19.8193	66.6482
Ss_qki_3	16.3337	20.8886	12.3437	150.062	145.124	145.925	3.4289	4.31865	3.3033	1.97203	2.24672	0.792563	3.01864	4.38129	3.9089	285.441	294.422	301.768	4.28684	5.98296	5.89122	24.7699	19.2545	19.6399
Ss_rde_4	17.0713	20.1248	17.3363	25.9593	23.0217	24.5512	5.77141	6.33294	6.37681	9.25337	6.16331	7.69919	12.1326	12.1632	12.2438	32.2811	31.6658	33.3772	5.08955	5.48177	6.32696	10.3575	11.1499	11.975
Ss_rep_1	71.3061	63.164	62.8518	59.0597	56.6584	58.3505	35.7318	39.0612	37.7295	34.6116	40.3499	41.836	31.1733	33.3421	30.8149	43.4323	42.7387	41.1258	40.2211	39.9073	40.5414	36.9125	37.3546	36.7107
Ss_rict_1	3.33699	2.62353	2.51162	7.06401	5.43143	6.3471	5.80536	5.68837	6.50607	9.43035	9.71556	9.93535	8.54798	7.56049	7.77217	10.0892	9.9251	9.42288	6.96825	8.52024	7.70391	4.87024	5.03465	4.18277
Ss_riok_1	70.8144	84.9493	72.1938	67.7643	56.3726	53.892	53.8439	42.5902	42.7562	57.467	157.847	107.647	97.9898	99.9313	96.7187	85.8469	89.8885	95.3664	107.154	115.822	97.7629	62.9826	68.5695	62.0408
Ss_riok_2	27.1525	41.8437	39.1139	76.1214	72.7621	67.988	12.3916	14.9863	13.8164	10.5428	21.5868	16.2759	24.3668	26.4617	24.4268	71.3989	75.8673	75.7694	44.9349	50.7299	36.8811	57.8038	52.3112	53.4417
Ss_riok_3	147.811	143.331	113.911	153.42	131.917	135.295	78.4912	77.3811	66.3246	176.37	265.963	217.785	131.558	139.173	142.15	172.955	183.626	184.122	94.3788	98.2647	95.1659	90.0885	89.8378	90.025
Ss_rnf_113	15.8068	21.1875	17.0913	49.0814	38.9539	39.2313	14.0551	15.8243	16.5452	18.7596	26.2927	29.155	22.6979	22.9503	22.7081	36.7062	38.1025	35.5236	19.009	18.8416	18.7369	22.4119	21.563	22.2515
Ss_rps_21	214.059	342.886	412.549	632.518	609.826	547.876	635.45	681.556	637.294	173.842	229.469	201.679	253.102	254.953	243.584	345.224	377.019	329.994	945.513	943.632	891.422	747.726	891.894	793.26
Ss_rsd_3	66.529	68.7764	69.8353	39.9522	37.7342	35.3374	93.6157	91.0783	97.3757	113.543	151.532	136.321	147.043	138.635	148.401	35.2459	35.4243	35.1373	120.663	118.312	120.91	86.4083	92.2692	89.6641
Ss_scdh_16	4.81229	2.95562	6.73849	4.49703	3.37321	3.01779	7.62166	15.2764	14.8074	30.9457	20.6456	27.4001	3.36695	3.11593	3.22446	8.58469	8.19214	6.6969	11.7162	17.6983	7.19845	17.5858	19.8193	21.5508
Ss_scdh_2	0.316136	0.697395	0.796367	2.95299	2.28692	1.69386	23.4421	29.4248	26.0674	50.2109	20.8277	24.343	14.9626	14.8521	16.0159	0.553137	0.360094	0.38636	1.43464	1.62887	2.26585	6.23656	9.47988	7.53747
Ss_scdh_20	4.49615	5.0146	5.23765	0.733422	1.25781	1.32394	16.4995	12.1824	13.4574	17.5713	20.1598	15.2852	10.0283	11.9418	11.818	0.708015	1.01276	0.880041	8.72739	9.66358	8.47081	3.74634	4.56802	2.84513
Ss_sel_10	120.377	134.564	105.335	362.368	346.811	370.118	66.4561	79.3309	73.3046	67.9086	88.108	93.6923	97.2206	98.4129	93.9962	355.114	362.637	375.348	81.3304	81.788	83.1743	57.7818	54.7426	55.2677
Ss_sel_11	150.41	164.054	142.917	117.097	117.262	117.558	86.7579	95.7515	96.7006	124.895	97.8539	124.376	126.202	126.678	130.971	101.888	106.07	107.494	89.8187	98.9851	94.2247	94.9808	94.1357	103.592
Ss_set_23	5.33918	6.8079	5.20702	31.7108	24.6416	25.661	5.22822	6.89694	6.67842	5.30931	9.71556	12.3413	11.4941	11.5938	11.1792	17.7668	17.5321	15.1539	10.2816	11.5274	8.26166	12.7596	12.6726	13.9496
Ss_sex_1	18.933	18.7964	16.8769	135.49	100.3	125.579	27.9065	33.0183	27.7047	11.7563	18.5506	19.9273	28.0821	27.7271	26.541	94.1439	90.4962	88.0471	28.8123	37.0255	35.5042	21.288	20.2123	20.8289
Ss_sgk_1	4.5664	5.47953	6.76912	10.0942	10.4245	9.8127	15.1075	14.3579	13.1414	4.82894	0.910834	0.962398	1.16102	1.26535	1.0951	11.638	10.1952	10.8395	10.0083	9.366	10.1266	11.2831	12.9182	9.6607
Ss_sma_9	267.345	306.322	285.62	102.081	152.061	140.902	568.247	522.137	467.59	649.379	1103.44	847.845	281.184	305.789	295.464	80.7801	79.1982	76.5207	415.687	440.578	459.428	231.7	257.381	224.107
Ss_smad_1	34.4939	31.5156	28.5161	33.1777	32.6077	32.4169	16.0072	18.0642	17.4644	20.681	33.3972	31.8724	17.5023	16.5287	17.0045	51.4417	53.474	50.4629	18.9065	19.938	21.7871	17.6519	16.5529	16.264
Ss_smad_2	14.9286	16.7043	12.8644	19.8603	16.4468	15.7315	12.1369	12.9398	12.5382	15.9785	16.8201	20.3519	13.1921	12.5745	12.548	17.103	18.6124	18.6955	16.2422	17.3067	15.495	16.7924	21.2438	19.8734
Ss_smad_3	3.37211	2.65674	3.27736	2.41257	2.87771	2.29742	7.31612	7.65432	6.89385	0.859603	0.212528	0.594423	1.88665	1.51842	1.73391	5.53137	5.22137	4.14263	6.0289	7.48653	6.44897	5.88396	6.50821	5.79642
Ss_smad_4	76.5751	57.7509	42.8813	13.9736	21.7257	20.852	72.4313	60.1549	49.3485	43.2077	56.9271	44.4968	24.3233	22.5866	22.4039	11.7486	14.8764	13.1792	36.6345	47.6444	47.9664	30.9404	34.9724	30.9355
Ss_smad_5	41.3435	35.3014	23.646	13.0858	11.6252	11.2145	12.7141	13.0365	12.5669	62.1442	75.0527	72.746	30.4331	30.7165	29.2483	2.56656	2.6782	3.11234	24.3035	28.6932	25.3601	11.8781	14.0725	13.5674
Ss_smad_6	12.1888	7.50529	8.33123	7.77813	8.53783	8.50823	19.1305	15.4375	15.1952	31.3502	61.4813	58.9611	21.653	19.0752	18.8905	23.1433	22.3033	17.2574	13.0996	13.8611	12.5668	8.3301	8.96413	6.81557
Ss_smad_7	32	32.844	41.1661	45.53	43.6802	47.7201	82.8538	94.6235	86.8194	60.5261	69.0412	78.9733	107.946	106.891	104.339	53.3667	54.7568	58.233	99.5196	96.2286	101.214	59.5889	59.2861	64.3764
Ss_smad_8	39.3764	39.0873	46.1893	25.7277	27.3096	28.3867	84.1099	80.7329	75.7031	147.548	149.529	174.732	67.339	68.9776	69.5085	26.7718	28.56	28.5692	63.5511	70.9811	73.3091	49.055	48.087	50.8726
Ss_sod_1	330.783	305.094	250.059	302.479	253.257	250.574	127.412	124.193	127.551	160.316	155.844	141.954	182.004	191.922	192.221	245.349	261.113	268.134	103.021	118.673	96.4208	120.654	133.504	131.895
Ss_sqv_1	4.00438	4.84855	6.55472	9.82399	11.8539	10.2605	19.9453	22.3989	18.6278	22.2738	13.3589	14.7756	28.3433	31.9976	31.2104	9.33695	7.94458	9.61606	15.8835	12.6394	14.0134	13.9276	17.388	13.4401
Ss_sra_11	0.175631	0	0.0306295	0.0193006	0.0762306	0.0778785	0.118823	0.306173	0.157984	3.59011	6.13295	6.08576	1.68347	1.72404	1.29283	0.486761	0.225059	0.171715	0.0683162	0.109635	0.0871483	0.220373	0.147356	0.191091
Ss_sra_4	0.316136	0	0.061259	0.0193006	0.133404	0	0	0	0	1.23884	2.06456	2.46261	0.0435381	0.0474508	0.0608389	0	0	0.0214644	0	0.0156622	0	0	0.0245593	0.0212323
Ss_sra_5	0.0351262	0.0996278	0.0306295	0.0193006	0.0381153	0	0.220672	0.177258	0.114898	1.08714	0.789389	1.30207	2.93157	2.65724	2.85943	0	0.0675177	0.0214644	0.102474	0.0939732	0.156867	0.0220373	0.0491185	0.106162
Ss_sra_6	0.0702524	0.0996278	0.0918885	0	0	0.0194696	0	0	0.0143622	6.11835	8.13678	7.10477	1.77055	1.78731	1.96206	0.265506	0.315082	0.257573	0.0512371	0.0156622	0	0.110186	0	0
Ss_sra_7	2.31833	1.29516	1.89903	0.733422	0.552672	0.330984	2.27462	3.38401	3.51874	0.227542	0	0.0566117	3.84587	2.67306	2.90506	0.354008	0.112529	0.257573	3.70615	5.60707	1.4118	4.84821	4.05228	4.67111
Ss_sra_9	0	0.0332093	0	0	0.0190577	0	0.067899	0	0.0143622	3.18559	2.33781	3.36839	3.83135	3.97005	4.09142	0.0221255	0.0900236	0.0214644	0	0	0.0174297	0	0	0
Ss_srg_11	0.105379	0.0332093	0	0.0386011	0.057173	0.0584089	0.0848737	0	0.0143622	4.55084	8.10642	7.47274	1.26261	1.67659	1.32325	0.221255	0.112529	0.19318	0.0853952	0.0156622	0	0.176298	0.0491185	0.169859
Ss_srg_12	4.07464	1.39479	2.66477	0.193006	0.171519	0.194696	0.305545	0.273944	0.143622	1.06186	1.73058	1.9248	0.391843	0.347972	0.365034	0.287631	0.225059	0.279038	0.666082	1.01804	0.453171	0.308522	0.368389	0.233555
Ss_srg_13	0.140505	0.0996278	0.153148	0.0193006	0.0190577	0.0584089	0.712939	0.564002	0.488315	3.96934	4.88814	4.89691	2.48167	2.62561	2.44877	0.0885019	0.135035	0.107322	0.444055	0.234933	0.366023	0.110186	0.221033	0.148626
Ss_srg_14	33.9319	23.7778	22.8496	2.00726	4.15457	3.30984	11.1015	8.87901	8.07155	1.64336	4.00767	3.05703	0.928813	0.569409	0.654019	0.973521	0.562647	0.72979	2.68141	4.30711	4.25284	13.7513	9.47988	13.1003
Ss_srg_16	0.140505	0.265674	0.245036	0.270208	0.381153	0.253105	0.458318	0.773489	0.473952	3.99462	6.43656	7.64258	2.55424	2.59397	2.46398	0.0221255	0.0450118	0.107322	0.341581	0.501191	0.540319	0.286485	0.515745	0.27602
Ss_srg_17	0.0351262	0	0	0.0579017	0.0381153	0	0.101848	0.225601	0.186708	0	0.0607222	0	0.522457	0.284705	0.441082	1.54878	1.28284	1.50251	0.136632	0.109635	0.122008	0.0440746	0.0245593	0.0424646
Ss_srg_25	1.72118	1.428	1.13329	0.0579017	0	0.0973482	0.424369	0.338401	0.387779	0.707908	1.24481	1.58513	0.0725635	0.0790846	0.121678	0.044251	0.0225059	0.0214644	0.444055	0.28192	0.435741	0.220373	0.171915	0.169859
Ss_srg_27	0.491767	0.0664185	0.153148	0.0772023	0.057173	0.0194696	0	0	0.0287244	1.13771	1.39661	1.75496	0.203178	0.0949015	0.121678	0	0	0	0.017079	0.14096	0.052289	0.0440746	0.0491185	0.0849293
Ss_srg_3	0.316136	0.398511	0.551331	0.0772023	0.152461	0.0973482	0.695965	0.531774	0.502677	6.34589	14.1483	15.5965	6.60328	5.10886	5.58197	1.10627	1.19281	1.11615	0.563608	0.64215	0.592608	0.595007	0.785897	0.233555
Ss_srg_33	0.175631	0.166046	0.183777	0.115803	0.0762306	0.0389393	0.135798	0.177258	0.0861731	0.0505649	0.0303611	0.0566117	3.52659	3.00521	3.2853	0.177004	0.180047	0.257573	0.204948	0.266257	0.0697186	0.308522	0.147356	0.148626
Ss_srg_34	2.45883	2.32465	2.81792	2.83718	4.7263	4.32226	9.72653	13.246	10.0392	1.0113	0.242889	0.311364	0.420868	0.379606	0.471502	5.48712	5.17635	4.80803	11.9382	12.5924	11.2073	7.31638	9.50444	10.2977
Ss_srg_36	3.44237	3.48697	4.5638	2.56698	2.80148	4.3612	1.90117	2.8039	2.52775	4.14632	4.03803	3.67976	6.60328	6.3584	6.82917	3.3852	3.96104	4.01385	2.01533	2.39632	2.37043	2.15966	1.71915	2.31432
Ss_srg_37	1.33479	2.42428	2.6954	1.79495	2.00105	1.83015	11.1864	6.54243	8.25826	95.0619	73.231	93.8339	42.2755	40.8393	40.3058	0.752266	0.900236	0.92297	3.89402	3.57098	4.32255	5.39914	5.84511	3.80058
Ss_srg_41	0.0351262	0.0664185	0.061259	0.0579017	0	0	0.441343	0.322287	0.315968	1.76977	1.42697	2.32108	0.15964	0.0316338	0.152097	0	0	0	0.222027	0.375893	0.435741	0.0881492	0.122796	0.0636969
Ss_srg_42	0.175631	0.199256	0.0918885	0.115803	0.057173	0.0778785	0.407394	0.451202	0.430866	1.69392	1.39661	2.09463	0.928813	1.0281	0.654019	0.199129	0.0675177	0.0429289	0.324502	0.454204	0.400882	0.595007	0.466626	0.403414
Ss_srg_43	0.0351262	0.0664185	0.061259	0.0579017	0.0381153	0.0194696	0.169747	0.0966861	0.071811	1.59279	1.76094	2.12294	1.0304	0.711761	0.866955	0.0663764	0.0450118	0.150251	0.204948	0.0469866	0.052289	0.198336	0.0982371	0.0424646
Ss_srg_48	2.49396	1.52763	1.01077	0.791323	1.08629	0.661968	0.560167	0.725146	0.804283	3.312	5.61681	3.79298	5.8196	5.96298	6.06868	0.730141	0.87773	0.837113	0.700241	0.689137	0.610038	0.881492	0.589422	1.27394
Ss_srg_5	0.0351262	0	0	0.115803	0.0762306	0.0778785	0.0848737	0.1128	0.0143622	2.02259	4.34164	5.68947	1.0304	1.0281	1.38409	0	0.0225059	0	0.017079	0	0	0.0440746	0.0736778	0.0424646
Ss_srg_51	0.0702524	0.0332093	0.0306295	0.0386011	0.0381153	0.0194696	0.0848737	0.0322287	0.0143622	2.22485	3.97731	5.40641	1.24809	0.775029	0.882165	0.0221255	0.0450118	0.0429289	0.0512371	0.0313244	0	0.0661119	0.0982371	0.0636969
Ss_srg_53	4.39077	2.45749	3.67554	0.559717	0.609845	0.778785	1.44285	1.22469	0.91918	18.4815	23.9853	25.5319	14.7449	15.6904	15.301	2.87631	2.54317	2.27523	1.04182	1.83248	0.941201	0.683156	0.957811	0.530808
Ss_srg_8	0.0351262	0.0332093	0	0	0.0381153	0	0.0169747	0.0161144	0.0143622	1.41582	3.03611	3.22687	0.507945	0.585226	0.441082	0	0	0	0.0683162	0.078311	0	0.0440746	0	0.0636969
Ss_srg_9	1.54555	0.863441	0.490072	0.289509	0.667018	1.20712	0.628066	0.692917	0.603212	1.11243	2.45925	1.89649	2.03178	1.94548	1.7187	0.531012	0.517635	0.536611	0.35866	0.438542	0.418312	0.683156	0.736778	0.997919
Ss_srsx_2	0.105379	0.132837	0.153148	1.06153	0.971941	1.24606	0.254621	0.322287	0.229795	0.960732	1.94311	1.83988	0.348305	0.332155	0.182517	1.59303	1.44038	1.58837	0.0853952	0.203609	0.191726	0.418709	0.368389	0.339717
Ss_str_1	0.0351262	0	0.0306295	0	0	0	0	0	0	0	0	0.0566117	4.73114	4.49201	4.74544	0.0221255	0	0.0214644	0.017079	0.0313244	0.052289	0	0	0
Ss_str_10	0.245883	0.166046	0.061259	0.0386011	0.0381153	0.0973482	0.288571	0.306173	0.301606	1.46638	2.91467	4.33079	0.0725635	0	0.167307	0.044251	0	0.0858577	0.546529	0.751786	0.766905	0.198336	0.196474	0.106162
Ss_str_14	0.0351262	0.0664185	0	0.0386011	0.0190577	0.0194696	0.0169747	0.0161144	0.0287244	2.27542	2.24672	3.25517	0.595021	0.711761	0.57797	0	0.0225059	0	0	0.0156622	0	0.0220373	0	0.0424646
Ss_str_15	0.210757	0.232465	0.153148	1.08083	0.89571	1.07083	0.441343	0.338401	0.315968	1.94675	1.06264	1.52852	0	0.0158169	0.0304195	0.641639	0.315082	0.536611	0.187869	0.14096	0.191726	0.0881492	0.0245593	0.191091
Ss_str_19	0.843028	0.365302	0.490072	0.0579017	0.0190577	0	0.067899	0.0322287	0.0574488	1.94675	3.70406	4.10435	0.348305	0.395423	0.288985	0.177004	0.135035	0.214644	0.017079	0	0	0	0	0
Ss_str_2	0.667397	0.597767	1.89903	0.270208	0.57173	0.506211	0.492268	0.225601	0.402141	0.328672	0.364333	0.367976	1.65445	1.62914	1.58181	0.199129	0.202553	0.257573	0.614845	1.159	0.50546	0.330559	0.31927	0.424646
Ss_str_4	2.91547	1.85972	1.47022	0.0772023	0.114346	0.0389393	0.628066	0.692917	0.517039	6.72513	10.5353	8.2653	2.30752	2.38835	2.14457	0.221255	0.135035	0.214644	0.307423	0.313244	0.313734	0.396671	0.294711	0.27602
Ss_str_7	0.316136	0.232465	0.336925	0.0772023	0.0952883	0.0973482	0.916636	0.564002	0.660661	2.17429	2.61106	2.37769	3.06218	2.08783	2.55524	0.0221255	0.0225059	0.0429289	0.836873	0.391555	0.679756	0.330559	0.270152	0.127394
Ss_str_8	0.210757	0.0332093	0.183777	0.0386011	0.057173	0.0778785	0.339495	0.338401	0.287244	1.59279	3.21828	3.31178	0	0.0158169	0	0.0221255	0.0225059	0	0.204948	0.14096	0.156867	0.24241	0.270152	0.169859
Ss_strm_1	6.07683	6.0773	6.27905	2.79858	2.40126	4.08862	37.1917	69.2434	61.7718	6.624	2.09492	2.12294	1.17553	0.949015	1.26241	1.41603	1.913	1.45958	62.1677	120.098	57.7444	30.5657	25.7627	42.8256
Ss_tax_2	6.35784	7.60492	6.55472	2.47047	2.13446	1.84962	6.4504	4.65705	4.69644	10.0624	14.6037	15.738	6.1679	7.51304	6.05347	2.78781	3.03829	3.24113	5.55069	6.45283	5.43805	3.10726	4.32243	3.65196
Ss_tax_4	2.98573	3.08846	3.15484	1.96866	2.34409	2.29742	11.6617	12.1824	12.2653	91.7499	126.484	97.4004	41.3177	40.0643	41.6747	3.89409	4.2086	4.22849	11.2038	9.13107	10.789	3.7243	4.51891	3.58826
Ss_tgds_1	2.49396	4.21758	3.95121	6.871	2.53467	2.86204	47.4784	97.2501	95.0059	38.9349	8.22786	18.2856	16.4719	16.5603	16.898	7.21291	6.36917	6.0315	99.2804	162.668	56.2106	64.0184	62.2332	96.2673
Ss_tgds_2	3.618	2.19181	2.54225	3.93732	4.91688	4.01075	238.597	123.581	165.136	18.4056	10.5657	3.73637	2.30752	2.0562	1.76433	4.62423	4.05106	4.48607	298.439	131.656	518.48	119.442	164.4	92.403
Ss_tgh_1	0.843028	0.830232	0.949515	0.193006	0.190577	0.389393	0.492268	0.354516	0.545763	28.8473	6.16331	5.71778	0.101589	0.173986	0.0912584	0.0885019	0.112529	0	0.0512371	0.078311	0.0871483	0.330559	0.294711	0.297252
Ss_tgh_2	0.140505	0.0332093	0.122518	0.0386011	0.057173	0.0584089	0.271596	0.209487	0.0574488	19.1135	20.5241	20.1821	0.464407	0.284705	0.441082	0	0.0225059	0.0214644	0.102474	0.14096	0.104578	0.0881492	0	0.127394
Ss_tgh_3	1.4753	0.730604	0.551331	0.154405	0.400211	0.330984	0.390419	0.273944	0.315968	1.82034	2.5807	2.17955	0.0145127	0.0316338	0.167307	0.0885019	0.0675177	0.0429289	0.153711	0.297582	0.156867	0.837417	0.712219	0.615737
Ss_tgh_6	0.73765	0.863441	1.01077	0.289509	0.57173	0.214166	0.32252	0.145029	0.186708	0.480366	1.06264	0.990704	1.87214	2.10365	2.22062	0.398259	0.427612	0.364895	2.83512	0.814435	1.27236	0.418709	1.69459	0.467111
Ss_tgh_7	0.175631	0.0664185	0.122518	0.0386011	0.0190577	0.0389393	1.85025	1.41806	1.52239	3.05917	2.03419	3.02872	2.81547	2.65724	2.76817	0.24338	0.540141	0.257573	2.27151	1.67586	2.77131	0.727231	0.908693	0.445879
Ss_tigl_1	1.01866	0.498139	0.918885	1.06153	1.14346	0.915073	4.07394	4.39922	3.70545	0.83432	0.607222	1.07562	3.83135	3.63789	3.61992	0.752266	0.675177	0.708326	4.06481	4.69866	2.42272	1.96132	2.5296	1.61366
Ss_tin_44	82.7222	98.3991	65.3634	62.3987	52.4657	50.6989	10.2867	15.1153	15.1234	4.1716	11.264	13.2754	31.5942	32.4563	32.7161	71.3547	69.9258	71.4336	34.9266	37.3857	28.9855	41.9149	38.5335	39.3435
Ss_tra_1	103.692	119.188	122.732	124.643	135.595	121.568	102.646	97.4112	86.7045	87.3508	45.3292	51.9129	110.964	114.04	109.023	76.8197	73.8418	70.4892	187.442	109.009	132.204	271.61	331.722	295.469
Ss_tra_3	5.79582	8.76725	9.21948	13.0472	11.2059	12.5579	19.7586	20.8681	20.3225	77.1873	64.3959	50.809	23.5106	23.1243	22.8602	11.9478	11.9281	13.0933	16.6521	19.4838	18.3534	13.2224	15.8162	14.5017
Ss_trr_1	221.049	214.233	254.654	144.754	113.374	127.234	41.4523	48.8748	45.3845	16.6358	18.9453	25.73	42.6238	44.8093	41.918	100.826	101.862	101.892	62.1506	77.9351	75.8364	83.0145	65.5487	75.7357
Ss_tsn_1	286.7	342.52	333.617	366.074	325.162	373.934	156.337	277.521	295.832	90.1319	90.8101	98.7308	183.31	181.309	191.156	261.435	270.678	284.168	324.997	452.403	324.348	222.356	208.827	264.682
Ss_udpgt_1	0.597145	5.11423	8.14745	2.97229	2.15352	2.12219	5.77141	2.8039	4.26557	0.227542	0.0303611	0.0849175	1.23358	0.933198	1.04947	3.16394	1.86799	2.01766	9.23976	8.97444	3.78223	5.50932	9.38164	4.39509
Ss_udpgt_2	0.281009	0.863441	1.19455	1.19664	0.781364	0.992951	2.08789	1.82092	1.69474	14.7902	1.42697	2.51922	0.275741	0.237254	0.273775	0.044251	0.0675177	0	0.273265	0.328906	0.662327	1.54261	1.54723	1.78351
Ss_unc_54	904.288	1942.48	3582.37	1487.07	1735.18	1425.04	8423.23	6874.22	7468.02	5927.79	1403.53	1121.7	2752	4429.92	4042.28	344.538	366.058	463.825	3959.6	4165.74	3522.64	4777.84	5367.06	5338.59
Ss_unc_55	0.632271	0.265674	0.428813	0.482514	0.495499	0.428332	5.75444	4.07693	4.89751	4.47499	6.46692	6.68018	2.61229	2.95776	2.73775	0.132753	0.202553	0.128787	3.87694	1.04937	3.74738	1.4765	2.18577	1.25271
Ss_usp_4	198.112	205.399	164.511	259.361	230.14	229.489	66.3034	80.6201	77.5702	72.4594	85.2844	97.7118	97.8592	95.1388	96.5514	188.686	177.526	184.401	123.294	128.054	124.448	132.4	126.382	129.284
Ss_vig_1	245.005	289.319	257.655	842.74	789.692	745.492	326.662	444.756	412.54	59.9446	89.201	87.6915	317.32	321.226	308.18	328.829	312.472	320.357	764.731	864.867	648	357.555	436.345	349.42
Ss_vwfa_1	17.9846	17.0364	26.6783	19.4357	33.2366	25.6026	72.3634	78.7992	69.197	1.51695	0.425056	0.283058	0.101589	0.0790846	0.0760487	0.265506	0.157541	0.257573	43.8248	78.2484	48.0187	54.1677	62.3069	52.5712
SSTP_0000000100	0.316136	0.199256	0.183777	1.81425	1.4865	1.24606	0.271596	0.1128	0.114898	0.0505649	0	0.0283058	0.0580508	0.189803	0.0608389	0.309757	0.180047	0.214644	0.341581	0.344569	0.48803	0.903529	0.613982	0.976686
SSTP_0000000300	161.054	127.789	108.337	68.4205	71.409	77.7423	0.543192	0.62846	0.359055	0.202259	0	0.0283058	0.0435381	0.0790846	0.0456292	0.0663764	0.112529	0.0643933	1.96409	8.75517	4.39227	80.4802	60.907	78.05
SSTP_0000000400	0.0351262	0.298883	0.153148	0.366711	0.24775	0.467271	0.0339495	0.145029	0.12926	0.0505649	0.0303611	0	0.0870762	0.126535	0.167307	0.265506	0.157541	0.0858577	1.07598	1.47225	1.27236	0.352597	0.31927	0.297252
SSTP_0000000500	129.756	119.885	133.637	165.869	176.341	184.806	492.387	454.167	424.747	387.63	460.275	514.968	283.274	283.218	275.783	59.6282	63.084	63.7279	394.628	362.079	413.797	194.876	240.484	197.1
SSTP_0000000600	0.210757	0.298883	0.367554	0.289509	0.190577	0.194696	0.169747	0.0644574	0.186708	0.0252824	0	0.0566117	42.4642	19.2492	41.9637	855.061	896.229	805.066	0.0683162	0.0626488	0.0174297	0.110186	0.0982371	0.191091
SSTP_0000000800	2.81009	2.12539	1.43959	0.212306	0.171519	0.116818	0.0169747	0	0	0.278107	1.57878	0.509505	9.44777	8.84166	9.79507	2.3453	2.2956	2.76891	0.102474	0.0939732	0.139437	1.10186	1.03149	1.18901
SSTP_0000001475	0	0	0.061259	0	0	0	0.0339495	0	0.0287244	0.0505649	0.0303611	0.0283058	0	0.0158169	0.0456292	19.4483	15.8216	15.4544	0.017079	0	0	0	0.0245593	0.0636969
SSTP_0000001600	0.562019	0.498139	0.490072	0.482514	0.419268	0.467271	0.64504	0.564002	0.531401	0.353954	0.81975	0.254753	2.64131	2.11947	2.76817	0.973521	0.855224	0.901506	0.666082	0.407217	0.679756	0.57297	0.564863	0.424646
SSTP_0000001800	4.67178	5.77841	6.21779	17.7758	16.523	18.1652	31.7088	28.4579	26.0674	36.8618	47.758	57.7722	32.7552	32.7568	32.3511	19.7359	17.8922	17.6008	26.9336	21.3319	26.2316	14.743	16.995	14.162
SSTP_0000001900	2.1427	1.69367	2.97106	1.27384	2.15352	1.77174	22.3218	22.3989	22.1178	21.1614	14.3001	13.7849	15.1077	12.8592	13.3389	0.531012	0.607659	0.515146	20.9731	18.2151	21.8219	3.79042	6.31173	4.60741
SSTP_0000002000	0.843028	1.36158	1.65399	0.443913	0.667018	0.700907	2.97058	2.83613	2.49902	17.0909	15.2109	13.9265	33.9452	37.3596	37.203	0.398259	0.49513	0.279038	2.66433	2.67824	3.36392	2.15966	1.81739	2.05953
SSTP_0000002100	1.22942	1.26195	1.65399	0.733422	0.838537	0.856664	5.44889	5.65614	4.94059	12.8435	17.3058	17.8327	12.031	11.7045	10.4643	0.420384	0.292577	0.300502	3.15962	3.24208	4.25284	2.40207	1.79283	1.84721
SSTP_0000002200	38.3578	38.4563	42.8813	54.7171	57.0396	57.5912	161.939	156.664	144.814	178.241	161.612	171.986	122.502	119.481	112.4	47.8132	50.5482	49.454	131.867	137.123	156.274	80.4361	85.6136	91.9571
SSTP_0000002300	60.4873	151.169	185.982	208.195	165.116	157.042	261.055	76.092	134.301	637.673	664.241	642.656	2563.66	2448.57	2144.53	375.292	355.188	320.807	149.681	28.8341	180.92	89.4935	186.552	54.652
SSTP_0000002400	4.14489	5.0146	4.16561	4.76724	6.89887	5.86036	4.93965	4.6087	3.97833	33.3728	34.551	27.2585	4.16515	4.55527	4.30436	4.46935	3.33087	2.66159	3.67199	5.87333	4.46199	7.84528	7.85897	7.98335
SSTP_0000002500	0.772776	0.730604	0.490072	1.00363	0.914768	0.720377	3.66655	3.64184	4.2943	6.0425	0.698306	0.707646	0.798199	0.395423	0.395453	0.287631	0.180047	0.300502	7.39522	3.57098	15.4427	3.01911	4.49435	2.7602
SSTP_0000002600	0.105379	0.0332093	0	0	0.0381153	0.0389393	2.27462	1.46641	1.68038	0.733191	0.151806	0.33967	0.667585	0.41124	0.608389	0.221255	0.112529	0.0643933	2.69849	1.14334	4.68858	1.25613	0.761337	0.530808
SSTP_0000002700	0	0.0664185	0.0306295	0.443913	0.533614	0.467271	1.15428	1.65978	1.66601	0.328672	0.0910834	0.0283058	1.36419	0.664311	1.27762	0.110627	0	0.0643933	2.86928	1.23731	4.06111	0.991678	1.25252	1.06162
SSTP_0000002800	0.0351262	0	0.0306295	0.0386011	0.0190577	0.0194696	1.20521	1.09578	1.1777	0.505649	0.0607222	0.169835	2.67034	2.19855	2.57045	0.287631	0.202553	0.343431	1.0589	1.31563	2.353	0.683156	0.638541	0.615737
SSTP_0000002900	37.1635	53.3673	52.8665	38.5818	50.8077	47.7396	56.7636	47.908	43.9339	104.366	61.2687	56.1305	36.6881	37.8024	34.4196	21.7715	22.6634	21.4215	53.4062	38.9832	55.252	50.1789	65.5487	59.0046
SSTP_0000002950	0.45664	0.265674	0.459443	0.0579017	0.152461	0.0778785	0.458318	0.241715	0.186708	0.859603	0.27325	0.113223	1.37871	1.48679	1.70349	0.0663764	0.0675177	0.0429289	0.102474	0.297582	0.122008	0.308522	0.147356	0.148626
SSTP_0000003000	13.6992	16.2393	16.4787	16.0195	16.1037	16.7634	9.04754	12.1341	11.8057	11.3771	17.154	19.531	15.6882	16.0067	17.0957	16.4171	18.4098	17.4291	11.665	12.8587	12.2879	13.1342	12.6235	12.9305
SSTP_0000003100	3.19648	3.55339	4.44128	1.37034	1.88671	1.81068	8.11393	6.55854	6.29064	13.7031	19.0364	18.6252	13.6274	13.3969	13.7344	1.01777	1.01276	1.09469	6.30217	3.88423	4.89773	5.06858	5.62407	5.41424
SSTP_0000003200	50.652	55.8912	61.5959	213.947	221.374	226.12	187.062	178.37	179.384	200.995	281.933	234.033	266.265	253.656	255.067	186.717	182.388	188.264	191.593	174.978	212.746	133.943	129.648	123.423
SSTP_0000003300	18.3007	20.6894	23.8604	52.8836	52.9231	52.7432	88.4554	81.2647	77.6276	118.954	163.616	121.234	204.803	185.343	188.449	38.1222	42.8287	39.237	76.1213	73.3774	89.5884	78.6291	73.1129	65.9476
SSTP_0000003400	2.73984	3.85227	4.38002	6.8903	6.25091	5.47097	13.5628	14.2612	14.0319	7.73642	8.5922	6.90662	13.7871	12.2107	13.3998	4.91186	4.32113	3.99238	17.7622	15.9441	21.0202	8.26399	9.529	9.91549
SSTP_0000003500	102.147	132.704	155.261	81.7186	80.004	69.6624	63.0782	72.5146	53.2837	41.7919	139.175	235.929	344.735	306.706	328.454	25.1567	23.4511	18.8243	120.339	85.6879	99.6976	46.8954	53.6129	44.8426
SSTP_0000003600	13.7343	15.2431	16.8769	38.7941	33.4081	28.9124	32.5066	39.2384	43.9339	3.13502	1.12336	1.41529	7.66271	6.70637	6.63144	10.5317	9.33994	8.73602	69.4263	61.8344	50.2148	37.838	45.2136	38.5579
SSTP_0000003700	46.2261	55.0942	69.5596	33.583	48.9972	43.7288	259.204	259.232	229.953	371.753	472.024	455.384	180.306	210.112	199.962	24.869	25.8818	28.2472	202.233	167.006	178.863	83.6977	107.128	93.5496
SSTP_0000003800	15.5258	7.63813	9.06634	12.2559	9.64317	8.60558	15.0906	16.2755	15.0803	169.367	332.333	544.35	48.9223	49.8233	45.0208	3.84983	3.84851	4.18556	13.2021	17.9959	11.5384	9.25567	10.2412	10.4463
SSTP_0000003900	89.2908	112.912	138.629	115.302	113.45	117.09	202.967	172.005	173.581	554.064	453.443	483.634	228.967	221.026	224.952	67.8146	67.9903	67.3554	174.001	150.044	216.006	106.881	120.488	106.777
SSTP_0000004000	0.281009	0.166046	0.122518	0.0386011	0.0190577	0.0389393	0.067899	0.0644574	0.0287244	0.328672	0.182167	0.113223	31.1152	19.2966	32.8378	156.693	155.201	140.184	0.0683162	0.0939732	0.052289	0.154261	0	0.106162
SSTP_0000004100	0.772776	0.498139	0.857626	0.308809	0.133404	0.116818	1.05243	0.709031	0.531401	7.40775	7.83317	4.72707	0.957839	1.05973	1.30804	0.531012	0.405106	0.493682	0.700241	0.28192	0.453171	0.595007	0.442067	0.573272
SSTP_0000004200	2.03732	1.32837	2.45036	0.579017	0.343038	0.272575	0.865712	0.644574	0.804283	4.47499	4.43272	3.67976	5.26811	4.2073	4.98879	1.37178	1.39537	1.67423	0.734399	0.469866	0.836623	2.33595	1.37532	1.25271
SSTP_0000004300	2.38858	2.09218	2.54225	4.22682	5.08839	5.37362	4.9736	5.55945	5.2422	1.39053	3.06647	2.9155	7.86589	7.22833	7.51361	3.11969	2.90326	2.8977	6.01182	6.68776	6.43154	4.29727	5.45216	4.24646
SSTP_0000004400	0.807902	0.564558	0.704479	0.386011	0.438326	0.52568	3.64957	3.43236	3.37511	1.94675	2.94503	2.51922	4.67309	4.3022	4.45645	1.48241	1.1478	1.48105	4.15021	2.86618	3.85195	2.71059	3.29094	2.102
SSTP_0000004500	15.5258	13.2837	15.1922	0.617618	0.857595	0.817725	0.950586	1.03132	1.04844	0.126412	0.394695	0.283058	0.711123	0.854114	0.973423	0.486761	0.585153	0.536611	3.85986	1.83248	2.44015	5.7297	7.93264	6.41216
SSTP_0000004700	1.19429	2.88921	3.03232	0.0193006	0.381153	0.175227	0.067899	0.0805718	0.0574488	0.0758473	0.182167	0.0283058	0.203178	0.173986	0.243356	0.0663764	0.135035	0.321966	0.017079	0	0.0348593	0.991678	0.491185	0.82806
SSTP_0000005100	0.140505	0.332093	0.551331	0.733422	0.628903	0.642498	2.29159	2.98115	3.15968	8.0651	6.07222	5.3215	3.425	4.83998	4.74544	2.80994	2.49815	2.12498	7.4123	7.03233	7.77363	1.41039	1.3262	0.912989
SSTP_0000005500	0.316136	0.630976	1.25581	0.231607	0.343038	0.175227	0.0339495	0.0322287	0	0.0252824	0.0607222	0.0283058	0.0870762	0.142352	0.0760487	1.50453	1.10279	1.39519	0.017079	0	0.052289	0.57297	0.245593	0.382182
SSTP_0000006600	0.491767	0.498139	0.581961	0.694821	0.990998	1.14871	1.96907	1.67589	1.88145	1.92146	1.85203	1.13223	3.1928	4.88743	4.061	0.818643	0.49513	0.837113	0.853952	0.438542	0.453171	1.49854	1.69459	2.05953
SSTP_0000006900	0.281009	0.265674	0.122518	2.85648	2.99205	3.23196	0	0.0161144	0	0	0	0	0	0	0	10.2883	10.7578	8.69309	0.017079	0.0313244	0.0174297	0.0440746	0.0245593	0.0636969
SSTP_0000007000	0	0	0	0	0.0190577	0.0389393	0.0339495	0.0322287	0	0.0252824	0.0303611	0.0849175	5.29714	3.71698	5.004	41.618	39.5428	43.4655	0.0341581	0.14096	0.191726	0.110186	0.0491185	0.148626
SSTP_0000007300	0.421514	0.265674	0.64322	1.67915	1.86765	1.75227	2.17277	1.80481	2.09688	0.682626	0.576861	0.764258	1.55286	1.55006	1.62744	0.68589	0.630165	0.57954	0.614845	0.532515	0.540319	1.63076	1.96474	1.99584
SSTP_0000007400	637.61	627.688	472.338	372.713	377.57	379.541	84.8058	98.6521	115.558	107.248	110.606	119.705	111.341	114.847	117.769	273.582	285.555	296.381	143.857	155.573	165.477	162.966	159.856	181.303
SSTP_0000007500	2.35345	2.02577	1.92966	3.68641	3.12546	3.48507	2.85176	2.78778	2.62828	3.59011	2.67178	3.31178	3.71525	3.63789	3.36135	12.8992	13.256	12.8357	2.2032	3.1481	3.25935	2.11558	3.09447	2.65404
SSTP_0000007600	45.1723	45.7956	42.0543	48.9848	34.6659	38.1021	14.1909	17.3713	16.4303	13.8042	22.3458	20.7765	20.9999	20.9574	22.1606	55.9775	62.1838	59.2204	19.0431	20.956	20.7761	24.1088	24.5347	25.2877
SSTP_0000007700	190.208	228.148	219.828	351.695	332.346	322.612	185.228	198.013	197.968	170.656	231.807	203.689	148.131	142.51	143.2	255.66	256.162	252.787	159.501	162.997	167.952	160.696	169.238	166.907
SSTP_0000007800	16.0878	17.2688	17.4282	27.3682	27.9766	26.8292	20.166	22.125	19.8198	40.0979	69.0412	73.7933	32.1456	33.437	34.0242	28.2764	28.1099	26.9593	17.6939	16.4923	18.6149	16.2415	16.7494	17.368
SSTP_0000007900	21.6729	20.955	21.1956	32.7531	27.9576	30.2169	14.819	16.4528	16.416	30.4906	47.0294	44.1005	20.3904	20.8625	21.7043	26.7718	24.779	24.2119	19.2993	21.9741	19.6955	18.4011	17.7564	17.368
SSTP_0000008000	205.488	194.042	163.163	109.955	112.974	106.869	73.5686	72.7724	67.5454	96.7811	99.6148	104.958	93.3167	96.4832	90.7869	142.466	140.639	144.971	81.1425	83.6675	84.7255	82.3754	80.7263	85.8422
SSTP_0000008100	15.596	14.5789	9.40326	6.21478	5.18368	5.64619	28.2799	30.3756	29.4999	6.49758	5.52572	4.21757	7.95296	8.79421	8.83686	4.6021	4.86127	4.8295	15.6956	12.984	13.6126	8.83696	13.5076	10.786
SSTP_0000008200	61.7518	50.6773	49.7117	88.9563	93.0967	90.4365	35.8337	38.3844	37.3704	38.3029	41.6858	49.9598	60.7357	61.4645	58.375	138.351	157.609	164.697	50.5198	50.1347	56.5244	56.746	52.5814	58.2615
SSTP_0000008300	1.29967	1.46121	1.10266	0.501815	0.590787	0.506211	2.64806	2.62664	2.26923	5.51157	14.543	12.0017	5.44226	5.44102	5.09526	0.464635	0.405106	0.321966	1.7079	1.83248	1.98698	1.10186	1.25252	1.14654
SSTP_0000008400	131.548	128.653	114.309	99.3207	107.276	106.187	93.5309	88.0649	84.78	67.5547	118.773	101.561	90.7044	88.1319	90.285	111.424	125.02	128.572	87.4959	93.8479	95.131	88.8324	93.9883	86.1395
SSTP_0000008500	469.953	464.033	389.301	465.568	413.246	407.928	116.379	129.769	149.654	94.0001	105.049	83.9268	108.961	105.673	112.278	263.802	272.299	273.092	184.522	217.219	199.552	181.169	176.139	193.511
SSTP_0000008600	19.6707	14.8445	10.4753	71.7788	69.5414	71.2589	7.0615	8.91124	6.87949	2.07316	1.70022	0.792563	17.5894	17.3512	17.3087	32.5023	34.7491	36.7686	6.23385	6.06127	8.71483	15.9109	13.7041	16.3913
SSTP_0000008700	107.205	108.329	99.6684	41.1488	54.8861	52.2565	88.2008	79.8144	68.3784	383.155	533.354	564.192	223.946	206.458	209.651	31.0199	34.344	31.8961	41.9632	35.3653	35.0162	37.4193	41.7999	35.1395
SSTP_0000008800	33.1942	33.3753	37.8581	27.2138	30.8543	30.3726	43.8118	39.464	38.5768	76.6311	57.7468	59.5555	50.1704	52.1484	50.6788	24.3159	23.9463	24.6626	34.1581	33.0473	35.2776	31.9982	35.6846	31.5512
SSTP_0000008900	105.765	117.528	128.399	107.794	124.237	120.517	207.601	191.712	181.596	467.346	385.829	389.177	263.043	288.738	271.372	93.1483	93.557	94.3362	170.688	158.063	177.312	134.846	160.667	137.097
SSTP_0000009000	191.613	206.396	178.172	251.95	242.49	249.367	74.9775	76.6399	76.4499	59.8688	59.5078	68.1322	118.322	117.14	118.271	219.972	220.625	232.696	89.0843	89.3372	94.3119	94.0772	89.5185	96.3522
SSTP_0000009100	342.024	331.063	279.556	419.054	367.413	396.694	127.599	159.129	144.153	82.1932	116.526	144.19	194.499	209.685	188.023	299.137	308.083	314.025	180.047	210.704	198.489	197.763	179.405	195.953
SSTP_0000009200	100.707	102.882	95.0127	203.447	191.301	195.319	76.2166	77.4778	72.6727	57.4164	63.7887	68.8398	91.3865	91.2953	86.7867	192.691	191.84	194.103	74.977	89.5408	78.9215	65.8034	62.5279	65.0558
SSTP_0000009300	6.49834	7.67134	8.79067	16.1546	13.7977	14.9332	14.2758	17.3874	16.8038	17.2426	10.8389	11.2091	14.1354	14.8679	13.9017	4.13747	5.26638	4.20703	19.453	24.48	18.4231	18.0926	18.1493	19.194
SSTP_0000009400	14.8584	16.6711	19.6948	23.9713	32.379	33.6825	31.5051	33.0666	33.8517	37.8731	24.7747	25.7583	7.3144	7.56049	6.70749	17.2136	17.9147	16.6993	20.3241	26.0932	26.2839	31.0726	31.8779	39.1524
SSTP_0000009500	19.3545	22.9476	17.8264	25.6119	22.488	24.999	13.6137	13.4071	12.0786	20.858	18.8846	15.7947	10.9426	11.3565	10.2057	33.5422	39.3178	38.4428	13.7486	13.9863	16.1573	21.3101	19.3773	22.3789
SSTP_0000009600	199.833	205.632	175.14	154.829	146.992	155.582	70.4282	102.391	107.444	86.5418	54.6804	60.8292	156.563	145.452	153.01	137.886	150.969	148.233	109.186	131.672	127.916	92.4465	88.1923	102.255
SSTP_0000009700	86.6914	87.3404	84.9663	125.743	122.522	115.143	60.6168	77.2361	76.2201	39.4659	46.7865	54.2906	149.22	130.695	146.074	143.108	143.79	148.985	74.0035	75.1159	84.2549	76.822	84.5821	89.0483
SSTP_0000009800	38.1822	37.0947	34.3663	30.6879	33.5034	33.4294	23.9174	25.2028	23.2093	16.56	18.9757	19.6159	17.8361	18.5058	18.6167	28.1215	29.8428	29.5994	23.2787	24.0885	23.2163	27.3263	25.7872	28.4513
SSTP_0000009900	170.819	169.666	157.834	162.511	172.033	174.643	124.323	122.098	111.408	80.8279	79.789	91.8807	91.6187	98.0333	92.1558	136.758	144.285	149.95	112.551	118.907	118.957	114.925	116.239	119.389
SSTP_0000010000	142.893	133.701	126.347	169.671	158.941	163.642	68.0008	76.8977	72.7014	52.5369	92.2978	93.1828	87.1923	84.32	83.4558	141.891	143.903	149.414	88.5207	106.409	93.2661	79.7089	79.0808	79.1116
SSTP_0000010100	128.632	131.774	95.319	109.396	97.9373	102.605	36.4957	43.1059	40.9753	42.1205	42.0501	42.1474	57.3252	57.5578	57.9947	110.804	109.941	113.461	35.8831	36.446	38.415	37.816	43.3225	42.0187
SSTP_0000010200	90.204	92.3882	99.3621	117.888	123.684	118.648	126.275	123.5	114.036	305.538	493.338	326.961	256.135	281.668	279.646	155.409	163.19	169.741	110.877	122.463	117.127	77.7256	85.8592	80.9376
SSTP_0000010300	207.139	187.666	124.693	25.1872	28.2625	30.3142	92.105	154.746	133.353	9.12696	2.15564	2.66075	5.26811	4.55527	5.32341	16.9039	17.3971	17.8369	159.996	174.07	266.482	114.704	109.583	168.33
SSTP_0000010400	105.73	99.5946	79.9737	47.0741	51.551	51.2246	20.1151	21.6255	18.9725	2.40183	2.30745	2.80228	6.34205	6.51657	6.38809	44.2731	45.6644	48.3808	29.9737	24.4487	37.0903	34.3341	35.5864	46.7111
SSTP_0000010500	121.607	111.749	92.0417	28.9316	27.4049	30.801	110.675	86.389	88.1695	236.391	240.308	295.881	71.8959	89.3972	84.4901	66.2658	62.8815	61.4312	60.1865	57.5273	77.9977	42.5761	44.7961	36.9442
SSTP_0000010600	59.9955	66.3521	69.7128	126.65	91.1147	102.118	8.87779	5.31774	5.44327	4.29801	4.88814	6.70848	9.73803	12.8117	9.85591	180.278	182.433	177.361	10.0254	11.9033	8.94141	34.268	31.3131	38.7277
SSTP_0000010700	50.4763	54.43	40.5535	38.5625	37.9057	39.757	14.3776	18.8538	18.6421	17.8494	22.2851	31.6176	24.1491	22.5866	22.1302	36.4407	36.5046	37.992	22.7664	23.3523	22.7631	20.2964	19.3281	19.6399
SSTP_0000010800	10.1866	9.23218	10.7816	47.6724	45.8527	50.9715	9.65863	11.5379	10.4413	9.37978	14.209	12.5961	9.89767	10.0754	9.49087	32.5245	33.3087	33.5704	10.6232	11.6214	12.3228	10.8424	9.97106	10.786
SSTP_0000010900	87.3939	97.8677	72.1631	1.73705	1.7533	1.42128	4.53226	4.12527	4.05014	1.46638	0.455417	0.594423	1.5964	1.39189	1.35367	1.19478	1.50789	1.41665	1.55419	5.88899	2.37043	3.52597	3.41374	4.96836
SSTP_0000011000	47.6311	54.9613	58.0123	49.4481	47.606	37.8295	199.182	160.499	154.322	69.5773	21.0099	16.5872	64.7557	72.3782	67.7137	38.8745	40.1955	38.636	113.644	115.164	125.825	123.585	146.422	124.209
SSTP_0000011100	1084.63	2307.78	3196.5	1364.8	1569.76	1428.58	4220.02	3920.78	3799.53	2630.11	219.541	127.574	1041.74	1500.27	1460.67	275.639	276.8	336.498	2078.23	2483.29	1960.94	3191.97	3646.31	3571.08
SSTP_0000011200	441.712	455.498	435.644	872.965	807.911	836.844	111.796	143.015	126.301	24.2459	17.0933	23.1825	77.1495	79.4958	80.277	534.22	548.176	572.542	170.244	205.003	216.476	288.843	250.897	287.995
SSTP_0000011300	2.17782	1.62725	2.14407	0.887826	1.06723	0.973482	16.8559	13.391	14.5633	12.3631	12.1748	14.9455	11.7843	10.2652	10.951	0.44251	0.742694	0.794184	9.56426	7.1263	10.8761	3.32763	4.71538	3.29101
SSTP_0000011400	69.4796	52.1385	37.5824	0.231607	0.24775	0.194696	0.220672	0.1128	0.272882	0.379236	0.182167	0.33967	0.290254	0.237254	0.258565	0.287631	0.247565	0.214644	0.222027	0.328906	0.122008	2.18169	1.30164	2.35679
SSTP_0000011500	463.63	457.59	325.347	0.482514	0.457384	0.915073	0.186722	0.128915	0.12926	0.202259	0.0607222	0.141529	0.217691	0.237254	0.167307	0.951396	1.01276	1.07322	0.136632	0.266257	0.104578	4.91432	2.60328	6.07244
SSTP_0000011600	58.4148	49.4154	33.9988	116.691	105.065	113.8	14.14	19.0472	18.556	6.49758	10.7478	10.1335	23.9895	23.1718	24.442	72.7928	74.4945	76.7783	25.5673	26.7824	29.491	32.2185	28.7098	29.4492
SSTP_0000011700	241.528	182.717	134.525	1.11943	1.16252	1.81068	1.23916	1.128	0.976629	0.126412	0.242889	0.424588	0.85625	0.632677	0.730067	0.796517	0.720188	0.837113	0.751478	1.19033	0.732045	3.34967	1.96474	3.50333
SSTP_0000011800	119.64	118.192	106.958	73.265	78.5366	77.6449	102.035	82.5055	81.8789	262.71	322.739	342.076	122.647	118.738	122.454	68.943	67.2476	66.089	72.5005	61.4742	66.407	77.5493	80.1369	67.7098
SSTP_0000011900	122.204	100.026	74.1847	0.907127	2.05823	2.35583	0.186722	0.322287	0.344693	0.404519	0.333972	0.283058	1.43676	1.0281	1.29283	2.67718	3.33087	2.44694	0.324502	0.720461	0.819194	5.24488	2.99623	4.81974
SSTP_0000012400	0.0702524	0.0664185	0.0306295	0.0193006	0.0190577	0.0194696	0.0339495	0.0161144	0	0.10113	0.0607222	0.0283058	0	0	0	0.0221255	0.0675177	0.0214644	0	0	0.0174297	21.1117	4.46979	14.5229
SSTP_0000012500	6.99011	0.0664185	0.245036	0.0965029	0	0.0389393	0.0169747	0	0	0.126412	0	0	0.0145127	0	0.0152097	0	0.0225059	0.0429289	0	0.0469866	0.0348593	16.6822	2.5296	13.0791
SSTP_0000012600	10.573	8.66762	5.05387	0.424613	0.32398	0.311514	6.89175	9.08849	9.17744	1.18827	1.48769	1.4436	0.101589	0.0632677	0.0912584	0.132753	0.135035	0.171715	7.8222	8.4106	12.2705	2.53429	2.72608	3.05745
SSTP_0000012700	648.64	748.105	718.936	348.781	321.827	324.169	293.052	402.279	378.358	221.424	275.74	253.479	357.259	350.392	353.383	323.098	333.695	349.033	458.828	578.092	454.042	307.42	327.252	370.334
SSTP_0000012800	110.542	106.635	105.182	50.9342	46.939	47.0776	47.75	61.9274	57.6355	116.451	108.116	91.7392	47.7903	45.015	45.9334	56.4642	59.0104	58.1042	70.2461	81.5061	71.1827	57.5835	56.781	57.0937
SSTP_0000012900	1.36992	2.39107	4.87009	2.39327	2.62996	2.60893	40.0774	12.4242	18.9294	1048.39	9.98881	4.07604	1.7125	1.62914	1.5666	0.951396	1.23782	0.815648	38.9744	7.26726	47.1124	21.5304	28.1204	11.4654
SSTP_0000013000	323.336	348.332	314.044	362.079	370.729	378.315	290.76	324.172	304.866	248.981	264.779	285.096	243.973	237.807	236.785	300.199	304.392	312.608	303.46	365.65	379.6	282.915	274.671	300.926
SSTP_0000013100	251.784	213.237	171.893	94.0517	91.2862	94.3499	46.392	47.5534	47.0793	127.171	140.42	142.577	113.127	114.167	112.415	107.22	102.919	105.519	50.1782	47.6444	51.1037	55.7984	58.009	56.3506
SSTP_0000013200	56.799	55.858	48.2721	69.8681	64.2053	64.3666	69.5625	55.385	58.7414	131.772	131.342	137.029	93.5199	101.829	99.6694	117.11	118.133	119.9	57.6588	49.7275	56.1932	74.3759	77.7792	76.5213
SSTP_0000013300	180.794	148.944	120.742	125.338	114.784	116.682	184.702	160.048	157.611	212.17	284.423	234.797	315.869	327.806	326.234	105.627	111.719	113.547	174.906	153.192	155.978	103.685	114.864	101.193
SSTP_0000013400	581.9	637.186	497.24	282.174	260.289	258.206	109.504	163.786	171.039	48.34	68.0393	60.5462	154.357	151.447	149.436	163.839	173.678	178.863	220.781	236.593	227.492	178.15	176.164	204.849
SSTP_0000013500	381.365	403.791	383.573	70.0997	78.1364	78.5989	140.042	130.381	147.27	236.467	4.43272	3.14195	32.2327	28.6761	28.2141	12.4566	12.3557	14.7675	225.324	188.996	248.373	189.256	189.499	201.176
SSTP_0000013600	18.1251	18.2319	15.5292	43.6386	43.3752	45.5005	85.0435	93.4471	97.7491	27.2797	8.13678	8.97295	8.30127	7.68702	8.04595	36.0424	37.9674	38.6145	166.794	104.874	234.429	71.5992	85.4417	86.734
SSTP_0000013700	20.1624	18.0658	16.2336	48.5023	44.2328	45.9289	4.27764	4.96322	5.09858	5.15762	6.25439	8.03886	7.90943	6.57984	6.31204	41.087	41.7934	43.5728	5.63608	5.79502	6.01323	9.52011	9.43076	9.93672
SSTP_0000013800	91.0822	94.746	99.0252	239.076	203.44	212.044	102.103	115.749	107.3	57.0624	70.9236	71.0477	141.267	149.644	136.492	298.561	332.074	326.56	137.179	152.988	140.466	144.41	135.616	141.046
SSTP_0000013900	384.807	257.538	118.352	12.4296	13.3404	13.6287	2.32554	1.88538	1.83836	1.16299	1.73058	2.51922	2.3946	2.86286	2.90506	11.3061	14.4038	14.2095	2.13488	3.524	2.03927	6.06026	6.13982	6.51832
SSTP_0000014000	181.532	186.404	149.778	161.604	140.874	146.937	31.5561	36.2573	32.2144	21.4901	32.6382	34.9294	50.2575	49.5386	49.6902	99.4762	104.517	115.672	40.3407	42.6795	42.1449	77.1085	69.8957	77.3493
SSTP_0000014100	192.878	192.547	176.794	239.925	242.623	246.953	135.492	111.334	104.442	51.8037	49.5493	39.2885	65.3943	60.7528	60.3522	221.719	242.523	225.784	107.376	88.3192	123.385	106.176	109.878	108.54
SSTP_0000014200	3.40724	3.42055	3.98184	2.48977	2.97299	2.70628	17.6537	13.101	15.3532	74.0017	33.9134	29.5796	9.23008	11.1509	11.24	0.531012	1.03527	1.09469	11.46	7.67448	20.3927	9.16752	9.38164	9.70317
SSTP_0000014300	8.3249	5.7452	7.25919	2.21957	3.81153	4.96476	4.09091	3.38401	4.27993	49.2502	53.8606	86.0781	24.512	23.4407	24.4268	23.4309	34.6591	26.2295	4.15021	5.92031	5.59492	5.70766	7.39234	7.5587
SSTP_0000014400	227.723	226.819	222.401	254.246	261.223	261.263	122.235	133.282	130.452	179.783	162.462	197.943	120.107	133.7	129.45	190.191	208.427	217.692	127.256	139.331	127.847	126.494	120.856	128.052
SSTP_0000014500	76.9966	75.7503	63.1581	54.0223	54.4668	49.7839	40.8582	43.6538	43.2733	64.6977	52.2211	65.3582	35.1933	35.4932	36.5642	53.9862	51.2684	53.5108	33.0309	34.1906	32.942	37.794	40.9649	38.9613
SSTP_0000014600	39.3062	35.0026	29.8025	46.6109	42.975	43.7093	12.6632	15.921	13.7159	11.7563	9.10834	11.1242	10.3185	10.882	12.3199	32.8342	32.5885	30.4151	13.7657	17.6826	15.373	15.2498	16.3074	15.2873
SSTP_0000014700	12.3293	12.5863	10.0159	3.89872	4.66913	4.5559	9.8793	7.70266	8.10028	24.4734	43.5075	36.6278	20.608	19.7553	20.7004	1.61516	1.62042	1.78155	8.28333	5.76369	9.18543	5.59747	6.82748	5.13822
SSTP_0000014800	119.851	115.767	91.1534	163.65	176.055	175.499	42.2671	52.7745	46.5048	33.8026	45.7542	55.9606	52.0426	50.9147	49.7815	176.517	182.163	196.335	52.8255	56.8068	56.995	50.3773	40.3263	43.7598
SSTP_0000014900	60.698	55.1606	55.1638	172.373	136.662	145.594	43.1838	52.9679	51.948	22.021	48.0617	51.46	51.6072	49.4437	50.253	133.018	132.537	133.208	76.07	95.0226	75.4704	82.2873	75.5689	76.3089
SSTP_0000015000	2.49396	3.08846	3.24673	1.50544	1.60084	1.71333	13.7495	13.4716	13.4143	7.9134	8.10642	8.29361	17.4443	15.4215	16.3961	1.65941	1.86799	2.14644	11.2209	9.83586	11.6779	3.98875	4.27331	4.16153
SSTP_0000015050	0.843028	0.332093	0.551331	0.250907	0.514557	0.369923	0.271596	0.354516	0.373417	18.3045	25.9891	18.4554	21.0434	22.3809	24.3052	0.331882	0.315082	0.558075	0.222027	0.28192	0.209156	0.903529	0.859574	1.3164
SSTP_0000015100	19.1438	14.6453	13.3238	6.6973	7.07039	7.02854	1.49378	1.17635	1.5942	80.0442	98.7951	95.3907	51.6217	48.0202	51.7435	1.54878	1.66544	1.88887	3.53536	2.49029	2.7016	19.7675	14.1216	21.0837
SSTP_0000015200	3.68825	2.78958	1.56211	0.521115	0.533614	0.895603	1.4768	1.51475	1.5942	6.34589	5.98114	3.50992	1.07394	1.10718	1.29283	0.287631	0.405106	0.321966	1.09306	1.2843	1.20265	2.26984	1.71915	3.43963
SSTP_0000015400	12.4698	12.6195	13.6301	29.9545	30.416	24.8238	11.5089	16.8073	14.8649	4.82894	27.0214	24.3713	27.2113	27.2209	27.8186	27.856	29.5727	27.2169	48.2995	54.0973	37.7526	47.6226	44.4523	41.2544
SSTP_0000015500	7.86826	7.90381	7.35108	12.9507	8.93804	10.2021	2.52924	3.30344	3.37511	2.7305	7.95461	8.03886	7.9965	8.00336	8.82165	13.7399	11.8831	11.8269	6.79746	6.20223	6.10038	7.55879	7.26954	8.17444
SSTP_0000015600	298.537	399.806	451.356	644.639	592.636	560.881	369.557	698.541	691.08	192.728	188.603	224.465	529.322	499.846	508.188	465.631	486.757	512.914	775.935	963.539	702.171	502.252	524.119	610.153
SSTP_0000015700	107.205	104.144	84.4762	69.0767	56.3535	57.6496	23.6968	20.1107	20.7534	30.4148	34.8242	41.6379	33.8146	32.8517	34.7542	8.87232	9.13739	9.74485	19.9825	16.508	16.2619	20.0319	22.1525	18.4933
SSTP_0000015800	64.316	58.8136	64.6895	198.352	205.746	222.48	114.597	102.938	95.6522	165.069	273.432	287.644	94.6083	94.2056	94.6806	189.726	191.818	194.317	82.2014	81.1459	81.9717	87.6864	87.6275	89.2819
SSTP_0000015900	870.848	902.495	740.744	569.367	519.874	475.526	229.363	242.682	233.572	164.791	186.174	193.47	327.581	324.547	314.948	638.541	626.204	633.243	459.853	479.185	405.762	378.755	360.555	357.828
SSTP_0000016000	281.677	290.515	255.94	279.549	276.374	264.476	314.966	341.431	310.324	208.883	263.535	231.429	376.895	397.558	403.012	322.767	328.496	336.906	450.528	509.194	430.024	326.527	350.608	333.114
SSTP_0000016100	108.083	112.513	110.328	154.694	147.125	163.292	31.573	39.4157	37.313	27.1028	32.1828	33.7689	49.8511	54.5051	49.5685	189.195	204.556	219.087	48.5386	54.0033	50.8074	85.4827	70.8535	86.1395
SSTP_0000016200	853.847	638.681	308.837	0.521115	0.533614	1.40181	0.169747	0.531774	0.402141	0.202259	0.121444	0.283058	0.217691	0.237254	0.228146	0.287631	0.3826	0.429289	0.324502	0.407217	0.50546	3.08522	1.76827	2.63281
SSTP_0000016300	107.1	78.8388	51.427	0.0386011	0	0.136287	0.0169747	0	0.0574488	0.0252824	0	0	0	0.0158169	0	0.0221255	0	0	0	0.0156622	0	1.27816	0.785897	1.23147
SSTP_0000016400	609.509	589.199	378.152	0	0.0190577	0.700907	0	0	0	0	0	0	0	0	0.0152097	0.0221255	0	0.0214644	0	0.0156622	0	5.86192	2.25945	5.75396
SSTP_0000016500	350.384	311.603	153.362	0.0193006	0.0190577	0.486741	0	0	0	0	0	0	0	0	0.0152097	0.044251	0.0225059	0.0214644	0	0.0313244	0.0348593	1.07983	0.540304	1.04038
SSTP_0000016600	303.982	248.04	111.154	0.0193006	0.0952883	0.311514	0	0	0.0287244	0	0	0	0	0	0.0152097	0.0221255	0.0225059	0.0214644	0	0.0156622	0	0.859455	0.270152	0.785596
SSTP_0000016650	88.799	81.9605	46.3731	0	0.0190577	0.155757	0	0.1128	0.114898	0.0252824	0.121444	0.113223	0.0145127	0.0474508	0	0	0.0450118	0.0429289	0.0512371	0.0313244	0.0174297	0.595007	0.31927	0.700666
SSTP_0000016700	219.468	202.543	123.039	0	0	0.214166	0.0339495	0	0	0	0	0.0283058	0.0145127	0	0	0	0.0450118	0.0214644	0.017079	0.0469866	0	2.66651	0.982371	2.20816
SSTP_0000016800	128.808	105.107	52.8665	0	0.0381153	0.136287	0.0339495	0	0	0	0	0	0	0	0	0	0.0225059	0	0	0	0.0174297	0.330559	0.221033	0.297252
SSTP_0000016900	158.454	116.266	49.8648	0	0.0190577	0.194696	0	0.0161144	0	0	0	0	0	0	0	0	0	0.0429289	0.0341581	0	0	0.352597	0.196474	0.403414
SSTP_0000016950	12.6103	12.2542	9.15822	0.0193006	0	0.0584089	0	0	0	0	0	0	0	0	0	0	0	0	0	0	0	0.374634	0.196474	0.743131
SSTP_0000017010	17.4577	17.0031	8.39249	0.0386011	0.0190577	0.136287	0	0.0644574	0.0574488	0	0.0303611	0	0.0435381	0.0158169	0	0.0221255	0.0450118	0	0.0853952	0.0156622	0.0348593	0.24241	0.0736778	0.445879
SSTP_0000017020	36.2502	34.6041	32.0997	0	0	0.0194696	0	0.0161144	0	0	0	0	0	0	0	0	0	0	0	0	0	1.8291	0.540304	1.61366
SSTP_0000017030	9.20306	11.1251	7.65738	0.0579017	0.0952883	0.0389393	0.407394	0.177258	0.258519	0.252824	0.0303611	0.0283058	0.0435381	0.0632677	0.0152097	0.044251	0.0225059	0.0643933	0.204948	0.610826	0.226585	0.683156	0.466626	0.806828
SSTP_0000017100	64.6322	58.5147	61.0752	23.1993	37.5245	33.5267	161.617	144.062	140.52	85.4799	19.34	23.4655	18.5472	19.3757	19.5749	15.6206	17.3971	19.6185	125.206	119.456	126.417	102.65	126.849	114.357
SSTP_0000017200	1.05379	0.863441	0.765738	0.636919	0.495499	0.389393	1.91815	1.28915	1.60857	0.632061	0.212528	0.367976	0.391843	0.332155	0.304195	0.24338	0.225059	0.257573	2.88636	2.13006	2.89332	1.52057	1.71915	1.25271
SSTP_0000017300	0	0.0664185	0.0306295	0.250907	0.228692	0.194696	0.35647	0.515659	0.402141	0.10113	0	0.0283058	0.0145127	0.0158169	0	0.0885019	0.135035	0.107322	0.580687	0.563839	0.50546	14.5667	6.18894	15.4784
SSTP_0000017400	12.9264	13.1177	11.7005	102.64	97.2131	97.134	0.543192	0.821832	0.560125	0.227542	0.0910834	0.0849175	0.116102	0.0790846	0.0760487	101.313	105.373	103.738	0.563608	0.501191	0.540319	2.55633	0.835015	1.40133
SSTP_0000017500	136.36	117.959	90.4183	0.945728	0.819479	1.36287	0.254621	0.209487	0.287244	0.0252824	0.0303611	0.0566117	0.0145127	0.0316338	0.0608389	1.81429	1.93551	2.01766	0.17079	0.219271	0.174297	0.771305	0.294711	0.955454
SSTP_0000017600	249.923	237.446	170.147	221.879	200.468	221.818	49.3965	64.1835	59.4882	13.248	8.16714	9.79382	30.825	30.4318	31.1191	383.966	398.917	386.381	60.2207	77.152	75.9061	58.7294	57.4196	55.5013
SSTP_0000017700	21.8485	17.4681	20.8587	10.3065	14.3314	13.5898	68.6798	62.6526	61.7	67.3524	67.1892	74.7557	70.7349	70.3378	62.8162	6.92528	7.51697	9.10092	51.0663	49.3359	54.4851	23.1171	25.8363	22.0179
SSTP_0000017800	45.6992	61.0718	58.1042	152.185	155.301	158.853	46.5957	59.1074	50.2533	22.5519	34.9153	34.986	46.0924	45.4262	44.306	135.496	138.299	137.007	56.7536	66.5487	63.8797	71.3568	58.2791	66.8393
SSTP_0000017900	728.939	718.018	421.278	0.34741	0.285865	1.0903	0.475293	0.273944	0.186708	0.0252824	0.0303611	0.0566117	0.101589	0.0632677	0.106468	0.177004	0.247565	0.128787	0.256186	0.610826	0.52289	8.63862	4.07684	8.13198
SSTP_0000018000	448.877	413.522	435.521	0.154405	0.362096	1.01242	0.899662	0.870175	0.603212	0.530931	0.81975	0.849175	0.31928	0.332155	0.349824	0.24338	0.270071	0.450753	0.871031	1.51923	0.749475	17.4095	9.13605	13.7798
SSTP_0000018100	35.8287	24.7077	19.9704	4.18822	5.54578	5.84089	9.89628	9.68472	9.00509	7.63529	2.15564	1.30207	6.74841	10.2335	10.8141	4.5136	4.63621	6.50372	9.47887	7.58051	8.97627	17.3434	22.0788	13.8222
SSTP_0000018200	18.7223	23.645	24.8405	52.4396	30.9306	57.046	87.4539	86.4374	85.0098	49.2755	9.41195	11.9168	45.6279	61.7809	59.759	7.67754	7.69701	12.385	52.3302	51.2467	78.05	45.8596	53.7111	42.1249
SSTP_0000018300	4.5664	5.31348	6.98353	6.678	6.13657	5.93824	8.50435	9.52358	8.30135	3.46369	4.88814	6.25559	7.56112	7.41814	7.54403	6.32789	6.45919	6.13883	6.96825	7.42389	7.2856	8.66066	9.18517	9.7244
SSTP_0000018400	35.6882	40.6814	42.1156	134.679	140.341	140.259	87.0126	95.5581	90.9414	15.0683	17.5184	14.6058	51.9555	49.333	50.542	75.0496	78.1629	76.5421	107.786	113.598	125.284	124.07	134.266	135.526
SSTP_0000018500	31.1218	45.2642	67.1093	48.7146	50.1216	44.7412	343.212	344.267	366.897	76.1507	76.6011	52.9319	111.588	102.905	102.285	103.127	111.022	113.761	233.71	175.981	210.428	89.0087	127.585	96.7557
SSTP_0000018600	0.807902	0.763813	1.40896	1.89146	2.2488	1.44075	3.1573	2.85224	2.75754	6.75041	13.9965	8.18039	12.7276	9.64832	11.1944	0.907145	0.900236	1.20201	3.87694	2.1144	3.20706	2.73263	2.60328	2.42048
SSTP_0000018700	43.9077	34.3052	34.7032	50.7605	47.6251	48.752	33.0498	35.5483	32.3149	25.0549	18.2774	20.3802	22.7414	21.9064	24.7767	51.5524	52.7988	52.2015	32.2623	40.1736	36.5326	41.0114	33.0568	42.592
SSTP_0000018800	57.6772	41.4452	46.6794	56.3191	57.192	59.6744	26.4806	26.1858	25.5934	17.6977	20.6759	22.3333	34.1484	33.7059	31.8644	53.1233	52.8888	56.8593	41.2459	35.9604	33.4126	41.364	41.8736	41.5729
SSTP_0000018900	49.4577	53.0352	49.8955	52.7678	57.8019	54.1451	108.35	94.2206	92.4351	95.8204	85.6184	89.1351	87.323	82.2638	84.916	80.6916	79.0182	77.1861	86.7786	85.1711	90.4773	60.3822	61.8648	66.4359
SSTP_0000019000	2.73984	2.1586	1.83777	0.772023	0.724191	0.564619	1.62958	1.28915	1.32132	0.530931	0.971556	0.67934	1.04491	1.23372	1.46013	1.19478	1.01276	0.987364	0.836873	1.03371	0.714616	1.03575	1.30164	0.743131
SSTP_0000019100	39.2008	30.785	25.3919	4.59354	7.08945	6.094	22.831	20.1268	18.7714	30.4148	50.3084	61.5086	72.0556	81.9158	90.8173	8.1643	9.85758	6.56811	16.5667	15.4116	15.2161	8.85899	11.9358	8.9388
SSTP_0000019200	0.0702524	0.365302	0.551331	0.443913	0.476441	0.661968	1.17126	0.660688	0.789921	1.56751	2.24672	1.04732	2.80095	3.87515	3.07237	0.199129	0.112529	0.450753	0.666082	0.109635	0.313734	1.14594	0.982371	0.806828
SSTP_0000019300	84.9351	87.4732	61.8104	9.49588	10.0434	9.65694	0.831763	0.966861	0.574488	0.682626	1.00192	1.04732	1.21907	1.37607	0.973423	8.14218	8.75479	8.41406	0.871031	0.986719	0.888912	7.33842	5.37848	7.36761
SSTP_0000019400	1.08891	0.697395	0.826997	0.270208	0.24775	0.330984	1.83327	1.57921	1.5942	5.6127	7.74209	9.34093	2.14788	1.94548	2.41835	0.110627	0.180047	0.0858577	1.40048	0.955395	0.941201	0.374634	0.564863	0.509576
SSTP_0000019500	8.95718	8.50157	7.35108	13.2402	12.235	13.0252	0.407394	0.564002	0.473952	0.505649	0.364333	0.283058	0.435381	0.521958	0.59318	7.16866	7.22439	6.82569	0.426976	0.814435	0.679756	4.6058	3.58565	5.47794
SSTP_0000019700	280.307	294.4	220.134	4.18822	3.96399	4.20544	0.169747	0.145029	0.201071	0.227542	0.0303611	0.0849175	0.406356	0.458691	0.56276	1.72579	1.82298	1.78155	0.136632	0.203609	0.226585	10.9966	7.2941	8.38676
SSTP_0000019800	30.349	31.3495	25.4531	23.2572	26.6426	28.9514	8.06301	8.15386	7.26727	4.44971	7.55992	2.49091	8.02553	9.41107	9.8407	21.1077	25.1616	26.0578	8.8811	10.572	9.39458	16.6822	13.483	16.8797
SSTP_0000019900	11.5565	6.84111	5.14576	6.09898	6.09845	6.17187	0.611091	0.499545	0.402141	0.505649	0.850111	1.16054	0.551483	0.885747	0.897374	7.14653	8.61976	9.12238	0.956426	2.72522	1.25494	2.02743	2.03842	1.78351
SSTP_0000020000	4.07464	3.2213	3.2161	0.0965029	0.0381153	0.0194696	0	0	0.0143622	1.46638	1.39661	2.57583	0.261229	0.20562	0.167307	0.0663764	0.0450118	0.0214644	0.0341581	0.0156622	0.0697186	0.0661119	0.0245593	0.148626
SSTP_0000020100	19.8814	24.1763	19.2966	31.4406	27.6527	27.8221	13.6137	13.7455	13.0265	30.1367	27.0821	30.9949	37.3122	38.0871	36.6859	8.47406	8.30467	9.44435	10.8281	8.7865	12.3228	20.4506	19.0826	20.8077
SSTP_0000020200	322.353	243.69	150.483	0.0772023	0.114346	0.506211	0.220672	0.0805718	0.0574488	0.151695	0.425056	0.198141	0.682097	0.632677	0.501921	0.0885019	0.135035	0.0429289	0.0683162	0.0469866	0.052289	2.02743	1.03149	1.82598
SSTP_0000020300	11.4863	9.3318	7.38171	1.21594	0.667018	0.739846	1.76537	0.62846	1.13461	0.606778	0.242889	0.311364	1.75604	1.70823	1.5666	0.508886	0.427612	0.493682	1.55419	0.469866	2.40529	3.50393	4.22419	2.93006
SSTP_0000020400	57.8879	62.8983	59.5131	9.26427	15.3033	14.9137	94.2947	64.7152	70.0875	141.809	19.2489	18.8517	48.8933	44.9833	46.922	4.31447	4.41115	4.72217	75.6431	48.9601	89.327	54.3219	67.5625	52.1466
SSTP_0000020500	97.8615	113.841	118.597	225.643	264.253	239.944	75.7074	75.109	77.484	121.356	99.038	85.427	85.2767	88.6696	86.3761	184.327	168.029	173.068	79.8787	73.675	79.0435	134.67	101.012	135.526
SSTP_0000020600	673.193	686.768	615.347	351.541	319.826	307.815	465.855	456.793	452.222	175.081	79.2425	72.8026	155.489	163.278	162.014	239.486	235.862	245.725	328.789	376.347	331.512	337.854	417.95	390.993
SSTP_0000020700	0.0351262	0.166046	0.0918885	0.173705	0.190577	0.194696	3.37798	2.94893	2.85808	0.986015	0	0.113223	0.290254	0.332155	0.56276	0.376133	0.3826	0.236109	2.15196	1.22165	4.46199	1.10186	1.35076	0.891757
SSTP_0000020900	250.66	127.324	80.8007	630.781	392.435	427.008	125.053	92.3513	98.4672	497.103	1795.16	976.07	1999.95	1835.68	2287.68	3370.37	4566.51	5434.13	112.568	99.0634	98.6518	77.968	77.6564	73.8885
SSTP_0000021000	132.636	153.294	150.36	203.775	185.24	168.977	59.0382	82.2315	70.3891	33.8026	53.9213	39.6848	84.2753	80.7612	82.5432	175.013	327.596	370.927	112.038	131.672	87.8106	148.664	141.167	173.68
SSTP_0000021100	11.697	13.9811	13.1094	28.8158	23.9555	24.9211	11.4749	11.8924	10.9009	8.74772	12.2355	14.4926	17.1105	17.0032	17.5825	28.2764	27.7498	26.2939	11.6137	12.2635	13.7346	15.8007	16.0372	14.9475
SSTP_0000021300	22.4808	24.442	23.4009	29.9352	24.3938	27.1212	22.848	25.219	24.5593	33.9037	42.2627	37.9298	29.6349	30.7639	30.2522	43.4987	47.7125	45.7836	30.2641	26.4691	34.1098	22.7425	24.6329	23.5042
SSTP_0000021400	18.0197	18.2319	19.266	13.0086	15.9513	16.2766	19.7926	19.8045	18.9581	41.3873	70.0431	63.9146	34.4532	33.7217	33.2333	19.9572	19.7602	19.3824	22.0661	23.9162	23.4429	18.5774	20.3842	18.1749
SSTP_0000021500	1.08891	1.69367	2.05218	1.21594	1.14346	1.59651	5.05848	2.85224	6.70714	7.4836	6.74017	11.9734	8.34481	7.71866	8.21326	0.398259	0.517635	0.57954	2.98883	4.57336	3.62537	0.881492	1.52267	1.86844
SSTP_0000021700	84.9	118.192	109.317	236.857	220.707	195.378	40.0095	58.0278	55.6391	27.9118	43.9325	51.6582	74.4792	80.3341	78.102	166.583	159.814	149.049	141.807	192.316	127.446	144.719	146.422	156.44
SSTP_0000021800	217.536	221.805	183.41	222.555	211.445	205.872	126.784	147.269	147.586	137.815	176.914	182.375	149.162	155.37	149.314	180.964	184.706	188.522	134.036	143.795	137.381	147.628	165.161	162.916
SSTP_0000021900	6.88473	86.7094	57.0322	4342.8	4115.23	4022.37	2.88571	10.6838	2.8868	8.14094	3.6737	2.68905	0.928813	1.40771	1.55139	3291.98	3355.29	3408.68	1.36632	4.19747	1.79525	60.6466	3.75757	15.4784
SSTP_0000022000	241.703	238.575	219.705	180.924	154.119	152.311	119.061	135.731	136.599	107.653	88.108	78.5487	103.65	109.88	110.575	125.739	126.438	128.164	101.262	115.697	105.937	134.361	149.05	146.184
SSTP_0000022100	35.8638	43.5041	35.1321	65.371	58.2211	60.2196	22.203	23.962	24.2003	41.9436	107.661	78.0392	58.1234	55.9444	58.1772	64.6728	62.2738	60.959	31.5621	33.4231	32.7329	25.6294	27.6783	27.7294
SSTP_0000022200	263.868	251.793	247.946	208.06	221.012	241.599	308.618	261.181	245.234	610.394	709.813	619.049	297.931	306.136	296.073	210.413	224.339	220.032	274.084	288.623	286.055	190.138	219.093	194.339
SSTP_0000022300	195.899	192.581	193.548	136.185	153.967	166.465	274.617	232.498	216.252	324.374	375.112	313.119	223.757	221.722	225.667	117.199	121.622	123.163	223.855	220.947	230.664	135.684	154.453	130.664
SSTP_0000022400	3.68825	3.48697	3.85932	6.7359	6.00316	6.73649	6.02604	4.76985	5.93158	6.39646	8.92617	8.09547	5.47129	5.83644	5.17131	9.55821	10.2627	9.2941	8.1467	5.99862	6.1701	6.54508	7.24498	6.07244
SSTP_0000022500	291.793	205.034	262.372	181.097	136.815	139.597	633.481	533.127	601.431	710.512	229.985	122.31	202.249	201.697	189.529	148.882	186.664	132.972	108.008	79.564	584.347	148.62	206.715	99.8131
SSTP_0000022600	176.65	192.016	183.44	0.0965029	0.304923	0.54515	0.169747	0.161144	0.201071	1.54223	0.728667	0.283058	0.15964	0.506141	0.212936	0.44251	0.360094	0.472217	0.0683162	0.14096	0.174297	13.597	6.68012	12.4421
SSTP_0000022700	4.28539	6.04409	6.9529	24.1257	26.3758	24.2592	1.6805	2.30435	1.91017	0.733191	1.15372	0.651034	3.26536	3.93841	3.45261	24.7584	25.2741	26.7661	3.60368	4.16615	3.55565	24.7259	20.4824	24.7144
SSTP_0000022800	1.08891	0.929859	1.50085	6.40779	7.45154	6.44445	0.611091	0.692917	0.301606	0.733191	0.516139	0.396282	1.84311	2.41999	1.7187	29.0729	28.3574	28.655	0.239107	0.234933	0.313734	3.10726	2.60328	3.03622
SSTP_0000022900	4.60153	11.6897	13.8752	499.074	515.186	502.959	22.7122	17.9192	19.8773	23.4874	0.880472	1.55682	3.51208	4.42874	4.41082	265.041	247.655	253.967	26.0626	13.5478	55.8446	43.127	40.1544	38.1332
SSTP_0000023000	203.802	195.769	186.289	58.2877	61.1751	73.0501	336.915	269.029	289.599	434.428	420.987	455.667	314.737	304.792	318.674	55.9332	62.1838	60.4868	267.714	226.475	304.723	173.544	230.857	185.655
SSTP_0000023100	136.781	171.127	165.889	461.766	401.145	422.588	135.645	158.501	140.434	101.307	105.657	120.809	163.907	169.747	161.178	281.215	304.752	304.537	204.744	219.193	218.864	186.259	177.269	181.685
SSTP_0000023200	18.0549	17.6341	19.1128	11.7154	14.7887	14.2907	25.7677	11.7796	17.5937	22.9312	10.3228	7.58596	6.41462	6.81709	6.78354	15.5985	19.1525	16.7208	28.1121	10.7443	47.583	19.1945	24.5101	16.2215
SSTP_0000023300	191.367	224.993	191.159	355.748	344.238	341.089	141.569	161.192	162.867	132.48	107.448	106.175	128.046	131.154	130.058	238.756	242.726	247.12	163.6	188.98	182.105	170.591	168.354	170.05
SSTP_0000023400	58.6256	63.5957	63.2499	125.82	140.15	132.822	44.0664	55.1917	50.2964	20.5546	31.0898	32.9197	49.4593	48.6528	46.7547	86.2009	89.4384	87.1456	63.8244	87.3794	73.7449	78.7393	66.5065	75.3959
SSTP_0000023500	59.7145	64.6916	71.4587	24.3187	23.8221	25.4858	45.3396	53.3385	50.1384	60.9812	83.6449	85.6535	36.3834	33.4528	34.4957	14.4479	14.8089	12.7499	55.6606	40.0326	57.5876	39.4908	36.888	44.0995
SSTP_0000023600	26.6256	23.1469	21.7776	35.6096	30.2636	31.2682	10.2527	13.5199	14.2473	20.0743	23.0441	25.6168	13.6565	14.2985	12.5632	20.9528	20.8179	21.722	12.3481	15.0201	13.2117	15.8007	11.8867	16.1366
SSTP_0000023700	1320.15	1237.11	820.871	0.0965029	0.228692	1.38234	0.0169747	0.0161144	0.0143622	0	0	0	0	0	0	0.0221255	0.0450118	0.0429289	0.017079	0.0626488	0	9.34382	4.42067	9.55454
SSTP_0000023800	1933.66	2014.44	1366.17	0.34741	0.476441	3.15408	1.52773	1.54698	1.33568	1.16299	1.94311	2.406	1.85763	1.89803	1.88601	0.154878	0.202553	0.0858577	1.33216	1.58188	1.32465	20.4727	9.77459	25.9884
SSTP_0000023900	7.20087	5.41311	5.11513	0.521115	0.495499	0.467271	2.44436	3.23898	2.92989	2.57881	4.7667	6.62357	5.86313	5.58337	4.48687	0.44251	0.202553	0.343431	2.03241	2.03609	2.59702	1.10186	1.449	1.06162
SSTP_0000024000	9.48407	8.99971	9.342	2.62488	2.4775	2.76469	9.38704	8.46003	8.05719	10.0371	13.6625	14.6624	9.34618	10.8662	10.1905	1.94704	1.59792	1.80301	8.02715	6.64077	9.58631	7.77917	7.51514	7.43131
SSTP_0000024100	604.767	553.831	395.948	0.714121	0.914768	1.57704	0.152773	0.193372	0.0861731	0.0252824	0.0303611	0.141529	0.0870762	0.0632677	0.106468	0.221255	0.225059	0.472217	0.187869	0.579502	0.0697186	6.76545	3.65933	8.08951
SSTP_0000024200	13683.5	12826.8	7822.47	93.7622	77.7171	106.713	57.0182	65.0697	62.4181	83.3562	56.6842	49.5918	44.9749	55.3276	53.6904	94.4316	94.7048	98.3715	55.1653	56.6659	70.5204	89.2951	53.3673	87.5196
SSTP_0000024300	840.464	784.735	549.218	3.16529	3.44944	5.17892	3.12335	2.5783	2.59956	0.581496	0.81975	0.481199	1.27712	1.85058	1.29283	3.27457	2.49815	3.15527	2.45938	4.27578	3.50336	13.1783	8.27647	12.7606
SSTP_0000024400	7.20087	7.00716	8.17808	14.4561	11.9301	12.4606	12.7311	8.39558	7.91357	4.85423	15.9699	12.7093	14.1789	13.0806	12.8979	79.7845	76.2049	76.1129	9.42763	9.17805	8.97627	18.2248	18.2475	18.642
SSTP_0000024500	30.7003	28.4271	32.7123	35.4937	35.4854	35.8631	48.2932	32.7927	30.8356	16.6106	63.7583	47.8935	31.2604	31.1435	33.0051	26.8825	27.0746	28.376	35.8318	37.1821	35.0336	26.577	30.9938	26.3705
SSTP_0000024600	228.847	219.812	190.454	272.794	252.076	255.013	97.2144	114.251	108.664	51.3486	61.5116	77.5297	88.8758	89.0176	88.0492	171.273	170.122	175.386	118.546	118.547	137.346	106.286	111.253	106.162
SSTP_0000024700	26.1339	29.1577	26.8315	33.9111	24.127	23.1299	11.441	15.0991	15.8989	10.3911	19.0971	20.635	22.0448	21.6217	21.1263	23.6743	22.8435	21.3571	17.6256	19.5308	16.8719	18.7758	20.6789	20.2769
SSTP_0000024800	22.5159	28.1947	32.6817	75.7547	82.1194	76.0484	36.5466	37.0147	37.313	91.0168	103.228	80.8698	45.2216	46.565	42.5873	92.1969	95.1324	93.7137	34.79	33.9087	38.1884	50.9723	50.543	51.0849
SSTP_0000024900	156.452	122.575	87.5391	233.112	208.643	230.443	70.3943	85.0032	73.6637	19.6444	24.3193	14.3794	20.2017	21.5585	20.3658	204.085	211.128	214.451	84.0118	105.14	93.3009	50.0247	46.6626	45.6919
SSTP_0000025000	46.3314	36.6298	27.1071	89.0721	80.7092	81.1105	4.53226	5.43054	5.32837	3.13502	4.03803	3.82129	6.29851	7.0069	6.20557	96.9317	96.1001	93.7781	7.20735	7.76845	6.23982	11.7679	12.206	11.6141
SSTP_0000025100	327.2	306.986	195.416	1.02293	0.762306	0.954012	1.10336	1.04743	0.876094	3.10974	3.21828	3.67976	2.81547	2.68888	2.6617	2.14617	1.95801	1.65276	0.88811	1.42526	0.819194	3.65819	1.71915	2.93006
SSTP_0000025300	6.32271	7.8706	7.74927	22.0027	24.6416	24.4733	9.86233	11.8118	9.93864	7.33191	10.9907	11.6054	10.304	10.107	10.6772	23.099	22.3934	21.3356	10.4182	14.0333	12.131	17.3654	13.9988	16.5824
SSTP_0000025400	232.887	212.174	178.264	112.735	101.272	112.048	39.7549	43.7505	40.803	107.349	113.793	116.705	80.0376	77.6294	77.3871	143.44	142.8	138.381	43.9102	45.483	49.5874	69.0649	62.4051	67.5825
SSTP_0000025500	4.39077	3.78586	3.36925	5.36556	3.08734	5.06211	23.1026	18.9666	24.8035	4.1716	0.485778	1.10393	0.420868	0.41124	0.395453	0.24338	0.405106	0.150251	8.74447	6.81306	9.18543	6.19248	9.70091	7.43131
SSTP_0000025600	885.391	797.022	508.205	47.7689	59.7076	57.2213	12.1709	11.0706	9.69448	8.54546	7.13486	8.35022	14.3386	15.8486	14.6622	50.955	56.2872	51.3214	7.71973	9.63226	8.26166	49.9145	34.604	44.1844
SSTP_0000025700	4.03951	4.3172	5.36016	11.4066	8.89993	9.55959	25.3603	21.6738	22.6635	27.3556	35.4921	30.6552	29.6204	28.4546	27.1798	3.87196	4.74874	4.63632	13.8682	10.9792	14.6235	6.87564	9.30796	6.8368
SSTP_0000025800	314.169	320.635	316.525	649.001	630.523	666.621	223.557	263.212	236.56	168.659	261.257	271.793	196.371	203.326	192.145	419.366	447.957	456.441	318.951	404.132	337.072	293.537	275.26	283.749
SSTP_0000025900	15.7365	18.1987	21.2569	18.8567	18.4859	19.3723	3.98907	3.20676	3.47565	1.89618	2.36817	1.01901	3.23633	4.71344	4.47166	12.3681	16.2943	16.8496	4.49179	6.82872	4.27027	35.3258	29.5202	33.271
SSTP_0000026000	41.4489	52.2382	45.2092	28.7965	23.9936	23.1689	2.49529	2.44938	2.52775	1.59279	2.64142	1.75496	4.54248	4.09658	4.42603	9.64671	9.99261	10.0883	5.63608	7.40822	4.4097	21.3762	21.342	19.6824
SSTP_0000026100	404.899	394.061	335.454	342.662	336.368	343.425	176.402	170.86	158.472	270.648	304.735	318.441	300.413	301.597	302.917	416.91	428.94	439.72	174.582	167.805	186.497	174.227	157.376	179.477
SSTP_0000026200	11.9429	10.7266	11.6086	11.0399	12.4065	11.2535	5.99209	5.81728	4.78261	9.48091	6.34547	7.04815	4.91981	5.20377	5.7797	8.1643	8.55224	8.84334	5.17495	5.99862	4.93259	9.29974	7.44146	8.98127
SSTP_0000026300	121.818	104.377	100.74	54.7943	45.4144	46.4935	25.547	28.7641	27.4461	59.5654	41.3822	33.599	31.2168	29.3878	30.1457	48.2999	44.5166	46.5778	28.3	28.1293	26.0573	34.5986	33.6462	36.371
SSTP_0000026400	5.37431	4.51646	6.03401	6.33059	6.40337	6.26922	16.7711	10.9255	12.2079	5.94137	2.7325	3.22687	3.64269	4.66599	4.24352	5.26586	5.31139	5.15146	11.7333	9.67924	17.3948	7.93343	8.54663	6.66695
SSTP_0000026500	136.992	130.546	139.548	135.876	118.996	126.455	32.7103	37.5948	39.0652	21.2372	20.6152	25.4186	44.3653	43.2276	45.4163	96.799	95.2449	97.5558	40.3407	39.3278	46.1537	61.1094	54.89	58.5163
SSTP_0000026600	37.3391	53.3341	48.7928	114.607	97.5562	101.106	18.5025	27.2655	29.3132	11.3771	21.3439	23.4938	29.4898	28.423	29.7655	68.8545	71.2761	67.6559	40.7164	43.4156	41.0468	40.3944	40.0562	44.5879
SSTP_0000026700	1469.01	1566.41	1214.4	23.3923	22.812	25.7583	1.6805	1.83704	1.49367	1.18827	1.54842	1.4436	3.26536	4.08077	3.46782	13.7178	12.8959	13.8446	2.63017	2.36499	2.61445	47.8209	35.7337	41.127
SSTP_0000026800	3.58287	4.91497	4.07373	3.3583	3.90682	4.01075	3.7005	3.80299	2.98734	18.9365	0.607222	1.35868	5.47129	5.26703	5.44509	1.17265	1.48539	1.39519	3.79155	4.79263	4.47942	6.61119	8.93957	8.00458
SSTP_0000026900	7.23599	16.7375	11.3329	496.662	554.654	545.559	14.785	20.9648	15.8702	8.79829	13.1464	11.1808	7.47404	7.90846	8.00032	217.87	220.063	218.486	14.8588	20.4079	18.8763	14.2361	8.08	9.25729
SSTP_0000027000	20.2678	17.6009	21.1956	53.4819	71.9045	72.6412	55.2528	57.3349	48.8889	23.7908	29.3896	22.7296	21.6965	23.2667	21.6587	28.8959	28.9876	28.2686	53.2183	64.497	60.7946	35.5462	41.849	40.5113
SSTP_0000027100	140.153	141.571	120.588	123.504	117.414	118.512	47.5463	53.8864	52.4076	53.8263	97.4592	91.2014	100.167	92.877	100.506	118.194	119.686	129.924	48.4874	44.6843	55.6355	54.2338	50.6903	56.8601
SSTP_0000027200	65.2293	63.5625	47.0163	36.729	29.5394	33.0594	18.146	15.9049	14.7069	27.2039	66.8552	45.7139	37.9072	34.8921	34.7238	44.0297	49.1078	53.2103	16.9595	16.2574	15.6693	21.8169	20.8508	20.2981
SSTP_0000027300	319.156	291.013	293.4	513.762	448.579	404.209	321.739	271.736	252.286	483.425	503.903	486.889	257.992	268.555	267.174	434.655	492.744	487.479	225.068	146.16	161.625	446.388	547.573	582.063
SSTP_0000027400	53.2513	60.9058	58.9618	90.6162	91.572	84.1672	152.28	121.937	121.992	57.4922	212.255	192.225	240.04	249.892	255.676	75.47	83.5419	81.6936	346.073	504.072	352.393	117.305	132.006	112
SSTP_0000027500	41.5894	44.0355	38.9301	20.2656	20.3726	20.19	66.0148	61.8469	64.6586	463.048	696.939	506.278	227.922	286.539	291.631	13.3859	14.4038	15.1324	76.1213	70.9968	89.449	52.8014	67.1205	56.0321
SSTP_0000027600	177.668	170.397	150.605	248.611	223.032	228.067	108.095	116.603	117.009	121.887	143.851	154.154	137.943	140.312	134.317	191.739	203.161	205.307	113.678	117.936	119.498	121.69	109.191	114.548
SSTP_0000027700	23.9561	22.8812	19.6948	43.5421	38.8204	40.9057	7.99511	10.5388	9.45032	2.7305	4.46308	3.99112	5.96472	5.99461	5.76449	26.4621	24.6439	24.3407	13.1338	15.114	16.1224	11.5916	11.4937	12.2723
SSTP_0000027800	61.9626	66.3853	55.3169	129.758	114.517	134.243	48.4459	68.0992	58.8275	7.81227	12.6606	11.8885	12.3939	13.4444	11.4377	82.0413	83.4518	84.5698	57.5734	77.4496	74.7209	50.1789	43.5927	45.6282
SSTP_0000027900	108.68	107.266	105.182	177.971	180.362	186.422	69.2061	63.2972	62.6622	104.088	115.737	97.4287	109.992	115.938	117.982	199.638	219.185	216.233	79.9641	70.1354	83.2266	72.084	89.4449	74.3556
SSTP_0000028000	505.817	510.925	459.136	516.213	478.938	479.109	423.554	441.356	463.913	301.721	270.032	265.848	284.057	279.88	284.574	357.681	367.971	374.361	464.516	515.099	463.036	365.29	467.093	446.197
SSTP_0000028100	8.74642	8.13627	7.19794	13.1244	13.874	13.9013	7.35007	8.2022	8.05719	10.3405	12.7517	11.1525	12.2923	12.7801	12.4568	14.0497	13.7286	14.2738	7.44646	6.4215	7.33788	7.60287	7.09763	7.6224
SSTP_0000028200	807.516	1239.57	1492.55	2002.74	2009.21	1767.4	1948.68	2139.63	2021.64	426.211	503.721	369.618	719.787	727.215	721.808	1137.38	1177.33	1129.39	3140.05	3148.37	3063.07	2658.16	3093.41	2757.08
SSTP_0000028300	804.776	783.207	614.214	0.34741	0.686076	1.47969	0.135798	0.161144	0.114898	0.455084	0.425056	0.424588	0.232203	0.284705	0.258565	0.486761	0.427612	0.38636	0.256186	0.469866	0.278874	22.6764	12.206	29.9163
SSTP_0000028400	29.506	27.3644	34.0294	12.9121	18.9243	17.2112	127.667	84.3909	86.5466	210.148	259.83	282.973	112.996	111.604	108.552	7.54479	7.89957	7.85598	78.222	60.8633	59.2608	39.3366	47.3994	40.9147
SSTP_0000028500	66.7046	65.6215	63.4643	166.062	168.66	166.485	62.7896	70.9354	74.152	101.585	229.469	190.64	77.9187	79.6066	78.0716	157.91	161.187	165.791	96.6161	105.657	99.1922	93.2839	91.5324	100.408
SSTP_0000028600	4.63666	4.35041	3.43051	1.58265	2.19163	1.59651	15.7186	12.0535	13.1845	12.4137	35.9172	24.343	7.0822	8.62022	8.35014	1.0399	1.48539	1.48105	14.3635	7.43955	16.4885	4.49561	7.17131	4.35262
SSTP_0000028700	22.7618	17.5677	13.7527	2.04586	2.68713	3.60188	0.458318	0.451202	0.301606	2.25014	6.89197	6.99154	0.85625	0.790846	0.806116	0.862894	0.855224	0.515146	0.683162	1.5349	0.854053	1.23409	0.736778	1.50749
SSTP_0000028800	33.6509	32.8108	25.7594	183.336	176.036	196.78	1.27311	1.75646	0.732472	12.894	33.7919	29.3532	3.38146	3.25829	3.22446	4.71273	5.01881	4.95828	1.28093	3.32039	1.49895	3.59208	1.64547	2.29309
SSTP_0000028900	83.1437	101.82	89.5301	108.739	103.94	97.5624	36.4787	47.6824	46.3037	12.2873	30.5736	28.7304	57.63	55.8021	56.2456	87.5284	85.2298	88.412	61.16	68.7101	57.9187	80.1717	76.8951	80.8102
SSTP_0000029000	125.576	140.973	126.745	141.589	142.913	139.889	83.6685	90.1114	87.753	112.608	196.194	161.938	143.24	135.156	135.123	179.615	185.876	180.688	91.629	99.549	92.3597	93.7246	99.6861	100.62
SSTP_0000029100	17.7036	17.8998	19.5723	22.987	25.2514	24.1424	54.5059	48.8587	44.6377	73.3443	80.7909	78.6619	72.3604	76.9335	73.098	6.28364	6.05408	6.89008	37.2665	30.8859	36.55	18.6436	23.5278	16.7098
SSTP_0000029200	189.4	184.909	121.415	0.463214	0.628903	0.954012	1.96907	1.19246	0.660661	0.379236	0.485778	0.820869	3.36695	3.11593	3.54387	0.354008	0.180047	0.300502	1.31509	1.03371	1.56867	2.71059	1.3262	2.05953
SSTP_0000029300	583.411	605.87	391.17	169.942	172.624	156.945	146.662	116.668	100.234	61.7903	143.001	106.77	13.3227	17.1455	18.7536	16.3286	15.1465	14.8105	76.5995	62.5705	93.7541	180.397	206.298	208.119
SSTP_0000029400	88.518	52.2382	63.5256	61.5881	47.3011	40.7694	3.32705	2.96504	2.82935	425.048	1075.18	960.021	6.86451	8.44623	7.25504	1.68154	2.22808	2.40402	2.59601	2.63125	2.14385	6.72138	7.68705	7.83472
SSTP_0000029500	32.8781	35.2682	32.161	9.12917	9.92904	11.6234	8.14788	5.76894	6.27628	1.31469	8.744	3.53823	7.41599	6.83291	7.40714	2.61081	4.07357	3.32699	72.6201	34.081	18.9983	17.123	36.8389	18.0687
SSTP_0000029600	8.11415	6.50902	8.69878	7.45002	15.0174	12.188	47.1559	37.7237	33.1192	77.2125	95.8804	90.0409	27.4	29.4827	27.119	5.02248	5.53645	4.4646	24.3889	20.956	22.5888	11.217	9.03781	11.1257
SSTP_0000029700	3.05598	2.29144	2.72603	3.18459	5.9841	4.809	21.6089	12.0213	17.2203	31.4513	35.5529	30.542	8.66409	7.94009	8.16763	2.2568	2.34061	2.25376	7.46354	5.16853	7.98278	4.14301	4.22419	4.35262
SSTP_0000029800	304.474	316.318	253.184	68.1117	53.3043	63.51	4.53226	5.83339	5.40018	10.3152	8.16714	9.14279	202.917	153.82	191.141	24.1389	24.3964	23.2245	5.46529	7.81544	4.74087	26.9516	24.3137	35.3306
SSTP_0000029900	20.9352	17.767	16.3562	14.128	13.7977	12.2269	14.7001	20.2396	18.9294	60.7537	60.7526	56.8947	92.5475	71.018	82.2999	31.1527	28.83	28.2472	17.4548	14.143	16.349	16.5059	14.6128	20.383
SSTP_0000030000	38.7442	36.7959	28.4548	34.4708	29.4441	30.801	10.7111	12.6337	11.9781	6.21948	12.8428	11.6337	11.4796	10.9295	11.5746	34.6264	34.9291	33.2699	13.7828	15.3646	15.4601	19.0182	17.9774	19.6824
SSTP_0000030100	24.1668	25.6708	22.9415	57.0911	61.5372	55.1964	11.1524	14.4868	13.6584	15.574	30.6951	28.8436	27.1823	25.2596	25.8565	49.8045	50.4132	50.5487	17.4889	19.891	19.5212	22.3458	19.7702	21.4659
SSTP_0000030200	57.9933	101.222	97.6163	43.6	59.2503	47.6617	137.767	125.692	115.515	215.027	152.686	158.739	45.1926	46.0431	49.5533	1.63729	1.1478	0.772719	142.593	124.734	51.6789	74.8827	135.543	62.6353
SSTP_0000030300	12.7157	15.8408	15.7129	100.363	86.8267	92.987	16.1939	14.3095	13.4286	12.1356	5.465	6.53865	17.8216	23.5039	21.324	62.9691	61.7337	65.1875	20.9218	10.3371	11.765	24.9683	32.3937	22.9734
SSTP_0000030400	3.51262	4.68251	3.92058	26.5962	22.6214	22.2538	12.6971	13.955	14.3622	30.1619	28.1144	27.0604	19.8969	18.4742	19.4533	30.7765	28.2674	28.4189	14.5855	13.7827	15.0244	10.5559	11.5183	12.5908
SSTP_0000030500	50.9681	53.4337	52.1927	104.358	115.852	97.6792	28.7892	33.8079	31.4388	14.6385	30.27	29.806	61.4468	60.99	55.622	78.3906	85.1848	83.8186	93.7468	87.6457	77.6665	139.959	117.369	126.672
SSTP_0000030600	92.5224	83.0896	67.875	184.726	151.489	163.954	44.6266	53.3385	54.8923	13.0205	17.0933	23.2674	54.0163	57.02	56.8084	209.152	198.029	205.865	75.6772	73.9883	74.8778	78.5409	73.6532	74.8651
SSTP_0000030700	2.10757	0.996278	1.01077	0.0193006	0.057173	0.0194696	0.0509242	0.0644574	0.0287244	10.2141	4.55417	4.52893	13.9177	12.8908	14.6166	0.619514	0.562647	0.72979	0.0512371	0.0313244	0.122008	0.0661119	0.0245593	0.106162
SSTP_0000030800	0.597145	0.132837	0.306295	0.0772023	0.057173	0.0584089	0.339495	0.193372	0.172346	4.27273	5.76861	3.8779	21.4208	19.5497	20.9438	4.4251	4.65872	3.92799	0.17079	0.219271	0.156867	0.0220373	0.0491185	0.0849293
SSTP_0000030900	8.53566	5.94446	5.9115	0.135104	0.152461	0.175227	0.390419	0.241715	0.186708	9.53148	7.34739	5.12336	18.2425	17.6359	18.4798	0.177004	0.405106	0.257573	0.136632	0.14096	0.052289	0.330559	0.245593	0.318485
SSTP_0000031000	60.5575	45.4303	43.5858	0	0	0.0389393	0	0	0	0	0	0	0	0	0	0	0	0	0	0	0	0.132224	0.0491185	0.169859
SSTP_0000031100	59.5038	55.061	76.4206	0.0193006	0.0762306	0.0194696	0	0	0	0	0	0	0	0	0.0152097	0	0.0225059	0	0	0	0	0.440746	0.147356	0.488343
SSTP_0000031200	69.0229	31.5488	48.1496	0.463214	0.400211	0.447802	0.695965	0.402859	0.416504	0.707908	1.94311	1.64174	18.3005	11.2142	19.5901	654.029	680.826	614.612	0.426976	0.720461	0.313734	4.36339	1.449	3.33347
SSTP_0000031300	89.7825	83.1892	67.9363	94.9588	89.6472	88.2559	21.6768	23.9943	25.5216	9.10168	3.37008	2.57583	21.4062	21.2263	24.3964	77.4834	79.9409	78.3452	32.7234	44.2771	38.0664	42.2896	39.4422	45.4584
SSTP_0000031400	9.6597	17.0364	25.5144	17.7951	18.1048	17.62	61.4486	51.292	57.0179	72.4089	9.86736	11.9734	24.4394	30.5425	32.2903	15.5321	16.1592	16.914	29.5297	20.7994	26.0399	43.4135	43.1998	37.56
SSTP_0000031500	12.0132	6.90753	6.52409	3.60921	3.39226	4.94529	2.83478	1.49863	1.99634	5.81496	1.97347	2.54753	4.58602	4.58691	4.24352	1.34965	1.32785	0.944435	1.50296	1.78549	1.44666	1.05779	0.957811	1.04038
SSTP_0000031600	0.0351262	0.0332093	0.0918885	1.06153	0.857595	0.837194	0.0848737	0.0805718	0.071811	0	0	0.0566117	1.08845	1.2179	0.973423	0.265506	0.247565	0.38636	0.187869	0.156622	0.0348593	0.418709	0.515745	0.488343
SSTP_0000031700	1331.04	1829.43	981.186	0.154405	0.285865	3.38772	0	0	0	0	0	0	0.0145127	0	0	0.044251	0.0450118	0.0429289	0	0.0313244	0.0174297	0.0881492	0.0491185	0.0636969
SSTP_0000031800	6.39296	8.83366	15.4373	7.37282	8.4616	5.4515	46.0016	24.4132	34.3113	37.1146	7.89389	9.59568	21.8997	19.2017	20.3354	3.4737	2.65569	3.39138	17.2498	15.9754	17.5342	15.5583	21.6122	18.366
SSTP_0000031900	141.418	242.195	387.341	194.685	248.093	210.194	1286.58	1000.02	982.417	730.612	117.103	174.421	441.709	483.444	440.276	84.5636	79.6933	88.2188	563.745	600.74	610.055	469.417	539.764	469.998
SSTP_0000032000	2.17782	2.88921	3.52239	8.43435	8.29008	7.70998	10.779	12.6175	12.1648	8.24207	13.1767	15.2852	25.2811	27.3791	24.8831	7.38991	7.2469	7.31937	16.7375	15.161	18.2488	9.87271	9.35708	9.15113
SSTP_0000032100	0.0702524	0.132837	0.336925	0.212306	0.190577	0.292045	0	0.225601	0.0143622	0.606778	0.151806	0.141529	22.1899	23.1243	24.6094	7.05803	6.54921	5.94565	1.07598	0.0469866	0.244015	0.484821	0.638541	0.233555
SSTP_0000032200	0.140505	0.132837	0.520702	0.945728	1.6199	1.07083	10.7959	6.91306	8.18645	1.39053	0.576861	1.75496	0.449894	0.363789	0.623599	0.221255	0.292577	0.236109	6.62667	2.50595	3.90424	2.86485	5.69775	2.20816
SSTP_0000032300	0.0702524	0.0332093	0.0306295	0.0193006	0	0.0194696	0.0339495	0.0322287	0	0.809038	0.212528	0.141529	558.231	387.942	402.708	0.0221255	0.0225059	0.0214644	0.222027	0.0626488	0.209156	0.154261	0.368389	0.0636969
SSTP_0000032500	7.23599	6.8079	6.00338	8.49225	8.88087	8.91709	6.33158	6.7358	6.24755	3.18559	4.73633	6.36881	8.33029	8.28807	7.80259	9.89009	10.4877	11.183	8.28333	9.27203	8.83683	6.58915	6.04158	6.22107
SSTP_0000032600	17.9846	25.8036	35.6528	29.4913	37.5817	31.424	101.441	93.0443	92.593	54.1297	57.1396	60.2348	16.4429	28.8342	27.6057	8.31918	8.88983	10.8825	53.9014	54.5515	58.2499	73.1418	85.589	67.4551
SSTP_0000032700	2.35345	1.99256	2.02155	1.50544	1.16252	1.69386	2.90268	2.23989	2.15433	7.9134	7.34739	9.56737	5.31165	6.29513	6.82917	1.46028	1.46288	1.73862	2.42522	1.9891	2.12642	2.953	3.11903	2.59034
SSTP_0000032800	77.7694	72.2966	71.1524	46.0705	43.2037	45.3837	19.9793	13.5038	11.5472	247.894	185.689	283.794	25.3247	41.4403	36.2904	32.7015	30.698	38.2925	30.7423	20.1103	26.2665	57.9581	67.0222	62.8901
SSTP_0000032900	15.2799	20.789	19.4497	18.1811	15.6845	17.3864	11.424	6.67134	7.78431	241.978	120.928	92.1072	20.7967	27.4107	29.9632	5.61987	5.42392	6.58958	3.24502	2.92883	3.72995	14.8531	20.0649	17.7502
SSTP_0000033000	7.517	7.13999	7.4736	14.7842	13.1498	14.9722	9.55678	13.3266	10.5849	22.021	9.07797	9.08617	12.6696	12.6377	13.7344	28.3427	24.914	25.2636	15.7298	15.4273	13.02	9.87271	10.8798	9.46961
SSTP_0000033200	8.3249	7.73776	8.63752	5.23045	4.38326	5.76301	9.77746	7.26757	8.64604	12.5907	8.41003	12.2281	7.1983	7.84519	7.3463	2.30105	1.80047	1.9318	5.82395	5.27816	5.12432	9.12344	9.79915	9.89426
SSTP_0000033300	0.175631	0.166046	0.336925	0.443913	0.381153	0.214166	1.44285	1.88538	1.36441	1.33997	2.76286	2.83058	1.61091	1.53424	1.33846	0.331882	0.247565	0.171715	1.16137	1.09635	0.732045	0.528895	0.392948	0.233555
SSTP_0000033400	165.585	297.422	246.506	300.606	261.357	244.052	680.178	656.998	701.478	357.064	34.6117	39.6282	408.518	527.399	585.347	201.231	200.91	236.259	443.338	489.256	466.4	524.289	682.649	616.417
SSTP_0000033500	91.6442	169.334	151.034	181.541	153.319	144.796	328.122	325.655	354.875	388.844	151.229	162.249	277.585	326.619	356.395	109.765	113.295	133.101	226.673	231.581	208.581	282.43	366.67	332.095
SSTP_0000033600	0.632271	0.763813	1.25581	1.15803	2.26786	2.00537	69.6134	21.5449	28.3079	2.14901	1.79131	2.74567	0.0435381	0.0632677	0	0.199129	0.202553	0.236109	40.2895	10.3214	59.9929	15.36	28.0958	7.28268
SSTP_0000033700	2.49396	2.82279	3.49176	1.60195	2.09634	1.83015	13.2403	11.9085	12.1791	51.7279	81.9143	98.3062	32.2763	32.1242	28.138	1.0399	1.39537	1.39519	9.06897	6.68776	9.27258	2.44614	3.4383	2.48418
SSTP_0000033800	5.54994	6.1105	6.55472	2.27747	2.64901	2.51158	20.845	17.4035	17.3495	59.5148	59.8114	56.4985	28.8658	26.4459	25.8261	0.995647	1.03527	1.35226	12.4848	9.08408	11.1724	6.36878	7.66249	5.98751
SSTP_0000033900	9.13281	15.0106	16.0499	18.9532	19.7437	15.7315	57.6293	57.641	59.3015	27.3809	17.7005	23.324	29.9833	28.8817	30.7389	54.8933	71.4787	74.9108	42.8684	41.5518	40.768	31.337	46.9819	35.097
SSTP_0000034010	21.6377	24.3092	30.4151	29.3562	36.1714	34.325	187.011	182.946	163.154	130.584	48.4563	51.7714	63.7543	54.9005	58.0708	99.0337	108.658	131.877	128.349	136.136	159.725	289.482	208.631	354.346
SSTP_0000034100	0.983533	0.763813	0.949515	1.25454	1.77236	3.87446	2.83478	1.86926	1.22079	119.915	29.6325	47.5821	36.3834	37.2172	35.5299	0.508886	0.607659	0.815648	1.1443	1.78549	1.1155	2.26984	3.02079	1.99584
SSTP_0000034200	0	0	0	0.0193006	0	0.0194696	0	0	0	9.98656	1.30553	2.60414	2.75741	2.53071	2.4944	0	0.0450118	0.0214644	0.0341581	0.0156622	0	0.749268	0.491185	0.382182
SSTP_0000034300	1.68606	1.36158	2.26658	3.339	3.12546	3.2709	4.9057	4.78596	3.90652	5.08177	2.82358	3.59484	13.5258	13.049	11.0575	93.1704	89.4834	96.9977	4.321	3.33605	5.36833	4.82617	3.14359	4.31016
SSTP_0000034400	0.245883	0.298883	0.153148	0.926427	1.1244	1.10977	0.0848737	0.145029	0.215433	2.17429	1.06264	3.31178	0.246716	0.316338	0.319404	64.5622	57.8176	59.5852	0.102474	0.156622	0.139437	0.0440746	0.0982371	0.0849293
SSTP_0000034600	1.40505	1.29516	2.57288	1.21594	2.53467	1.9859	14.3437	12.3597	10.8147	14.3857	16.061	19.7858	6.29851	5.47265	5.14089	1.52666	0.742694	1.13761	9.291	10.1961	9.86518	4.51765	4.73994	4.31016
SSTP_0000034700	92.8385	129.915	206.351	158.496	229.206	175.597	471.304	408.305	471.123	10.0877	1.42697	2.03802	8.98337	8.24061	8.10679	69.2306	66.8425	70.8541	502.773	529.148	405.849	325.866	591.682	411.779
SSTP_0000034800	23.5345	20.8222	18.2246	28.2174	20.3155	22.5848	50.8733	68.9372	69.7859	181.401	88.0169	91.3995	50.3156	50.9147	49.1883	16.2401	16.0467	15.1539	54.9774	70.245	59.5571	69.8142	57.616	98.709
SSTP_0000034850	0.948407	0.996278	1.43959	0.405312	0.476441	0.467271	4.26066	5.15659	4.27993	3.56482	2.42889	2.57583	3.38146	2.95776	2.4944	0.265506	0.270071	0.300502	2.66433	2.59993	3.4685	2.22577	1.57179	2.14446
SSTP_0000034900	0.210757	0.132837	0.153148	0.135104	0.266807	0.155757	0.577141	0.757374	0.675023	1.0113	0.698306	0.651034	0.203178	0.363789	0.304195	12.2575	14.5613	12.5352	0.35866	0.187946	0.557749	0.705194	0.392948	0.806828
SSTP_0000035000	5.44456	5.47953	7.22856	2.99159	3.22074	3.23196	31.5561	21.3515	21.3135	29.7321	3.6737	3.31178	11.6827	12.4637	10.8598	2.45593	2.63319	3.77774	33.2529	18.6537	30.5542	13.6411	20.114	10.3189
SSTP_0000035100	0.562019	0.43172	0.857626	1.42824	0.800422	1.16818	87.5218	68.8888	96.4134	4.47499	3.64333	3.76468	0.261229	0.363789	0.334614	0.0885019	0.180047	0.19318	92.1414	39.4374	170.706	108.534	90.6974	114.081
SSTP_0000035200	6.63885	4.08474	6.40157	3.18459	3.18263	3.09567	12.9687	4.33476	5.7736	23.4874	7.16522	13.7	12.5825	10.7397	12.0765	2.1683	2.31811	2.2323	7.7368	2.08307	9.09828	6.08229	7.93264	3.20608
SSTP_0000035300	3.23161	2.25823	2.84854	1.17733	1.25781	1.10977	3.88722	3.07784	2.75754	3.00861	3.30936	3.76468	3.75879	3.28992	3.92411	0.619514	0.517635	0.837113	1.65667	1.75417	1.67325	1.32224	1.52267	1.08285
SSTP_0000035400	1.19429	1.69367	2.14407	9.65029	8.15668	10.8446	8.77595	10.5388	9.90991	9.91071	14.7251	13.417	10.5217	9.49015	11.0575	5.11099	5.40141	4.93682	9.06897	7.59617	8.26166	4.20912	5.25568	4.31016
SSTP_0000035500	1.54555	1.32837	1.77651	1.52475	1.7533	1.71333	11.4919	10.152	7.25291	29.6816	56.2288	44.9214	8.60604	8.24061	8.07637	1.2169	0.832718	0.880041	2.69849	2.8192	2.8236	2.2478	2.75064	2.63281
SSTP_0000035600	2.77497	2.5239	2.23595	0.965029	0.781364	0.623028	5.49982	5.05991	5.15603	19.6192	20.6456	21.7672	9.43326	9.09473	9.79507	0.464635	0.585153	0.72979	4.01357	3.46135	3.85195	3.96671	4.61714	3.22731
SSTP_0000035700	4.00438	5.81162	6.24842	1.85285	1.81048	1.7328	14.6153	12.6498	12.1217	26.9258	19.9169	20.6066	12.2487	12.4321	13.0804	1.3054	1.1478	1.52397	8.82986	8.45759	7.77363	6.65526	6.77836	6.1786
SSTP_0000035800	2.45883	2.92242	1.99092	4.30403	6.32714	5.91877	16.5504	17.8708	16.6458	12.439	7.01342	7.2746	6.55974	6.39004	6.78354	6.59339	5.739	6.20322	22.3223	17.7296	26.2665	8.59455	10.1184	6.94297
SSTP_0000035900	0.351262	0.597767	0.490072	0.405312	0.343038	0.467271	4.95663	4.85042	4.49537	3.48898	6.25439	7.7558	1.46578	1.05973	1.06468	0.199129	0.135035	0.257573	3.21086	2.25536	2.8236	1.14594	1.37532	1.01915
SSTP_0000036000	1.01866	1.19553	1.43959	0.714121	0.876652	0.623028	5.16032	4.89876	4.68207	6.0425	8.5922	7.18968	8.1126	7.32323	7.6505	0.619514	0.607659	0.72979	2.33983	2.66257	3.05019	2.11558	2.18577	2.05953
SSTP_0000036300	0.105379	0.265674	0.214407	2.45117	2.09634	1.92749	0.118823	0.0644574	0.100535	0.328672	0.242889	0.254753	0.464407	0.363789	0.56276	0.287631	0.247565	0.150251	0.187869	0.250595	0.400882	0.617044	0.736778	1.01915
SSTP_0000036400	89.7825	104.244	108.674	664.866	644.454	671.858	192.392	192.712	183.793	389.931	476.73	364.409	298.599	299.794	306.856	801.828	816.761	891.783	172.43	175.981	165.913	211.911	195.934	207.376
SSTP_0000036500	3.89901	2.55711	4.34939	4.59354	5.03122	5.64619	20.7092	17.7419	17.8953	15.7004	26.7481	30.2023	14.7594	13.7449	12.6697	3.2967	3.98354	4.61485	15.1491	13.4695	14.4318	7.58083	8.42383	7.36761
SSTP_0000036600	11.0647	8.03664	7.81053	2.25817	3.27792	3.36825	17.5858	17.4035	17.0192	27.7601	30.27	20.7199	10.0138	13.9663	12.837	2.74356	3.33087	2.94063	15.4565	11.1515	15.5647	6.83156	9.45532	6.49709
SSTP_0000036700	11.9078	19.9588	14.3346	329.113	298.938	287.917	4.29461	6.41351	5.19911	23.7402	32.031	30.4571	7.86589	8.96819	9.26273	358.986	359.126	391.361	3.19378	3.86856	2.89332	12.2968	4.88729	5.11699
SSTP_0000036800	144.298	140.741	122.824	65.1973	59.2121	63.0622	50.9412	72.3212	74.7121	73.0662	78.6353	77.7278	129.337	119.56	130.332	69.0536	72.3564	79.0535	75.6772	82.1953	77.4051	59.0159	58.5739	69.1961
SSTP_0000037000	67.1964	87.0083	77.8602	91.2338	81.2428	80.8185	244.402	182.269	194.68	118.069	156.056	112.289	622.755	563.462	636.816	151.869	160.67	168.839	299.805	435.66	393.021	87.7966	142.493	110.514
SSTP_0000037100	2.03732	2.09218	2.05218	3.5513	3.88776	4.92582	10.762	13.2138	12.1504	17.6471	23.9549	24.8242	12.7276	12.9699	12.9739	7.58904	8.75479	8.6287	12.3994	14.5189	13.8566	7.31638	9.4062	9.02373
SSTP_0000037300	0.0702524	0.0664185	0	0	0.0190577	0.0194696	0	0	0	0	0	0	0	0	0.0152097	2.38955	2.40813	2.57573	0	0	0.0174297	0	0.0245593	0.0212323
SSTP_0000037400	0.175631	0.132837	0.0918885	0.463214	0.590787	0.428332	0.169747	0.0805718	0.12926	2.52824	12.4481	3.42501	0.551483	0.474508	0.349824	0.597388	0.990259	0.965899	0.409897	0.595164	0.48803	0.374634	0.392948	0.424646
SSTP_0000037500	37.1635	39.1205	37.5518	39.0258	38.5918	37.849	29.0947	34.5008	33.4352	43.2582	54.3464	42.7135	36.3979	36.7111	36.3817	43.2774	46.9698	46.6422	35.1145	41.3482	37.3169	33.8493	32.4182	33.9717
SSTP_0000037600	384.316	350.491	298.27	254.285	246.225	239.983	67.5765	84.7615	80.7873	32.766	75.417	71.359	66.7294	66.779	66.3905	173.11	174.376	180.945	156.939	192.473	145.921	173.522	160.446	168.988
SSTP_0000037700	2.07244	3.48697	5.85024	2.10376	2.87771	3.69923	33.4912	20.1268	22.5343	6.77569	1.27517	1.35868	1.23358	1.09137	1.3993	0.68589	0.855224	0.815648	21.4854	13.8297	38.6764	12.1646	14.2689	12.0812
SSTP_0000037800	62.0328	64.2267	73.6333	47.6917	64.9866	55.6637	162.041	160.934	173.309	299.066	830.711	685.313	117.35	119.908	119.929	51.2869	52.1461	51.2785	216.972	218.911	292.138	125.04	158.407	116.056
SSTP_0000038000	50.5817	48.5852	32.7429	91.2338	69.7891	82.4344	33.7119	48.2625	44.2786	7.68586	12.2355	12.7659	24.1637	23.3616	22.0997	24.9797	24.3064	24.6626	45.9426	51.2781	49.1865	30.4776	33.5725	31.6149
SSTP_0000038100	0.913281	1.0627	0.949515	1.11943	1.10534	1.01242	2.51226	2.33658	2.19742	12.6159	15.3931	11.8601	3.75879	3.65371	3.49824	0.221255	0.270071	0.236109	1.62251	1.14334	1.55124	1.80706	1.42444	1.76228
SSTP_0000038200	0.597145	1.32837	0.918885	0.791323	0.57173	0.934543	0.628066	0.676803	0.789921	12.2114	3.88622	3.02872	1.4803	1.70823	1.18636	0.354008	0.427612	0.515146	0.751478	0.501191	0.627468	1.10186	0.957811	1.76228
SSTP_0000038300	23.0428	26.0361	24.2279	65.564	52.0083	56.3451	14.4625	20.5458	18.6852	5.99194	14.6644	17.0401	22.1609	22.8396	23.3013	51.1541	50.4807	50.6775	29.0002	27.5811	26.5105	21.7288	23.1348	20.5529
SSTP_0000038400	16.3688	21.2871	26.3108	22.7361	26.433	26.4982	72.9914	74.4161	73.2759	18.2034	15.7574	13.2754	31.6377	28.945	29.6742	12.8992	13.9762	15.8193	56.6512	48.3649	57.117	36.0971	45.4592	37.5812
SSTP_0000038500	7.72776	9.06613	11.1185	21.3657	19.8771	17.8731	12.8499	13.1493	14.75	30.1619	28.5698	28.504	15.7753	15.3108	14.8295	9.44758	9.74505	9.87364	10.7086	9.25636	12.4099	14.0818	11.2236	13.2702
SSTP_0000038600	220.276	242.76	218.603	534.433	455.535	418.344	90.2547	194.291	172.964	56.127	56.9271	62.3578	88.3679	87.1196	88.0492	330.289	319.179	304.859	250.447	289.109	269.567	300.963	320.842	319.504
SSTP_0000038700	37.3743	69.9387	69.0083	120.648	81.3571	76.5157	107.993	109.626	135.163	834.876	372.895	349.973	132.719	141.055	144.599	67.2393	69.1156	64.887	241.907	250.439	117.824	149.303	209.515	172.534
SSTP_0000038800	0.983533	0.597767	0.490072	0.559717	0.800422	0.798255	5.14335	7.84769	9.45032	8.41905	11.0818	6.05745	2.53972	3.24247	3.5895	2.74356	2.83574	2.57573	11.1868	12.0129	13.6823	6.41285	5.40304	6.98543
SSTP_0000038900	67.3018	65.9868	65.1183	191.346	175.35	164.46	129.229	116.056	131.874	1055.24	1688.41	1238.52	212.393	211.947	209.164	151.847	136.116	133.058	95.284	87.3951	118.644	146.129	158.997	110.174
SSTP_0000039000	1.58068	1.22874	1.01077	0.598318	0.266807	0.214166	10.745	16.6139	20.5236	13.425	15.4538	8.77481	4.86176	7.21252	6.89001	1.50453	1.98052	2.18937	24.628	29.8522	27.992	12.4511	12.3779	15.4359
SSTP_0000039100	13.8397	9.53106	9.25011	4.45843	4.7263	4.59483	11.2882	7.39649	7.99974	72.7376	120.078	54.8567	13.0905	18.5058	17.6585	7.41204	7.83205	6.26761	2.04948	2.80353	4.28769	6.19248	6.92571	5.79642
SSTP_0000039200	8.43028	3.45376	3.12421	0.405312	0.514557	0.311514	1.34101	1.07966	0.91918	5.00592	6.9527	3.82129	1.36419	1.47097	1.47534	0.840768	0.697683	0.493682	0.204948	0.328906	0.313734	0.771305	1.00693	0.912989
SSTP_0000039300	0.772776	0.597767	0.61259	0.501815	0.343038	0.623028	3.14033	4.23807	4.49537	33.8026	2.5807	1.24546	1.29163	1.61333	1.62744	0.597388	0.585153	0.643933	1.89577	2.41198	2.17871	0.947604	1.25252	1.21024
SSTP_0000039400	14.191	16.2393	12.3437	11.5031	9.77658	9.1702	8.28368	10.7805	11.1738	9.65789	21.8296	23.2957	20.9563	20.7202	22.4039	11.2176	11.6355	12.0845	12.4677	13.3442	12.2182	11.9883	11.4201	11.1045
SSTP_0000039500	368.403	372.375	288.071	200.88	185.24	178.653	144.116	154.085	160.138	209.263	231.048	225.456	228.067	232.066	239.082	229.707	237.257	242.248	165.923	186.161	175.029	133.458	128.248	140.239
SSTP_0000039600	93.9625	85.7131	86.0383	54.968	55.0195	56.6372	140.008	131.493	130.954	236.669	625.014	445.053	88.9194	102.778	100.749	44.5828	42.8737	41.2976	97.7946	111.531	111.689	70.2549	76.7968	67.3701
SSTP_0000039700	74.2919	67.3816	61.1671	190.226	168.775	180.484	75.0623	78.074	77.7138	74.9877	150.288	117.922	72.2443	74.0232	73.2653	142.599	132.447	133.831	89.4429	99.3454	88.2289	109.591	101.111	120.812
SSTP_0000039800	587.345	592.619	557.457	347.623	447.607	478.155	628.49	498.836	446.707	1217.48	1241.83	998.8	416.573	417.836	407.104	244.509	247.857	238.577	355.159	398.76	433.04	373.378	379.146	368.444
SSTP_0000039900	30.63	20.7226	19.8479	0.289509	0.362096	0.369923	0.492268	0.37063	0.373417	0.707908	1.60914	1.04732	0.348305	0.268888	0.243356	0.110627	0.157541	0.150251	0.204948	0.563839	0.383452	1.32224	0.761337	1.3164
SSTP_0000040000	568.482	1581.43	2254.88	1018.78	1204.06	1050.17	1621.84	1707.22	1747.61	1516.01	622.281	360.815	843.333	1288.27	1194.83	117.154	126.663	156.454	809.324	913.655	817.59	1640.92	1782.93	1767.59
SSTP_0000040100	17.0713	15.1434	11.1491	15.9616	13.6453	13.9208	7.55376	8.87901	9.06254	4.77838	7.98497	8.20869	6.86451	6.92781	6.44893	8.69531	7.94458	7.14765	7.99299	8.30097	8.78455	7.27231	6.38541	7.26145
SSTP_0000040200	9.55432	16.9367	17.1219	198.68	190.672	195.514	99.1835	145.529	158.673	52.1829	51.6443	51.9412	248.69	227.115	247.386	275.484	287.4	302.004	116.155	135.462	155.141	85.6149	98.8511	119.198
SSTP_0000040300	965.197	892.964	601.901	0.0772023	0.133404	0.661968	0.0339495	0	0.0287244	0	0	0.0283058	0.0725635	0.0158169	0.0456292	0.154878	0.0450118	0.0214644	0.0341581	0.125298	0.0348593	5.86192	2.38225	6.306
SSTP_0000040400	8.50054	9.79673	7.9943	8.68526	9.24296	8.02149	11.7635	11.1511	12.6675	22.9817	15.8485	35.3257	20.013	20.0559	20.2442	7.76604	7.2469	7.10473	24.4743	25.0752	15.4427	13.9496	17.7809	16.0516
SSTP_0000040500	9.41382	11.1915	11.3942	27.0787	23.2885	25.0964	4.26066	4.94711	5.41455	0.986015	1.12336	2.54753	5.4858	6.21605	5.94701	15.7091	14.2912	13.4797	6.84869	6.24922	6.57098	10.2473	9.2834	10.2127
SSTP_0000040600	8.81667	7.27283	6.34031	1.46684	1.82954	1.55757	27.4142	26.8949	25.8663	20.7063	29.086	32.1271	22.5527	22.0172	20.1225	1.54878	1.28284	1.22347	24.4743	20.1416	25.7087	5.26691	7.2941	5.81765
SSTP_0000040650	2.21295	1.85972	1.37833	0	0	0	0	0	0	0	0	0	0	0	0	0	0	0	0	0	0	0.0220373	0	0.0212323
SSTP_0000040700	89.3961	71.9645	62.1473	179.148	167.212	183.268	104.547	97.6852	92.9952	36.4825	29.6628	30.7968	70.8655	71.1445	67.6985	120.54	117.593	122.39	76.8044	78.8122	82.4945	70.4312	71.1728	65.3955
SSTP_0000040800	18.6169	14.4128	12.1293	18.9339	16.6945	18.4572	8.50435	10.1037	9.7232	11.6299	12.5088	16.1909	16.7912	16.7818	17.0349	34.3166	32.8811	36.2534	10.9989	11.0105	12.1136	10.2914	10.364	11.1682
SSTP_0000040900	139.872	129.616	98.2288	2.27747	2.38221	2.02484	0.101848	0.0644574	0.0430866	0.303389	0.789389	0.509505	0.870762	0.964832	0.836535	4.35872	4.45617	4.44314	0.0683162	0.610826	0.174297	2.13762	0.736778	2.50541
SSTP_0000041000	112.158	115.9	103.436	130.356	111.011	102.118	73.3818	58.4629	66.9134	67.7822	74.5669	67.6226	175.879	161.348	157.33	69.7395	70.8035	65.3806	70.1948	43.8855	71.5836	84.4029	104.745	88.3901
SSTP_0000041100	38.0065	36.1981	37.4905	69.4821	72.0189	70.188	41.8088	39.4318	37.7582	71.2459	72.9881	64.141	45.3232	47.0395	45.1121	56.3094	54.4417	51.4288	41.6558	47.7071	46.2932	35.8547	37.6985	35.097
SSTP_0000041200	10.2568	11.0919	12.7112	31.6336	27.5574	26.1088	9.35309	11.2156	10.6567	5.43572	23.8031	19.6726	22.6979	22.1279	21.5522	32.1262	31.4632	29.1916	30.9472	29.6955	26.9811	31.6235	29.2746	28.154
SSTP_0000041300	2.66959	8.73404	12.0374	360.052	578.095	405.26	0.594116	0.934632	4.76825	0.581496	0.182167	0.33967	0.725635	0.711761	0.730067	2.58868	2.58818	2.96209	0.273265	1.39394	0.348593	1286.82	316.053	930.294
SSTP_0000041400	96.5619	100.491	82.2709	276.674	273.039	277.598	135.526	107.418	99.1422	102.495	66.0658	60.1499	81.1115	81.3306	86.7715	208.953	219.005	216.662	99.4	102.666	99.8893	102.099	113.046	96.7557
SSTP_0000041500	62.8759	59.0793	44.1678	34.9147	37.1815	37.4401	3.4968	2.94893	2.4703	1.8709	1.76094	1.89649	2.53972	2.75214	2.64649	47.1715	46.9023	46.2344	6.42172	7.81544	4.95002	17.6298	14.6864	18.1749
SSTP_0000041600	59.4335	64.8245	56.5115	98.2785	82.4244	83.8947	60.9054	67.6158	60.9675	80.3476	100.677	105.439	84.3188	84.5256	84.2315	111.49	120.654	125.266	66.4375	61.2705	67.4876	42.3557	47.5713	43.781
SSTP_0000041700	6.21733	6.37618	5.36016	11.0978	9.98621	10.0853	9.45494	11.135	10.4844	15.8015	20.8277	22.1918	12.2632	10.7397	10.9662	8.1643	8.73228	8.58577	9.54718	9.13107	10.4229	7.07397	6.99939	6.9642
SSTP_0000041900	6.11196	5.81162	6.58535	8.35715	7.26097	6.89225	7.28217	6.9614	7.26727	5.78968	8.744	10.0203	6.58877	6.53239	6.84438	7.54479	8.07961	7.9633	5.60192	6.35886	5.89122	6.94175	5.37848	6.64571
SSTP_0000042000	6.7091	6.14371	9.67893	2.00726	2.09634	1.7328	3.24218	3.31956	2.91552	6.21948	5.43464	7.84072	8.69311	8.90493	8.10679	2.94269	2.56567	1.9318	2.88636	2.61559	2.96304	4.14301	3.29094	3.37594
SSTP_0000042100	179.811	172.721	150.912	259.766	250.418	260.971	160.36	157.534	139.486	105.832	194.342	160.664	122.995	130.395	123.397	209.904	212.298	205.007	163.617	160.193	186.567	160.013	177.146	161.96
SSTP_0000042200	12.1888	12.9516	12.9257	15.7879	15.3414	14.6022	6.11091	5.62391	6.11829	6.82626	16.6986	15.7664	12.8292	12.8275	12.4568	13.6072	15.4615	14.4241	11.1014	12.6864	10.2138	11.2611	8.91501	10.7436
SSTP_0000042300	329.378	341.458	273.858	182.873	183.64	183.852	181.205	176.565	173.208	237.984	343.324	469.254	182.163	173.638	181.984	154.901	160.58	167.079	171.747	191.157	180.223	148.267	136.107	135.483
SSTP_0000042400	257.264	214.964	149.595	865.92	885.095	933.316	166.964	132.122	141.884	70.8414	151.745	103.062	109.368	108.03	104.354	421.358	399.232	398.38	175.282	118.892	290.186	123.739	107.668	105.525
SSTP_0000042500	40.7815	37.8918	32.406	86.8912	71.1804	78.8326	42.997	50.7602	43.7472	54.6859	72.4416	68.5567	54.4952	61.1798	61.0367	91.2455	91.2614	95.2591	41.7582	41.3012	48.437	33.6289	38.3125	32.8039
SSTP_0000042600	0.386388	0.365302	0.61259	1.56335	1.58179	1.44075	2.95361	4.67316	5.27092	1.33997	0.0303611	0.226447	1.61091	1.53424	1.18636	1.81429	2.20558	2.01766	6.50711	13.8141	3.83452	5.99415	5.40304	9.70317
SSTP_0000042700	407.604	606.235	764.666	1251.45	1223.62	1134.42	1065.47	1209.85	1186.72	180.112	121.718	95.702	397.329	392.038	390.829	720.007	722.552	745.052	1778.47	1851.6	1773.31	1545.98	1776.57	1608.94
SSTP_0000042800	92.417	96.4397	85.1194	221.918	197.342	204.665	41.1468	51.7271	49.2336	27.482	38.0121	40.8453	47.3404	49.1906	47.7738	116.646	119.709	120.716	51.6982	57.7935	59.2608	63.7098	56.4863	67.2215
SSTP_0000042900	2.45883	3.68623	4.16561	2.39327	3.25886	2.58946	13.2743	12.9559	14.3622	70.4621	60.0239	44.242	30.5057	38.6091	42.2679	1.99129	1.41787	1.60983	7.68557	6.71909	9.58631	4.12098	7.63793	3.73689
SSTP_0000043000	0.807902	0.531348	0.428813	0.135104	0.133404	0.194696	0.933611	0.709031	0.416504	7.96397	12.0534	11.2657	3.62818	3.30574	3.07237	0.132753	0.3826	0.214644	0.307423	0.657813	0.435741	0.418709	0.466626	0.424646
SSTP_0000043100	6.32271	5.77841	5.85024	4.80584	4.13551	4.28332	8.72502	10.1682	9.43596	26.142	22.1029	30.4854	18.5327	17.1614	17.5825	10.5981	9.9251	9.95949	6.18261	8.09736	5.56006	4.64987	4.61714	4.54372
SSTP_0000043200	112.509	94.6796	73.2964	0.0386011	0.0381153	0.194696	0	0.0483431	0.0143622	0.176977	0.0303611	0.198141	0.522457	0.553592	0.395453	0.044251	0.0225059	0.0429289	0.0341581	0.0313244	0.0174297	1.63076	0.785897	1.42256
SSTP_0000043300	145.247	142.501	102.241	0.501815	0.705133	0.584089	0.169747	0.0644574	0.157984	0.93545	0.941195	0.877481	4.90529	4.90324	4.85191	0.774392	0.855224	0.622468	0.187869	0.0626488	0.156867	3.83449	1.17884	3.31224
SSTP_0000043400	12.1888	9.29859	9.67893	3.01089	3.7353	3.54347	188.623	212.677	258.835	13.5514	1.03228	0.792563	0.333792	0.379606	0.182517	1.54878	1.19281	1.80301	282.06	172.519	552.816	113.933	135.395	137.097
SSTP_0000043500	248.588	225.889	171.77	0.135104	0.0381153	0.467271	0.067899	0.0966861	0.114898	2.67994	3.15756	3.73637	0.0435381	0.0474508	0.0760487	0.0221255	0	0.0214644	0.222027	0.28192	0.278874	5.97211	2.5296	4.16153
SSTP_0000043600	2.45883	2.82279	3.09358	1.79495	2.03917	1.79121	21.6258	19.2244	20.1502	15.5234	19.4918	28.8153	10.6668	9.79067	8.97374	0.331882	0.427612	0.364895	12.2627	10.666	14.2923	5.06858	6.90115	4.75604
SSTP_0000043700	79.0339	24.5084	25.2081	9.63098	9.24296	15.5952	12.2558	8.36335	9.56522	12.7171	30.27	45.261	31.2023	30.3527	28.792	17.3021	23.2486	17.8155	19.2993	9.03709	15.1987	11.8781	14.5882	10.2127
SSTP_0000043800	54.9373	51.3083	48.3334	56.4735	57.173	57.2018	17.2803	20.4813	18.7139	29.1759	38.5586	41.1001	214.686	217.514	224.922	82.9042	84.8697	89.3349	28.5562	32.1388	30.3625	39.0281	34.2602	37.199
SSTP_0000043900	66.0021	54.6957	36.1428	41.1681	34.7421	35.941	1.52773	2.19155	2.31231	2.09844	2.45925	2.49091	4.70212	5.56756	5.35383	23.9398	21.5831	19.5756	3.56952	3.66496	3.1722	11.79	10.0693	10.9346
SSTP_0000044000	8.78155	6.60864	6.70786	2.79858	4.11645	4.53643	11.441	9.91033	10.5993	10.4164	6.61872	6.02914	14.6578	13.1439	14.4492	3.2082	3.12832	3.34845	9.05189	10.2901	11.1375	9.82864	10.0447	8.66278
SSTP_0000044100	13.2426	19.527	22.574	12.8735	24.8512	20.813	4567.63	2681.51	3437	241.574	28.2055	25.2205	3.55561	2.81541	2.78338	0.420384	0.405106	0.150251	3903.31	1512.41	7222.38	2895.44	3164.54	2359.23
SSTP_0000044200	22.0944	13.1509	25.7288	12.0822	10.6151	11.4871	139.94	84.1975	148.62	78.957	4.49345	2.03802	0.116102	0.363789	0.258565	0.730141	0.652671	0.708326	183.361	110.137	121.432	151.418	234.59	212.09
SSTP_0000044300	36.3556	36.8291	33.5699	76.99	72.8003	69.0977	24.3588	30.8106	29.543	14.0317	24.38	26.6924	47.95	48.9534	45.0969	85.4929	89.0333	87.3387	43.654	42.8048	47.3215	37.0006	34.5794	36.8593
SSTP_0000044400	0.562019	1.19553	1.53148	2.29677	2.30598	2.31689	4.41343	7.0742	5.37146	0.10113	0	0.0566117	0.15964	0.237254	0.197727	0.730141	0.585153	0.558075	3.84278	3.41436	4.79315	5.11265	4.17508	6.36969
SSTP_0000044500	7.76289	12.0882	12.8338	20.5744	18.6384	22.1759	24.6983	27.6522	23.7551	39.2889	38.5586	40.0528	66.86	68.4556	63.6071	6.48277	6.36917	7.61987	24.8158	23.509	25.9353	30.698	31.0429	33.7381
SSTP_0000044600	33.0537	31.2499	33.815	2.02656	2.32503	2.56999	34.2211	37.772	34.857	7.68586	1.12336	1.13223	13.9177	11.6729	11.4681	1.99129	1.73295	1.5669	37.4031	37.1038	34.6502	22.0153	21.956	23.0371
SSTP_0000044700	220.557	182.319	166.625	262.893	245.024	241.326	171.615	169.99	174.917	266.881	225.917	320.082	220.753	224.505	219.918	249.642	233.949	243.321	161.738	181.635	170.671	179.957	155.976	176.632
SSTP_0000044800	35.4072	37.1944	36.6942	56.5121	44.7474	40.9057	13.5628	15.1636	15.7266	6.67456	7.04378	8.54836	15.5286	14.6465	14.4036	39.7595	38.6651	37.5198	23.2616	26.2655	23.3383	39.3366	38.2142	39.5346
SSTP_0000044900	3.58287	2.39107	1.31707	0.501815	0.495499	0.564619	5.05848	4.28642	4.15067	2.32598	1.76094	2.09463	5.05042	3.78024	3.5895	0.663764	0.517635	0.536611	3.67199	3.55532	3.97396	0.925567	1.39988	0.934222
SSTP_0000045000	431.279	362.546	288.224	0.154405	0.133404	0.681437	0.712939	0.62846	0.574488	1.03658	0.516139	0.622728	0.957839	0.790846	0.699648	0.221255	0.337588	0.257573	0.495292	0.736124	0.540319	1.98336	1.05605	1.71982
SSTP_0000045100	99.8286	92.9195	92.8074	144.619	137.73	138.371	59.8699	73.0947	62.9926	54.155	66.3998	81.719	69.6029	68.8194	67.4552	111.579	112.304	114.77	77.3168	91.6082	76.7253	81.9788	77.0424	78.0712
SSTP_0000045200	24.3424	24.4088	22.3289	13.5876	17.7617	15.3226	16.7032	17.7419	15.2957	20.9339	17.7309	19.3612	13.0324	14.2194	14.0994	11.992	11.298	12.1274	17.4206	16.7116	16.2793	13.7292	14.0479	13.7161
SSTP_0000045300	17.247	11.5568	7.25919	3.2425	1.81048	2.12219	3.14033	3.33567	3.47565	4.09575	2.88431	3.48162	3.83135	3.55881	3.95453	3.78346	3.03829	2.98356	3.87694	6.31187	4.96745	2.53429	2.40681	1.95337
SSTP_0000045400	42.7486	66.7174	61.9635	621.826	694.004	706.884	51.8409	65.5048	59.0142	95.2136	83.6145	71.0477	19.0116	18.664	18.6319	280.485	300.296	313.66	58.9056	66.7993	63.6008	95.708	71.4675	99.0912
SSTP_0000045500	96.4565	79.8019	67.2318	122.867	106.799	110.665	29.0947	34.5492	34.0958	37.7972	42.0198	38.6941	24.4539	26.778	25.9934	98.1044	99.206	104.446	53.5599	62.7271	57.971	57.5174	52.8024	55.9047
SSTP_0000045600	20.5839	17.6009	11.7311	0.443913	0.285865	0.564619	0.32252	0.338401	0.258519	0.682626	0.667945	0.849175	0.711123	0.82248	0.638809	0.553137	0.427612	0.450753	0.52945	0.595164	0.50546	0.639082	0.515745	0.445879
SSTP_0000045700	122.344	96.4729	98.2288	31.2283	32.1884	37.6543	72.5161	72.6596	75.1286	135.312	180.952	158.399	80.7777	76.6804	77.5544	37.1044	39.1602	41.4693	64.9003	64.1994	78.4334	39.7553	48.701	39.1524
SSTP_0000045800	85.743	79.4698	72.1325	2.12306	3.08734	3.30984	6.73898	4.07693	2.80063	5.73911	2.21636	1.83988	3.48305	2.70469	3.42219	1.59303	1.82298	1.39519	1.3834	1.00238	2.64931	7.18416	5.79599	8.96004
SSTP_0000045900	136.149	169.733	147.236	172.2	155.606	141.466	69.4098	143.385	141.482	44.7752	32.7293	35.4389	86.5973	85.9175	81.7371	115.407	120.114	115.908	177.946	266.398	159.83	122.549	139.349	148.414
SSTP_0000046000	27.1174	28.8256	27.9341	44.3141	44.8617	38.3941	17.45	21.5771	20.2507	20.5546	30.8165	30.9666	46.31	44.7461	46.5114	54.4951	56.4673	57.0739	40.4261	45.3891	36.55	43.127	43.2243	41.9975
SSTP_0000046100	12.6103	11.2247	9.21948	7.62373	6.46055	6.81437	5.14335	5.25328	5.14166	10.3405	12.5695	11.8601	8.4464	8.14571	8.45661	11.6601	9.49748	9.74485	5.39698	5.32515	5.17661	6.43489	6.11526	5.83889
SSTP_0000046200	20.5137	21.4532	20.2461	21.0569	17.1138	17.7174	5.46587	7.34814	7.54015	5.81496	10.8996	11.3789	14.6143	14.2669	14.4036	23.7628	23.0685	22.8811	9.70089	9.96116	8.47081	11.239	10.5114	10.8285
SSTP_0000046300	24.764	36.5302	42.5444	88.7826	93.3635	90.3196	53.3516	48.2786	46.0883	45.4578	47.2419	53.8377	47.0212	49.0483	46.2832	55.5792	48.5677	47.093	53.2012	54.4262	57.0473	54.5644	58.4511	53.5267
SSTP_0000046400	86.1294	115.236	126.776	90.0372	97.1941	101.924	136.256	102.971	107.53	214.724	301.729	298.259	100.66	96.673	101.905	26.9046	26.602	26.53	94.9424	66.3294	117.912	135.64	114.373	124.591
SSTP_0000046500	63.7189	67.2156	63.4337	188.972	188.385	194.151	167.965	193.227	180.403	110.282	138.781	127.603	157.898	168.055	162.896	98.2814	92.7018	92.5975	181.379	214.885	205.774	101.923	107.029	105.864
SSTP_0000046700	2.81009	2.1586	3.49176	1.87216	2.03917	2.27795	6.33158	4.99545	4.55281	5.43572	8.95653	9.11448	3.17828	3.81188	4.54771	2.78781	2.99328	3.04795	4.321	4.00952	3.95653	2.57836	2.57872	2.05953
SSTP_0000046800	41.3084	38.5892	33.6618	48.3093	41.4313	41.4314	13.8344	17.9997	14.951	8.46961	24.4711	24.5695	26.268	27.6638	26.3433	53.5879	52.1011	51.2785	33.2016	34.4725	31.4605	35.3038	35.4881	36.1162
SSTP_0000046900	3.40724	2.98883	3.18547	11.9664	10.4817	10.4941	2.42739	3.06173	3.05915	2.14901	3.58261	4.18926	3.38146	3.19502	3.30051	19.8023	17.4421	17.2359	2.51062	3.46135	2.68417	3.41578	3.29094	3.65196
SSTP_0000047000	10.7837	11.9221	11.3942	62.1478	53.5711	58.039	13.9702	20.0624	17.3926	7.30662	14.6341	14.6341	22.248	24.2157	23.9705	82.0634	80.8186	83.1317	22.1686	26.892	22.92	21.6186	20.0404	22.5487
SSTP_0000047100	1.15916	1.26195	1.37833	1.23524	1.02911	1.12924	34.5436	20.3363	25.1482	25.4341	23.9853	14.2661	6.63231	5.96298	6.61623	2.38955	2.43064	2.33962	36.0026	15.2393	79.1306	15.8448	21.5139	15.6907
SSTP_0000047200	147.46	156.283	145.521	3.3583	2.6109	2.80363	9.26821	2.94893	4.30866	45.0027	81.9447	83.0776	31.6522	33.5635	31.7883	3.18607	2.43064	2.44694	7.29275	2.27102	6.97186	12.1205	10.7815	11.8901
SSTP_0000047300	63.0164	57.2528	48.6397	91.0215	83.1867	87.2629	29.1287	30.2628	29.4999	208.605	224.915	362.286	55.932	58.6491	56.0935	85.3822	83.6094	80.556	43.2612	46.9553	41.2037	42.532	39.0492	39.2161
SSTP_0000047400	141.172	131.276	124.509	209.276	202.354	206.495	110.93	128.609	114.352	55.2674	84.161	86.2762	100.646	101.861	99.3804	118.615	125.403	129.795	149.988	184.751	146.514	115.608	110.247	118.922
SSTP_0000047500	125.892	115.801	86.6815	59.5616	53.4377	54.515	16.788	24.8967	26.6993	17.9505	22.6798	21.9087	45.2651	40.3331	42.6633	57.0616	56.7824	55.3138	30.4861	30.8076	29.2818	29.6622	26.8678	32.995
SSTP_0000047600	119.218	103.812	108.765	67.2625	66.111	71.2589	74.6889	82.7472	76.2058	41.6654	46.0578	54.0925	47.4711	53.8724	51.0591	49.4947	46.8798	52.3088	59.5034	53.1575	65.5529	67.1697	62.7735	68.0708
SSTP_0000047700	147.003	133.368	123.927	110.187	113.374	112.398	74.587	94.4623	94.4027	74.0775	85.9523	87.1537	72.1717	71.5241	72.5352	111.313	105.395	100.582	95.4206	111.358	95.0788	139.144	143.23	172.215
SSTP_0000047800	19.3897	13.3169	8.3006	1.40894	1.29592	1.24606	0.271596	0.145029	0.186708	0.353954	2.00383	1.41529	0.667585	0.759212	0.501921	4.00471	3.73598	2.8977	0.324502	0.689137	0.191726	0.528895	0.442067	0.806828
SSTP_0000047900	71.7979	67.5809	64.4751	93.7043	108.629	98.7695	43.3875	49.036	47.108	26.7994	81.1553	69.8871	64.6541	64.106	64.0786	53.2118	56.8274	60.036	170.022	217.376	150.034	229.893	210.031	257.718
SSTP_0000048000	270.577	246.579	177.192	257.238	250.418	267.026	121.777	147.656	131.127	151.164	189.514	217.644	143.081	142.131	139.428	162.534	175.186	184.787	152.704	183.733	163.02	103.421	104.107	104.93
SSTP_0000048100	27.5038	25.704	20.093	29.279	25.1561	26.5371	14.0211	16.2433	15.5543	20.2007	27.1732	27.6831	25.0634	26.0346	25.7957	36.3964	33.6238	35.2661	13.9877	15.8658	16.349	16.2415	16.3319	17.9625
SSTP_0000048200	51.8814	69.0421	63.5562	1434.09	1413.43	1474.38	51.5523	64.7797	59.2871	50.0086	57.0789	64.4524	70.0819	72.4099	67.0597	1332.71	1404.59	1465.08	62.6288	75.4135	67.9059	79.6428	55.7495	59.4505
SSTP_0000048300	30.068	28.2279	24.7486	21.8482	27.2143	20.5989	13.5628	13.3588	12.5669	5.86552	2.76286	3.42501	8.88178	9.94884	9.73423	7.36779	6.93181	7.27644	14.7051	15.0044	14.6409	25.1886	28.4396	24.9267
SSTP_0000048400	0.245883	0.232465	0.490072	0.173705	0.133404	0.116818	30.1132	14.6641	16.4734	14.057	0.151806	0.0283058	0	0	0	0.0221255	0.0675177	0.0858577	25.7893	8.34796	45.5437	8.06565	8.27647	4.77727
SSTP_0000048500	0.105379	0.0996278	0.0306295	0.212306	0.24775	0.428332	6.53528	10.1843	11.1451	1.0113	2.30745	2.32108	1.29163	1.80313	1.29283	0.0221255	0.112529	0.0643933	8.71031	7.48653	14.2923	0.396671	0.34383	0.530808
SSTP_0000048600	28.7683	10.162	8.60689	2.93369	2.87771	4.1665	53.7081	107.064	104.04	5.35988	3.55225	3.59484	0.682097	0.363789	0.471502	0.486761	0.427612	0.686862	113.695	187.069	44.0796	108.996	96.2723	164.444
SSTP_0000048800	44.2941	84.6172	149.595	31.2283	22.9645	21.7671	211.777	271.752	311.186	70.184	14.8769	37.5902	30.3316	36.5054	34.298	2.2568	3.19584	2.21084	230.362	260.823	200.964	235.402	268.04	321.882
SSTP_0000048900	9.13281	8.00343	7.16731	22.601	15.2842	16.5881	1.79932	2.65887	2.25486	5.10705	6.83125	7.55766	6.35657	6.97526	6.08389	30.6438	29.7303	27.5174	5.0554	3.1481	4.00882	8.61658	8.05544	8.32307
SSTP_0000049000	4.77716	2.49069	2.45036	16.4055	12.4637	15.05	0.135798	0.225601	0.229795	10.8967	4.09875	3.08534	25.6294	33.1048	33.2181	39.494	34.7716	35.3519	0.836873	0.892746	0.714616	1.78502	1.54723	1.46503
SSTP_0000049100	84.057	97.4692	92.3173	96.9661	82.9199	79.9423	54.438	55.4817	55.3806	25.3077	49.0028	41.836	62.8255	61.7651	62.2839	89.8073	88.1781	85.965	63.1583	70.4329	59.1911	69.2632	75.5689	73.4213
SSTP_0000049200	110.964	116.199	112.594	34.7024	42.3461	34.7533	89.0665	83.6335	77.9436	28.5691	23.4691	22.4182	104.056	102.051	99.1218	33.3431	32.2284	28.3116	107	99.5803	80.6819	85.2403	108.233	84.0375
SSTP_0000049300	13.4885	11.8225	11.3635	32.5215	23.5743	24.4928	15.1415	16.4528	15.9133	28.5691	13.7536	13.7566	14.2515	13.0015	12.9435	16.8154	16.0017	16.0125	13.407	14.2839	9.51659	12.0544	13.1392	13.9284
SSTP_0000049400	21.0757	14.1471	16.4174	14.0122	18.7718	18.2041	15.8374	12.7626	14.4771	65.3804	31.9095	35.8635	17.2121	14.8995	15.6508	5.00036	5.37891	3.90653	10.8793	6.48415	9.76061	21.4864	21.6858	21.1049
SSTP_0000049500	26.45	20.0252	18.5921	17.9881	17.1328	16.1793	7.97813	6.86471	6.16138	19.8467	24.5014	21.569	11.407	10.9453	11.2856	23.1654	22.3934	21.722	8.11254	11.9816	10.5972	9.89475	8.7431	10.1703
SSTP_0000049600	44.9615	38.4563	44.2596	36.9413	35.9046	36.4472	28.6364	43.2026	45.0398	14.5374	16.061	9.99196	25.5859	26.003	26.4345	38.0337	39.0927	40.4604	58.564	98.1237	40.2451	50.7299	43.4208	64.2702
SSTP_0000049650	8.92205	15.6084	13.3238	40.9944	39.011	39.6402	11.0336	11.7312	11.0302	44.6235	36.2512	35.7503	28.1111	26.8729	26.906	33.1882	33.7813	36.511	18.2575	18.0429	20.8982	22.9188	22.5454	23.1857
SSTP_0000049700	25.4314	21.7853	23.1865	11.754	16.542	18.7298	80.5112	81.4258	78.8484	26.2432	4.09875	3.17025	22.1029	22.6656	21.9324	3.14182	3.28586	3.21966	79.8103	75.5858	50.5111	48.2837	65.9416	51.3822
SSTP_0000049800	8.88692	18.3315	27.5972	3.16529	4.55478	3.95234	28.5346	16.6461	21.1842	1.61808	0.333972	0.820869	0.188665	0.126535	0.273775	0.752266	0.472624	0.558075	13.4924	7.75279	10.8064	17.5858	14.5882	13.9284
SSTP_0000049900	51.5301	32.4122	23.6766	0.0772023	0.057173	0.194696	0.373444	0.322287	0.301606	0.0505649	0	0.0849175	0.0145127	0.0316338	0.0760487	0.0663764	0	0.0214644	0.307423	0.156622	0.191726	0.749268	0.417508	0.445879
SSTP_0000050000	83.8111	82.0269	69.284	74.2686	61.2894	68.3774	14.0721	17.758	17.0048	11.1243	15.5753	16.0211	23.2494	22.2386	24.1226	62.9249	63.174	67.2695	23.2787	26.6571	24.2969	29.6181	30.5272	29.4917
SSTP_0000050100	12.1185	11.7561	9.21948	13.6841	11.1297	10.2216	2.86873	3.49681	4.0645	1.82034	4.03803	3.50992	5.8196	5.07723	5.08005	10.4432	10.6228	9.70192	4.8846	5.18419	4.49685	5.26691	4.96097	5.90258
SSTP_0000050200	414.138	345.111	347.89	98.6645	114.67	108.835	847.991	666.312	602.781	1989.98	2487.67	2262.43	2371.52	2341.32	2385.6	166.406	167.331	162.507	516.607	451.855	482.784	254.112	271.061	227.377
SSTP_0000050300	187.925	231.767	276.554	587.895	465.788	439.235	60.5489	118.811	104.427	27.6084	60.3883	60.0367	77.7881	79.9071	81.5394	347.702	332.502	322.61	289.968	311.098	240.024	288.645	291.273	311.945
SSTP_0000050400	3.40724	2.45749	2.87917	6.40779	4.76441	5.17892	1.93512	1.74035	1.63729	0.859603	1.36625	1.10393	3.62818	3.22665	3.34614	7.74392	6.16661	5.7954	3.36457	4.32277	3.52079	3.70227	2.55416	3.07869
SSTP_0000050500	102.463	154.656	456.839	515.113	619.183	423.445	749.605	197.079	428.999	109.271	0.121444	0.0849175	1.05943	1.01228	1.52097	0.154878	0.0675177	0.0429289	803.654	70.9028	235.161	896.588	1442.78	595.375
SSTP_0000050600	39.8682	35.7996	38.3788	9.68889	14.3504	11.3897	160.021	110.996	92.3489	405.859	588.55	551.879	272.781	274.882	259.524	8.47406	9.61001	8.71456	83.1578	66.768	83.488	35.436	32.6638	29.9588
SSTP_0000050700	106.292	93.4177	81.4745	48.6181	42.0793	36.4082	3.66655	3.80299	3.92088	4.90479	6.89197	5.74609	17.8361	15.1368	17.9019	6.59339	6.0991	5.51636	11.0843	7.14197	9.35972	20.2523	20.3596	20.659
SSTP_0000050800	161.932	144.693	88.1824	0.0579017	0.171519	0.330984	0.101848	0.145029	0.0430866	1.54223	1.51806	2.03802	0.116102	0.221437	0.273775	0	0.0675177	0.0214644	0.0512371	0.078311	0.104578	1.38835	0.540304	1.12531
SSTP_0000050900	3.79363	4.45004	5.32954	9.24497	9.0905	8.62505	32.931	32.277	32.2	44.2443	15.6056	23.0126	22.5527	20.0717	20.8373	10.8415	12.7608	13.8875	21.4	21.5512	21.7696	36.2293	27.359	41.0633
SSTP_0000051000	14.0153	11.424	10.1077	25.7663	21.2302	20.0343	5.56772	6.92917	7.87048	1.59279	4.52381	4.8686	12.1762	12.6377	10.9358	21.8821	18.0272	17.7082	16.9936	18.3091	14.5538	17.123	17.2652	14.9051
SSTP_0000051100	94.7704	93.4509	73.7252	77.2409	60.7368	64.2109	24.0362	28.4096	28.1212	20.9339	18.0345	20.8897	32.8713	35.509	35.2257	62.5487	62.3188	64.9299	26.7799	31.5437	25.5693	42.1794	44.3295	37.9421
SSTP_0000051200	621.769	988.009	1207.38	1774.07	1657.81	1551.48	1543.75	1633.14	1607.96	345.232	237.454	259.706	454.393	447.144	447.957	863.779	880.88	843.81	2288.52	2249.75	2176.04	2039.49	2305.67	2127.16
SSTP_0000051300	38.0065	33.0432	29.3124	12.9314	12.1016	14.2128	16.3637	16.6461	14.9654	22.0716	21.6778	31.9573	15.4705	17.3195	18.2365	21.7715	20.998	21.0566	9.58134	12.4515	10.7715	12.8257	12.427	12.8243
SSTP_0000051400	34.7047	41.5448	38.6238	78.2831	75.697	67.8322	19.3852	28.9414	25.6365	8.11566	27.9626	31.0232	64.6541	67.4275	67.3031	59.6724	64.5919	63.363	100.1	119.377	80.8387	108.115	95.1917	94.2715
SSTP_0000051450	1.40505	1.49442	1.07203	0.270208	0.152461	0.194696	2.85176	2.49772	3.21713	2.19957	0.27325	0.396282	0.841737	0.82248	0.866955	0.044251	0.157541	0.107322	3.75739	3.55532	3.71252	1.21205	1.67003	1.4438
SSTP_0000051500	7.06036	7.1732	7.65738	49.3323	39.2778	43.3978	36.1392	31.6486	30.9505	22.1221	12.2355	10.8977	26.2099	26.4617	27.5448	53.5658	54.4868	58.1042	34.3972	25.3884	43.8007	24.9242	26.4012	26.5829
SSTP_0000051600	6.74423	8.76725	7.22856	30.244	27.2525	24.4928	11.1524	15.3409	14.592	4.27273	12.1444	14.2944	25.2521	26.0346	25.7957	26.2629	25.0265	25.5212	51.22	57.1357	38.9378	40.2401	38.0914	32.3156
SSTP_0000051700	2.81009	1.89293	3.58365	1.17733	2.07728	1.57704	0.441343	0.25783	0.502677	0.429801	0.425056	0.254753	1.39322	1.47097	1.23199	0.265506	0.337588	0.450753	5.60192	6.7974	5.62978	11.1509	15.8162	12.2086
SSTP_0000051800	53.1108	47.9874	36.6023	46.5916	35.352	39.2703	15.3961	21.8511	23.9705	16.9139	32.0613	33.2027	33.713	33.3104	34.7695	38.9851	39.1377	35.588	28.8977	33.6894	30.4845	20.8914	19.9667	22.4001
SSTP_0000051900	2.35345	1.99256	2.45036	0.945728	1.21969	1.16818	6.5183	5.28551	4.61026	13.3238	25.3515	28.9852	3.55561	4.06495	3.92411	0.708015	0.900236	0.880041	4.13313	3.35171	4.27027	2.99707	3.53653	3.56703
SSTP_0000052000	46.6827	48.3195	44.6578	39.489	32.2265	34.5197	29.0438	31.9064	32.8894	22.021	30.9987	29.4664	27.8063	27.6163	28.138	31.9271	31.8233	29.1487	30.4007	30.6196	34.2667	28.8468	31.8043	32.5491
SSTP_0000052100	25.5016	23.0804	21.6244	45.2212	39.1063	40.7694	34.1871	35.8867	35.1012	31.5272	48.0009	48.9408	43.1898	44.3665	44.3972	32.7678	32.9036	31.4025	38.1204	33.6424	40.3845	24.197	25.3206	23.7165
SSTP_0000052200	213.673	225.923	245.159	319.289	324.075	326.447	546.315	525.57	486.088	453.997	681.486	648.26	531.673	539.294	544.25	288.361	301.961	311.041	349.796	360.105	327.73	263.346	267.843	246.104
SSTP_0000052300	2.63446	1.89293	4.62506	4.22682	3.92588	3.85499	33.7798	23.8492	31.0941	1.41582	0.5465	0.990704	2.49619	3.22665	3.10279	0.553137	0.540141	0.429289	45.6864	28.5679	73.4834	16.1093	26.3275	11.062
SSTP_0000052400	46.4017	44.3676	37.4905	6.8324	7.52777	6.60021	14.819	19.0794	16.6314	14.0823	19.4615	17.4647	13.0034	13.65	13.8256	5.02248	5.85153	5.51636	18.8723	16.9465	21.7173	13.7953	13.7532	16.4763
SSTP_0000052500	6.11196	3.18809	4.0431	3.532	4.02117	4.40014	8.14788	7.5254	7.4827	6.95267	4.79706	4.8686	10.4927	10.9769	9.01937	8.40768	10.1276	9.85217	8.67615	7.45521	10.6669	4.40746	6.33629	5.15945
SSTP_0000052600	106.362	126.394	137.159	98.375	123.036	116.117	93.8025	102.133	101.095	151.72	225.856	202.868	93.3748	93.826	98.696	113.725	117.571	116.402	121.722	94.8033	127.324	121.536	116.141	124.294
SSTP_0000052700	220.733	220.177	181.143	165.406	158.16	156.77	103.852	111.253	104.413	164.108	272.491	269.047	213.235	191.021	206.533	174.703	177.752	181.289	118.136	143.889	117.737	89.3172	91.0658	98.5179
SSTP_0000053000	1.75631	1.89293	2.94043	4.26543	4.74536	5.17892	4.00604	3.91579	3.79162	21.6165	22.0118	18.9366	6.37108	6.1686	5.91659	3.78346	3.87101	3.02648	2.78388	2.13006	2.61445	2.68855	2.33313	2.18693
SSTP_0000053100	12.2942	9.96278	11.9761	17.3126	16.3515	18.0094	9.81141	8.25055	7.46834	8.62131	8.0457	6.7934	14.6143	15.5322	15.7573	10.6202	10.6903	10.4961	17.4719	12.6081	10.6495	13.9937	18.9598	14.3106
SSTP_0000053200	18.1251	26.0029	20.8281	158.11	154.348	172.17	14.5304	16.7428	14.8361	15.9279	12.5695	12.0583	6.37108	5.93134	5.90138	126.491	125.335	137.458	18.1721	20.5958	22.0311	19.8556	16.4056	16.7311
SSTP_0000053300	8.95718	10.6934	12.9869	38.3309	38.6489	37.6348	10.9317	11.8763	11.7626	15.574	13.45	11.2091	6.34205	6.24768	6.82917	29.2278	27.8848	30.0717	12.092	13.4695	13.8566	16.2415	16.8231	15.7968
SSTP_0000053400	121.642	127.324	139.15	237.127	253.029	252.249	354.501	347.345	326.984	392.156	449.102	438.74	245.758	256.851	254.474	197.116	196.566	196.421	264.896	259.006	323.948	187.956	205.291	197.482
SSTP_0000053500	142.121	143.896	130.114	131.881	120.006	121.257	58.5629	71.0804	66.5975	76.985	92.0853	103.033	125.172	124.115	127.351	140.696	145.793	154.844	74.9941	76.087	83.9412	81.3397	79.5475	82.0841
SSTP_0000053600	4.67178	6.67506	5.69709	11.0013	11.2631	11.9738	6.36553	6.65523	6.93694	4.47499	7.31703	7.86902	6.35657	6.76964	6.8748	17.5234	17.037	19.5112	7.71973	7.89375	7.80848	10.8203	9.43076	9.76686
SSTP_0000053700	78.507	81.5952	73.1433	156.489	145.734	156.263	26.7862	33.8724	32.6309	25.0296	37.9514	45.1761	39.402	39.1943	39.8647	134.943	137.466	147.675	40.0845	44.7469	42.6504	58.465	54.7426	59.4717
SSTP_0000053800	14.191	12.2874	12.8338	14.5526	16.2371	15.4589	12.2558	13.4071	13.1558	6.85154	8.744	10.4732	17.3137	18.2053	19.0882	22.7892	24.3064	27.1954	12.5873	11.7467	12.7934	18.2689	17.2652	17.9201
SSTP_0000053900	343.148	363.243	240.258	0.212306	0.171519	0.467271	0.067899	0	0.0287244	0.126412	0.121444	0.0849175	0.101589	0.0790846	0.0608389	0.0663764	0.157541	0.150251	0.0341581	0.187946	0.0174297	2.57836	1.3262	3.22731
SSTP_0000054000	69.2337	81.1634	70.3254	93.2025	96.8891	100.054	36.5127	46.5544	44.2212	28.645	53.7695	59.5555	52.9569	52.5913	52.0933	72.9035	77.4203	82.6595	52.6376	65.3271	55.6006	55.4679	51.9183	56.0745
SSTP_0000054100	120.834	126.627	99.1784	92.8357	83.949	80.4875	56.458	71.0965	72.9168	99.992	59.6596	61.7633	49.3722	51.8162	51.9565	63.1904	68.3504	67.8705	78.4782	100.959	80.2113	74.9929	71.4675	79.4301
SSTP_0000054200	675.687	647.78	646.436	870.707	954.179	947.996	1361.34	1144.8	1154.03	1032.86	1590.44	1182.93	272.157	337.153	336.424	348.742	382.285	375.134	1472.08	1447.75	1526.23	1179.26	1389.51	1384.54
SSTP_0000054400	294.568	304.662	312.39	16.6564	21.478	19.4696	179.067	147.817	153.69	283.922	279.535	301.599	142.239	139.458	139.291	11.2619	10.8028	9.65899	102.747	93.3154	105.031	65.7152	67.538	61.5312
SSTP_0000054500	2.45883	1.89293	2.48099	1.25454	1.96294	1.36287	16.16	20.0301	19.1735	15.574	12.5088	14.1529	10.5362	9.36362	10.1601	1.54878	1.64293	1.50251	13.407	14.2839	8.5231	5.0245	6.0907	4.77727
SSTP_0000054600	37.3391	31.7148	28.5773	12.3524	10.4055	12.8889	1.57865	1.64366	1.30696	0.83432	0.910834	0.396282	1.4803	1.53424	1.29283	13.2089	12.2432	13.9519	1.16137	1.00238	0.99349	4.23116	2.7752	4.03414
SSTP_0000054700	7.79801	5.21385	6.27905	2.04586	2.40126	2.06378	33.2705	27.5394	28.8106	64.1668	70.5592	69.972	31.0572	28.771	27.6665	1.85854	1.913	2.03912	21.0926	16.273	21.9962	8.44029	10.585	8.08951
SSTP_0000054800	105.343	77.1783	61.5041	0.212306	0.266807	0.272575	0.899662	0.725146	0.574488	2.60409	2.7325	3.90621	1.20455	1.13882	1.01905	0.154878	0.270071	0.128787	0.52945	0.485528	0.592608	1.76298	0.908693	1.04038
SSTP_0000054900	35.3721	25.8036	22.3289	1.62125	2.82053	2.29742	35.7997	32.7444	31.6686	35.7999	49.853	63.2069	19.7083	17.9522	16.3048	0.995647	0.945247	0.965899	21.9466	21.4416	19.8524	7.09601	9.18517	7.36761
SSTP_0000055100	31.5082	32.213	28.5161	56.377	50.3503	49.706	26.1072	26.8143	26.1823	51.652	33.9741	39.798	41.9707	45.3787	45.036	65.9339	62.0262	64.1142	25.277	27.9414	24.2621	31.5354	29.7904	31.5937
SSTP_0000055200	3.05598	3.48697	3.18547	0.540416	0.381153	0.681437	5.34705	4.83431	4.96932	23.7655	26.3535	32.5234	7.77881	7.79774	7.16379	0.818643	0.87773	0.815648	3.15962	3.35171	3.90424	1.38835	1.74371	1.16778
SSTP_0000055300	5.97145	5.08102	6.86101	1.48614	2.09634	1.69386	19.8774	15.6148	16.7894	39.0614	44.2969	46.1668	16.9654	15.8327	16.3809	1.39391	2.04804	2.03912	12.6385	7.58051	13.8217	5.48729	7.58881	4.48002
SSTP_0000055400	74.1162	62.3338	67.3543	125.705	119.873	129.123	59.4456	69.1144	66.9422	34.4852	39.0748	47.7519	83.7673	87.3252	84.2771	110.959	107.983	116.165	72.0223	78.6243	75.0869	60.1839	61.1771	58.8772
SSTP_0000055500	336.122	328.672	263.812	158.11	157.34	156.458	91.2563	89.6602	84.1912	91.2949	126.424	122.423	106.784	107.871	110.651	167.468	176.446	178.648	89.8016	87.1602	93.8935	80.0174	85.2207	83.6341
SSTP_0000055600	100.355	91.7904	76.6963	65.7763	55.9723	52.276	41.4014	44.7657	42.785	35.5724	40.8357	44.7232	42.798	45.6634	41.9789	67.4827	62.5439	65.1445	45.4815	43.8072	44.1667	35.5462	40.0316	35.0121
SSTP_0000055700	12.5752	13.7818	12.4662	24.9556	22.8501	20.6768	18.6043	17.6291	18.3118	13.071	10.4746	9.99196	13.8306	13.2229	14.3428	17.7446	15.394	15.6261	14.2098	14.8478	12.2182	17.9163	18.0265	19.6824
SSTP_0000055800	10.8189	10.9591	10.5672	4.14962	6.63207	6.24975	34.7813	24.5583	24.7748	35.0162	54.0124	41.836	15.993	14.6307	13.9777	4.44722	4.86127	4.29289	23.8082	17.0405	19.7478	9.8066	11.2727	9.57577
SSTP_0000055900	16.3337	19.0289	14.8247	17.4284	16.2371	14.2518	8.36855	9.34632	8.96201	5.71383	7.19559	8.52006	14.9626	15.0103	14.5405	15.7533	15.439	15.0895	15.0808	15.7875	12.4099	12.7816	11.7393	11.7415
SSTP_0000056000	168.36	175.212	129.073	140.701	124.675	123.885	39.7209	49.7772	50.5693	28.6703	35.8261	38.8639	50.5187	54.0306	55.1353	129.788	126.438	132.736	71.4929	73.0955	72.6294	94.8265	90.0097	91.2989
SSTP_0000056100	264.325	241.929	192.721	219.544	173.215	181.827	46.0016	58.769	57.6642	17.9	26.2927	32.7782	69.2546	70.7807	69.6758	188.155	175.726	179.786	94.4471	120.145	84.6733	112.346	97.5494	102.149
SSTP_0000056200	36.3907	35.1354	35.2546	73.9984	63.9956	66.9756	33.6609	36.8857	36.681	45.0786	54.3464	75.6049	47.8339	46.8181	48.5038	81.5767	84.082	82.7454	31.6475	34.0026	37.4215	36.3175	36.446	41.2119
SSTP_0000056300	16.1229	17.1028	18.3471	32.7338	29.5394	28.7956	23.7646	24.3166	28.9542	13.5514	13.7232	13.2754	21.6239	23.4723	24.2139	47.7689	44.6067	47.1359	26.9507	23.9945	24.663	22.2136	24.2646	23.3131
SSTP_0000056400	53.462	47.1904	36.296	2.66348	3.44944	3.19302	0.662015	0.547888	0.402141	0.429801	0.333972	0.367976	0.435381	0.474508	0.365034	0.663764	0.675177	0.558075	0.580687	0.736124	0.662327	1.25613	0.712219	1.25271
SSTP_0000056500	308.443	271.851	193.762	1.31244	1.90577	2.92045	1.35798	1.09578	1.14898	0.606778	0.728667	0.651034	1.13199	0.996466	1.2472	1.10627	0.990259	1.43812	1.16137	1.56622	1.1155	3.43782	2.33313	3.82182
SSTP_0000056600	88.2721	90.7941	83.006	84.7488	73.1242	74.6466	36.6315	43.8955	47.7543	26.5466	23.8031	27.4001	38.4877	40.0484	39.667	70.5582	71.9063	68.5574	43.4662	50.9805	48.9425	61.7044	63.2647	62.4442
SSTP_0000056700	15.4906	17.2356	11.7005	42.2682	30.8734	31.093	2.37646	2.98115	3.14532	1.06186	3.03611	4.72707	9.57839	9.67995	9.38441	27.325	25.7917	24.6412	15.4736	15.8345	13.02	29.9928	30.6008	28.791
SSTP_0000056800	29.7167	31.9473	33.3555	54.2346	54.2	55.9168	21.9484	25.0417	23.9705	16.8634	29.177	27.8529	37.7621	38.3086	34.8151	48.9194	52.4162	51.6863	31.5279	32.9846	34.7373	36.1412	31.3622	36.0737
SSTP_0000056900	58.0285	59.0793	44.9641	48.7918	40.9168	45.0722	9.14939	12.3436	11.2169	3.28672	5.465	5.23658	8.89629	8.55695	8.38056	37.8346	39.7679	41.9844	11.7162	12.3731	15.4252	10.0049	8.49751	9.04497
SSTP_0000057000	103.973	101.023	85.9464	99.1856	78.6128	80.9742	4.63411	3.80299	3.56182	2.47768	3.00575	2.03802	6.1679	7.37068	7.16379	110.672	108.366	111.572	7.34399	7.94074	7.8782	35.5241	25.8118	32.7402
SSTP_0000057100	14.9989	11.9553	12.4968	7.41142	8.51877	8.74187	26.5485	14.1001	17.1628	25.7122	18.8239	15.5965	6.18241	7.27578	6.52498	9.07145	7.51697	8.9292	19.4701	14.6755	26.3362	14.3683	17.7809	13.6948
SSTP_0000057200	612.214	637.95	490.348	438.76	441.585	419.902	305.223	248.773	272.925	473.161	462.278	375.902	154.444	172.373	165.969	327.081	320.259	327.912	253.47	261.105	257.018	313.877	328.628	343.815
SSTP_0000057300	3.51262	3.65302	2.60351	23.3537	26.2996	24.668	12.3406	11.8763	10.1397	17.3437	24.8658	27.117	9.0269	8.95238	8.13721	7.87667	9.09238	10.3888	7.29275	6.20223	6.23982	3.34967	3.53653	3.12115
SSTP_0000057400	14.9989	16.8703	21.2263	13.1437	16.1418	13.9013	56.5938	52.3233	52.6374	55.2421	30.0271	39.8546	23.2784	23.5988	23.8489	10.3326	9.9251	10.6464	54.9262	55.9141	58.4591	35.3919	35.439	41.5516
SSTP_0000057500	2.88035	3.12167	5.0845	12.777	9.49071	13.5898	6.11091	5.76894	5.45763	4.95536	3.58261	2.63244	1.81409	1.73986	2.47919	9.07145	9.565	8.65016	3.36457	4.94926	3.99139	3.50393	3.61021	4.22523
SSTP_0000057600	128.667	105.307	79.9737	39.4697	44.0804	41.5287	20.1321	24.945	24.2865	17.546	16.395	14.8889	13.4388	13.3969	12.8979	39.3834	35.9644	36.6398	20.7169	23.8849	21.8394	31.0285	30.0851	31.9546
SSTP_0000057700	61.8572	75.0529	65.0877	224.697	197.933	239.418	120.028	171.586	153.259	49.8064	47.7277	44.2986	24.9038	26.6673	26.5866	224.109	232.756	248.021	169.253	218.55	199.204	47.9972	55.1356	45.6707
SSTP_0000057800	1.6158	1.95935	3.49176	3.14599	4.82159	4.88688	7.43494	4.6087	5.75924	81.46	32.6686	41.3548	9.44777	7.81356	8.25889	7.05803	7.78704	7.79159	4.321	2.27102	5.19404	3.23948	4.17508	2.31432
SSTP_0000057900	97.0888	94.8789	82.2096	181.001	149.869	155.991	7.28217	7.5254	6.37681	3.76708	6.31511	6.22728	13.8741	15.6904	14.6622	210.347	212.388	212.712	13.3387	15.8188	15.3555	69.1751	62.6016	71.2132
SSTP_0000058000	774.462	770.787	618.992	597.14	506.819	498.092	424.165	517.802	607.506	246.124	83.5842	71.727	206.995	215.6	218.351	354.694	358.856	362.556	396.507	457.963	438.844	445.506	607.67	536.902
SSTP_0000058100	40.4654	36.1981	31.4871	84.633	72.4191	78.4432	11.2882	12.1986	11.8344	17.2426	21.7386	24.9941	30.3316	29.7042	30.0696	102.729	110.819	110.07	15.5248	15.0514	14.4492	19.7013	17.1178	19.6611
SSTP_0000058200	210.862	195.968	133.728	205.59	185.603	195.534	55.0661	62.7171	60.1201	35.2184	76.6315	72.3497	76.8593	79.5749	79.2275	143.993	142.192	144.906	89.4258	105.031	101.284	85.2403	81.021	79.8972
SSTP_0000058300	22.2349	25.87	29.3124	13.0086	12.8639	12.0906	18.8929	21.6416	18.5847	14.7649	23.0745	20.6916	14.9191	15.5638	13.0195	1.52666	1.68794	1.73862	17.6426	19.1236	19.4689	9.38789	9.79915	6.58202
SSTP_0000058400	21.8485	39.3862	37.0311	30.5914	22.9835	25.953	117.975	105.662	106.453	110.383	430.43	570.278	170.35	179.997	176.555	16.218	13.346	13.6943	102.867	62.5079	120.108	66.2441	100.718	60.9155
SSTP_0000058500	3.12623	2.55711	3.49176	1.27384	1.35309	1.10977	6.55225	5.83339	5.3571	2.8822	4.31128	4.61385	4.83273	4.88743	4.22831	1.28328	1.46288	1.52397	5.31158	7.15763	5.85636	2.90892	2.48049	2.54788
SSTP_0000058600	476.311	773.245	909.697	1183.45	1281.07	1090.71	1129.55	1248.07	1172.95	236.365	197.681	196.358	413.96	414.862	414.222	762.002	793.513	732.667	1972.77	1974.27	1905.74	1610.16	1894.35	1665.4
SSTP_0000058700	9.69483	7.77097	8.57626	1.00363	0.724191	0.992951	1.85025	2.30435	2.13997	1.84562	2.36817	2.80228	3.68623	3.22665	3.78722	0.531012	0.720188	0.536611	1.62251	2.30234	1.69068	1.32224	1.449	1.3801
SSTP_0000058800	19.495	16.9035	16.6931	30.051	30.1111	29.6328	19.1305	17.5002	15.5255	27.305	23.3477	20.2104	12.9018	13.3495	13.3694	16.0852	15.2815	16.5276	13.9194	14.6285	12.2705	19.4149	18.1984	20.383
SSTP_0000058900	0.807902	0.963069	1.28644	1.79495	1.86765	1.63545	47.5293	91.0944	94.8192	39.39	3.03611	8.06716	3.86038	6.62729	4.86712	2.21255	2.27309	2.06058	103.448	181.196	69.2132	41.7827	36.667	67.5612
SSTP_0000059000	43.3808	38.9213	37.3067	43.407	35.0851	41.4898	13.9023	20.7392	20.1071	12.7171	4.12911	11.4073	5.34068	8.00336	6.32725	35.2901	33.1287	34.5363	22.1686	25.827	27.1205	13.6411	12.9427	14.4167
SSTP_0000059100	66.81	61.8024	54.7043	99.6681	88.6562	101.554	27.1766	33.9046	29.1696	7.35719	8.07606	6.62357	16.2687	17.8731	17.7193	66.9517	73.2567	76.6924	29.9054	36.9158	36.8114	43.149	41.9963	45.4584
SSTP_0000059200	4.46103	4.284	4.50254	9.78539	7.9661	9.09232	10.9827	11.0061	13.3712	1.69392	2.24672	1.4719	4.52796	4.25475	3.74159	9.04932	9.63252	10.2385	10.7769	14.1116	15.1289	7.55879	9.529	8.74771
SSTP_0000059300	17.2821	16.1397	11.578	16.8301	17.3615	15.6536	9.23426	11.699	11.7195	12.0092	22.3458	23.1542	19.1277	17.7308	17.6129	13.9391	12.9859	12.8357	13.5608	12.3575	14.2226	10.3575	10.0693	10.2977
SSTP_0000059500	3.40724	4.51646	4.90072	27.8314	28.5103	28.0752	23.4082	22.3506	21.2273	45.5084	51.371	53.6679	25.5279	24.4846	22.9211	4.95611	4.68122	4.95828	15.4395	14.5189	18.4929	16.3076	12.8691	17.3893
SSTP_0000059600	0.667397	0.43172	0.765738	1.67915	2.05823	2.58946	33.8477	54.4826	59.1004	31.1227	0.667945	0.509505	0.798199	0.553592	0.821326	0.177004	0.180047	0.214644	68.8114	85.594	65.8667	60.5585	50.5184	78.7931
SSTP_0000059700	0.316136	0.298883	0.490072	0.907127	1.4865	1.285	21.524	6.9614	10.6137	15.6751	3.06647	3.73637	5.84862	4.85579	4.95837	1.72579	2.25059	2.10351	17.9842	4.27578	19.9744	7.95547	13.483	4.31016
SSTP_0000059800	45.5235	42.209	48.609	199.606	188.747	202.757	141.128	127.738	125.468	123.05	102.074	111.582	96.6982	98.0807	98.8937	271.214	276.395	287.645	90.2286	97.6225	110.713	78.4087	80.2351	79.0267
SSTP_0000059900	328.781	291.644	268.406	47.6145	52.2752	54.807	80.019	89.6925	95.8964	86.7187	201.385	123.244	101.023	92.782	97.175	79.165	86.6927	90.215	91.4582	94.9756	118.33	84.6893	79.7439	100.62
SSTP_0000060100	2.81009	3.35414	4.13498	3.3197	4.8597	3.30984	12.748	7.79935	8.91892	29.0748	65.5497	163.636	20.9563	17.019	16.2896	0.354008	0.472624	0.601004	9.71797	6.23356	7.33788	8.59455	9.33252	8.21691
SSTP_0000060200	10.011	8.93329	10.0771	4.38123	6.25091	5.50991	25.1226	17.4196	19.432	29.8838	26.8696	45.629	5.05042	6.65892	6.17515	0.24338	0.3826	0.450753	16.8399	6.28054	8.64511	30.7861	37.3055	22.3576
SSTP_0000060300	4.21514	6.34297	8.05556	9.18707	8.30914	5.37362	340.293	213.837	263.46	70.8919	11.7194	14.068	68.5	73.5012	68.2765	0.420384	0.3826	0.472217	353.177	110.998	600.643	173.852	275.457	154.529
SSTP_0000060400	0.105379	0.0332093	0.0918885	0.0579017	0.0381153	0.0584089	5.66957	3.73853	3.84907	5.96665	3.30936	3.50992	2.40911	2.30927	2.17499	0.0221255	0.0450118	0.0214644	3.05715	1.58188	3.59051	1.03575	1.2034	1.08285
SSTP_0000060500	0.807902	1.09591	1.13329	1.83355	0.876652	1.16818	32.2011	34.6136	34.5267	21.6165	4.43272	3.53823	8.01101	7.18088	7.80259	1.46028	1.46288	1.50251	49.5634	40.3772	53.7705	27.4144	32.9831	41.7003
SSTP_0000060600	6.7091	9.63069	9.52578	35.1463	30.8353	36.8755	313.592	435.732	477.686	261.521	21.1617	23.1542	55.8884	63.6947	64.4436	53.1454	74.0444	88.0471	444.516	460.594	462.513	396.782	382.093	546.074
SSTP_0000060700	100.461	132.007	115.718	219.428	226.653	206.339	78.2196	89.8858	101.914	41.7666	10.171	10.3033	21.9287	23.0136	21.9933	262.475	250.085	252.25	77.6925	101.93	78.3986	85.1521	103.787	104.76
SSTP_0000060800	0.0702524	0.0996278	0.0306295	0.212306	0.285865	0.272575	0.288571	1.25692	6.69278	3945.83	8057.72	7422.22	2051.69	1720.42	2092.34	0.464635	0.652671	0.601004	0.375739	0.14096	0.348593	0.176298	0.0491185	0.148626
SSTP_0000060900	1.82656	2.32465	2.54225	8.99407	10.0624	10.4552	0.0509242	0.0805718	0.12926	0	0.0910834	0.0566117	0.0580508	0.0158169	0.0456292	11.7265	10.5778	11.0756	0.580687	0.501191	0.557749	4.49561	2.62784	3.69442
SSTP_0000061000	0.281009	0.265674	0.490072	0.752722	0.819479	0.52568	2.13882	2.03041	2.1256	0.328672	0.121444	0.0566117	0.0145127	0.0949015	0.0608389	0.177004	0.0900236	0.279038	1.16137	1.47225	0.99349	1.05779	1.69459	0.721899
SSTP_0000061100	62.1382	78.4403	99.209	114.491	145.257	131.79	261.157	256.573	258.462	236.264	150.5	152.427	209.912	207.249	216.617	159.149	170.37	182.04	236.92	216.044	199.57	184.033	213.076	200.263
SSTP_0000061200	8.60591	16.0069	15.2535	19.9182	18.2763	17.6784	54.3531	61.1701	52.4364	23.8161	10.4139	9.85043	13.0034	13.0331	12.2438	10.7309	8.93484	9.35849	58.9398	54.2695	42.2843	44.4052	53.5392	46.4563
SSTP_0000061300	2.9506	3.98511	3.79806	3.3004	3.79247	3.81605	27.7707	27.5072	29.6723	27.2039	25.9588	22.5881	27.3419	28.597	29.0354	1.59303	0.967753	1.05176	16.7033	18.2308	20.7936	8.83696	12.9427	10.8709
SSTP_0000061400	2.81009	7.33925	5.88087	12.8928	7.66118	8.95603	50.9073	52.4522	53.4561	37.241	7.71172	8.09547	87.1053	113.945	124.081	9.31483	8.57474	9.5946	34.4997	34.6918	34.7722	23.6901	34.4812	25.7123
SSTP_0000061500	0.351262	0.597767	0.826997	0.250907	0.285865	0.272575	30.5206	7.15477	13.0552	9.80958	0.333972	0.226447	3.7733	2.94195	3.81764	0.92927	0.87773	1.18054	22.681	3.28906	27.8003	8.39621	20.3596	3.84305
SSTP_0000061600	0.667397	0.564558	0.61259	0.231607	0.438326	0.389393	4.41343	3.94802	3.97833	6.57343	10.2621	13.1905	9.46228	8.17735	7.84822	0.265506	0.202553	0.171715	2.4423	2.05175	2.77131	1.07983	0.859574	1.10408
SSTP_0000061700	3.82875	2.59032	1.89903	10.9048	8.23291	22.5458	990.663	1600.22	1585.24	182.615	4.372	2.9155	2.90254	4.0175	3.71118	0.597388	0.832718	0.772719	1983.92	2636.94	1703.38	1161.83	1089.3	1593.57
SSTP_0000061900	9.6597	10.7266	11.8843	2.21957	2.91582	2.25848	4.20974	5.31774	5.80233	1.56751	0.455417	0.566117	3.09121	2.37254	1.85559	0.796517	1.21532	1.11615	5.08955	4.99624	6.36182	32.505	19.9912	30.6382
SSTP_0000062000	2.91547	3.05525	2.45036	9.93979	11.1678	10.4552	6.09394	7.50929	5.80233	5.51157	14.4215	14.4077	7.90943	8.08245	8.35014	8.27493	8.61976	7.38376	6.66082	7.9564	7.39017	5.906	5.64863	5.35054
SSTP_0000062100	0.0351262	0.166046	0.0918885	5.79017	4.65007	4.57536	0.118823	0.0483431	0.0143622	0.910168	0.0910834	0.113223	0.116102	0.0474508	0.106468	161.56	166.386	186.977	0.0853952	0.109635	0.0871483	0.154261	0.122796	0.212323
SSTP_0000062200	7.06036	7.97022	10.1996	2.99159	4.99311	3.60188	26.6504	27.7973	24.4014	29.3529	39.9856	47.5255	24.8603	21.5901	20.8525	13.408	15.4841	18.2662	16.2251	14.4249	16.5407	10.644	12.9182	11.5079
SSTP_0000062300	3.79363	3.52018	2.87917	2.75998	4.2308	4.10809	12.4425	9.79753	8.3588	16.383	18.2167	15.3701	15.1803	13.9822	14.434	1.01777	1.1478	1.03029	8.06131	7.89375	8.00021	6.63323	6.58188	6.39093
SSTP_0000062400	73.8704	83.9198	90.5102	139.678	166.907	170.788	57.2728	61.299	55.3375	35.9516	29.9057	30.0608	42.7254	44.1292	43.5455	65.8676	64.2993	65.4665	62.6459	58.9212	54.0494	70.6075	64.9347	81.3622
SSTP_0000062500	7.48188	7.90381	11.1491	66.4326	64.4721	77.5086	28.6025	22.4795	20.6528	45.0533	10.7175	10.4449	22.6253	19.3599	19.3772	80.8686	84.7347	90.1935	22.5614	19.4055	25.7262	26.5109	25.91	24.2898
SSTP_0000062600	4.4259	5.57916	7.87178	3.82151	5.29803	4.32226	51.1279	48.0208	41.478	74.0775	64.5477	65.6978	40.9549	39.8903	38.9369	2.2568	2.38562	2.27523	33.0992	29.8991	33.0815	13.6191	17.0933	13.0366
SSTP_0000062700	17.247	14.28	17.7039	5.30766	6.95605	6.44445	5.83931	5.17271	4.46664	27.5831	34.7635	40.3075	14.9771	16.2598	14.8751	5.15524	4.41115	4.33581	2.78388	2.13006	2.98047	6.6773	5.69775	5.43547
SSTP_0000062800	0.140505	0.232465	0.245036	2.91439	2.19163	2.78416	0.305545	0.62846	0.287244	0.632061	1.12336	2.29277	0.580508	0.601043	0.486712	1.23903	1.26033	1.05176	0.819794	0.673475	0.679756	2.44614	2.33313	3.18485
SSTP_0000062900	21.3567	20.2244	24.0442	36.6904	33.5796	37.6737	28.6704	28.1034	28.8824	40.0221	47.1508	47.8652	47.4711	53.4137	56.4129	54.7606	54.4642	55.8934	26.0968	26.9233	27.5214	33.5848	37.6739	38.3668
SSTP_0000063000	24.2019	28.1282	28.4854	34.2006	42.0984	40.419	22.6443	22.7373	24.071	19.6192	29.6021	28.8436	31.7683	30.3685	33.3245	36.6619	35.9869	36.2105	21.0243	19.891	22.3448	34.1799	40.8912	51.6158
SSTP_0000063100	69.7606	73.2928	63.2193	44.758	49.8358	48.421	32.9819	30.0694	34.5698	69.8554	73.6257	67.0282	42.885	42.6424	43.3477	45.8219	46.0696	42.6713	34.3118	34.5978	30.6762	45.2426	50.1255	65.5442
SSTP_0000063200	63.2623	78.0418	92.1336	143.037	107.752	133.679	76.0639	101.859	128.872	97.3879	49.2457	61.2538	84.1156	84.3674	80.3226	49.4283	55.567	57.4173	97.7604	133.348	91.2791	104.016	114.225	127.203
SSTP_0000063300	61.8572	44.1019	94.8596	0.0386011	0.0952883	0.0389393	0	0.0483431	0.0574488	0.202259	0.516139	0.367976	0	0.142352	0.136888	0.110627	0.0675177	0.107322	0	0.0156622	0.0348593	1.21205	0.392948	1.40133
SSTP_0000063400	267.802	226.819	286.355	0	0.0762306	0.408862	0.0169747	0.0161144	0	0.126412	0.0910834	0.113223	0	0	0	0.0221255	0	0	0	0.0156622	0	1.63076	0.31927	1.46503
SSTP_0000063500	0.0351262	0	0.061259	0.0386011	0.0190577	0.0584089	0	0	0	0	0	0	0.0290254	0.0316338	0.0304195	179.017	177.774	175.3	0.0341581	0.0313244	0.0348593	0.0881492	0.122796	0.191091
SSTP_0000063600	0.175631	0.398511	0.980144	0.308809	0.419268	0.389393	0	0.0483431	0	0.0505649	0.0303611	0	6.32754	5.31448	5.91659	128.992	145.478	124.687	0.17079	0.187946	0.052289	1.21205	0.835015	0.934222
SSTP_0000063700	2.77497	2.39107	2.94043	2.93369	2.72525	2.8231	9.57376	9.34632	8.84711	15.4476	15.8181	16.9269	11.7698	12.1948	11.0271	1.92492	1.55291	1.52397	7.0878	6.40584	6.01323	4.64987	4.98553	4.1403
SSTP_0000063800	0.210757	0.232465	0.367554	0.0772023	0.190577	0.116818	5.07545	3.23898	3.20277	4.44971	4.00767	5.91592	6.09534	5.0456	5.59718	0.177004	0.225059	0.171715	1.81038	1.37827	2.00441	0.418709	0.613982	0.488343
SSTP_0000063900	10.8891	8.83366	8.33123	0.308809	0.495499	0.253105	0.067899	0.0966861	0.0574488	0.0758473	0	0.141529	0.101589	0.173986	0.212936	0.24338	0.112529	0.0858577	0.119553	0.0469866	0.0697186	0.308522	0.270152	0.509576
SSTP_0000064100	3.86388	1.69367	1.07203	0.0579017	0.0190577	0.0778785	0	0	0	0.0505649	0.0910834	0.0283058	1.21907	1.39189	1.07989	3.42945	2.99328	3.62749	0.0512371	0.0469866	0.0174297	0.396671	0.368389	0.424646
SSTP_0000065700	0	0.0996278	0.245036	0.0386011	0.057173	0.0584089	0	0	0	0	0.0607222	0.0283058	0.420868	0.158169	0.486712	2.83206	2.94827	2.94063	0.0512371	0.0313244	0.0174297	0.484821	0.540304	0.82806
SSTP_0000067400	0.0351262	0.132837	0.061259	2.56698	1.52461	2.25848	0.339495	0.402859	0.244157	0.0252824	0.0303611	0.0283058	1.21907	0.901564	1.2472	0.752266	1.10279	0.987364	0.102474	0.078311	0.122008	0.0440746	0.0736778	0.0636969
SSTP_0000067600	1.68606	1.32837	1.59273	0.386011	0.724191	0.292045	0.780838	0.966861	0.703747	0.10113	0.0607222	0.141529	0.0725635	0.0790846	0.0304195	3.67283	4.38865	4.8295	2.35691	1.50357	1.55124	2.4241	1.71915	2.05953
SSTP_0000067700	0.105379	0.166046	0.061259	2.72138	2.51561	2.16113	0.526217	0.515659	0.502677	0.252824	0.182167	0.169835	0.37733	0.585226	0.486712	0.44251	0.630165	0.214644	0.35866	0.375893	0.400882	0.881492	0.638541	1.29517
SSTP_0000067900	0.913281	0.531348	0.367554	0.791323	0.819479	0.739846	1.86722	1.48252	1.39313	1.8709	2.85395	3.00042	2.81547	2.18273	2.06852	0.730141	0.405106	0.536611	1.34924	1.06503	0.871483	0.859455	1.81739	1.12531
SSTP_0000068000	0.562019	0.863441	0.949515	4.82514	6.07939	5.86036	0.0848737	0.0483431	0.0430866	0.0758473	0.0910834	0.0849175	0.507945	0.458691	0.471502	3.67283	4.52368	4.65778	0.324502	0.0939732	0.122008	1.85113	0.785897	1.46503
SSTP_0000068200	0.281009	0.730604	0.490072	1.17733	1.88671	1.67439	2.81781	1.75646	2.54211	1.92146	0.81975	1.18885	4.61504	5.15632	4.86712	0.641639	0.562647	0.901506	1.33216	0.736124	0.941201	1.76298	2.45593	2.22939
SSTP_0000068400	0.105379	0.166046	0.214407	0	0	0	0	0	0	0	0	0	0	0	0	1.50453	1.21532	1.03029	0	0	0	0	0	0.0212323
SSTP_0000068500	2.35345	2.59032	1.74588	3.339	3.62096	2.6284	5.381	6.15568	5.78796	7.93868	10.2013	10.3316	11.8714	11.4989	11.4529	4.11534	3.53342	3.69188	3.1767	2.13006	2.38786	3.43782	3.83125	4.204
SSTP_0000068600	3.26673	3.2213	2.29721	3.3197	4.04022	4.06915	5.61864	6.67134	6.17574	9.00055	10.2924	10.6996	10.8265	11.2775	11.5442	3.62858	3.51092	3.36991	3.1767	2.27102	2.87589	4.03283	4.22419	4.67111
SSTP_0000068700	21.7431	49.2825	36.9698	782.812	764.384	805.809	12.2218	6.9614	5.98903	185.27	226.008	160.947	54.6113	54.5526	54.6638	911.592	922.854	945.551	3.48412	2.22403	2.73646	23.1612	11.0517	14.2044
SSTP_0000068800	3.40724	3.61981	6.34031	5.53926	5.54578	5.91877	14.2418	13.7617	15.8128	25.2066	6.13295	5.77439	6.64682	6.61147	6.2512	2.54443	3.15082	3.21966	15.4224	13.2502	16.8719	12.6494	14.3426	12.5483
SSTP_0000068900	17.4928	17.7005	19.6641	57.9403	57.2492	58.1753	139.617	119.826	117.713	85.3535	104.594	113.337	89.4273	84.32	86.5738	83.4794	80.7286	78.8388	98.2557	67.3005	111.881	40.5486	45.0171	40.9784
SSTP_0000069000	22.7266	16.339	12.4662	0	0.0381153	0.0389393	0.067899	0.0805718	0.0574488	0	0.0303611	0	0	0	0.0152097	0.0221255	0.0225059	0	0.0512371	0.078311	0.0697186	0.352597	0.221033	0.615737
SSTP_0000069100	31.9297	28.5932	25.0549	0.0772023	0.0952883	0.116818	0.0339495	0.0805718	0.0574488	0.0252824	0	0	0.0290254	0.0474508	0	0.354008	0.180047	0.257573	0.0341581	0.407217	0.052289	0.727231	0.540304	0.594505
SSTP_0000069200	87.1832	95.1113	85.5482	59.1369	50.8839	51.5945	148.903	136.762	143.837	7.63529	0.0607222	0.0566117	4.17966	4.22312	3.84806	47.791	48.2076	41.2332	84.9853	72.516	61.3872	91.1903	137.851	112.531
SSTP_0000069300	8.57079	9.6639	12.5581	3.532	6.07939	5.8993	43.2007	48.5203	42.5121	6.32061	5.19175	4.04773	7.35794	10.0437	9.64297	1.94704	1.32785	1.86741	29.2393	35.6785	20.323	14.5667	19.893	12.4421
SSTP_0000069400	25.4665	22.1838	23.9523	9.30287	13.4738	13.3562	131.605	104.357	93.7564	70.4874	57.0485	56.3569	162.441	154.958	156.964	24.8248	27.3672	25.8217	81.6036	57.167	94.765	50.7299	56.339	53.463
SSTP_0000069500	8.0439	10.3281	10.9041	38.2151	42.6701	36.2719	11.2882	14.5513	12.7105	3.94406	15.7878	11.4639	16.2978	18.3476	16.2288	18.6739	19.6476	17.7725	49.6146	50.9805	41.7266	65.2524	65.3277	74.7802
SSTP_0000069600	2.10757	1.428	1.47022	1.87216	2.21069	1.61598	4.8378	4.17362	4.52409	3.51426	2.64142	2.20786	2.55424	2.70469	2.60086	1.81429	1.86799	1.52397	7.65141	7.8311	9.15057	5.68562	5.37848	4.90466
SSTP_0000069700	0.632271	0.46493	0.245036	0.424613	0.533614	0.350453	2.18974	0.982975	1.63729	2.25014	1.94311	2.29277	1.85763	1.92966	2.17499	0.44251	0.315082	0.38636	8.09546	1.14334	9.51659	1.58669	3.53653	1.42256
SSTP_0000069800	29.9978	25.8036	19.2047	22.0413	17.8189	18.7493	4.49831	6.76803	5.57253	4.7531	8.83509	10.643	12.6261	13.5393	12.6089	25.6877	26.2419	24.4265	7.85636	7.04799	7.1113	9.12344	8.49751	8.11074
SSTP_0000069900	231.306	230.705	161.172	275.689	239.383	263.56	44.9152	60.316	53.9013	9.53148	10.0495	10.5015	28.0095	28.423	28.4118	276.237	301.466	308.508	50.4515	55.7731	59.6617	64.2167	56.781	62.5504
SSTP_0000070000	260.496	230.14	163.163	218.096	182.077	212.589	77.9141	102.793	89.1461	6.37117	7.40811	8.97295	17.6039	19.091	18.6167	179.017	190.4	199.168	93.9689	124.045	126.696	59.6109	59.4089	54.9492
SSTP_0000070100	54.1997	48.8176	53.1116	41.6313	34.4562	35.5905	7.63864	10.4099	9.32106	2.50296	11.4461	12.3413	18.3731	17.3353	17.6129	38.0337	33.5113	32.4757	23.4154	19.9536	17.2902	22.6543	21.8577	20.0433
SSTP_0000070200	31.8594	35.1354	31.334	58.693	54.867	56.1504	19.4021	21.3999	20.0496	12.1861	23.0745	22.7013	36.7607	35.8411	33.0051	36.4628	36.0319	36.79	26.9336	23.6813	24.0355	26.9957	25.5662	27.4958
SSTP_0000070300	66.4236	67.8797	46.7406	2.06516	2.32503	3.03726	2.88571	2.28824	2.11124	4.14632	3.24864	3.48162	1.93019	2.08783	2.14457	2.63293	2.25059	2.08205	1.63959	1.75417	2.14385	9.69641	6.48365	7.6224
SSTP_0000070400	26.4851	24.6413	25.9432	20.4586	27.443	24.8043	110.981	108.756	100.679	46.5955	12.7517	14.1246	73.5359	65.2606	72.3983	45.5785	49.873	52.2015	88.4011	75.0063	103.358	67.368	81.5368	68.729
SSTP_0000070500	239.244	249.103	209.69	209.566	198.581	210.564	81.2581	107.354	89.9935	3.86821	2.94503	2.57583	18.1699	18.2211	17.841	225.326	212.433	224.067	131.645	170.311	162.34	185.929	177.735	183.299
SSTP_0000070600	6.28759	4.54967	5.02324	2.31607	2.42032	2.20007	3.27613	4.2703	3.77726	25.5858	21.9511	21.5124	18.9971	17.5568	18.9513	1.46028	1.35035	1.54544	3.62076	6.64077	5.61235	5.35506	5.08377	7.04913
SSTP_0000070700	11.9078	9.89636	8.85193	0.154405	0.171519	0.0973482	0.288571	0.418973	0.287244	0.278107	0.455417	0.283058	0.246716	0.332155	0.365034	0.0221255	0.0675177	0.0643933	0.17079	0.125298	0.418312	0.837417	0.589422	0.82806
SSTP_0000070800	18.4764	18.9293	18.4083	24.7819	23.0407	21.0856	7.68956	9.89421	8.96201	3.79236	9.89772	10.5581	15.2674	15.5638	15.8942	29.0729	31.5307	30.6941	22.8859	21.144	20.4276	29.2215	27.3345	27.8993
SSTP_0000070900	57.4313	55.5923	37.0923	3.03019	5.64107	4.90635	1.64655	1.35361	1.12025	2.7305	3.97731	2.4343	1.11748	1.24954	1.20157	1.41603	1.71045	1.82448	1.00766	1.64453	0.976061	2.90892	2.48049	4.01291
SSTP_0000071000	141.559	164.718	142.734	339.381	328.783	326.506	78.3215	82.8278	80.0836	119.106	171.662	183.677	105.667	107.808	106.985	274.135	274.842	286.443	86.2662	84.3096	92.1854	86.4744	83.0349	88.3264
SSTP_0000071100	38.0768	44.2015	35.3158	42.8473	26.9475	30.0027	5.44889	8.25055	7.54015	4.85423	6.52764	4.92522	11.6827	11.5622	11.3008	34.9361	35.5593	33.1411	15.781	17.8549	14.6409	20.9575	21.4894	23.9713
SSTP_0000071200	3.7585	4.74892	5.78898	2.00726	1.69613	1.75227	10.2867	8.55672	8.8902	10.4164	4.55417	2.4343	11.3634	11.926	12.6089	0.752266	1.1478	1.07322	6.37048	6.87571	7.30302	5.24488	7.2941	4.03414
SSTP_0000071300	5.30405	3.18809	3.46113	1.11943	1.29592	1.05136	171.717	68.6149	102.589	157.156	7.95461	7.64258	2.64131	2.60979	3.118	0.597388	0.405106	0.38636	180.252	41.9904	259.458	69.8803	115.625	41.3181
SSTP_0000071400	1.44017	0.830232	0.796367	0.540416	0.533614	0.350453	3.46285	3.07784	4.16504	34.4852	6.58836	5.94423	1.0304	1.0281	0.973423	0.24338	0.180047	0.128787	2.64725	1.70718	2.12642	0.705194	1.12973	0.721899
SSTP_0000071500	5.51481	6.67506	10.0159	12.3331	11.5108	11.7207	49.4305	62.5881	63.9548	37.8478	41.2911	43.2796	21.4933	22.6182	24.9896	3.09757	3.37588	4.18556	54.4651	49.5396	53.2127	14.4565	27.1134	16.9434
SSTP_0000071600	51.0032	53.3009	50.5081	13.8964	17.8761	13.5898	79.357	63.7645	69.2401	52.5369	54.7715	75.52	68.7322	72.7736	68.0331	196.474	237.077	165.147	37.5056	26.892	31.478	30.2131	34.0391	32.995
SSTP_0000071700	13.91	11.7893	7.68801	17.7565	15.0555	15.2447	3.53075	4.46368	3.61927	4.50027	4.15947	7.33121	7.6482	7.78192	7.60487	34.383	33.0161	35.2017	4.11605	3.55532	3.95653	6.06026	4.37155	5.49917
SSTP_0000071800	2.73984	1.7933	2.3891	7.75883	4.2308	7.14536	22.9838	29.5215	30.4622	18.7596	12.7517	13.8982	11.3054	11.2458	11.8788	22.7229	29.2126	35.7168	21.9295	28.0197	21.2816	13.0902	13.0655	15.7968
SSTP_0000071900	60.0658	62.201	54.153	48.6567	45.8146	45.6952	19.8605	24.7516	23.913	19.9731	33.2758	33.2311	29.5624	28.5179	28.1836	50.7337	51.1109	49.8189	28.8123	34.8171	31.8788	30.6759	30.1097	30.7019
SSTP_0000072000	1863.2	1770.29	1158.22	1.10013	1.27686	3.48507	0.526217	0.402859	0.430866	0.733191	0.667945	0.396282	5.50032	5.06141	5.70365	0.774392	0.810212	0.944435	0.973505	1.25298	0.888912	9.34382	5.13289	9.02373
SSTP_0000072200	83.6354	83.6209	69.529	29.8194	34.1132	36.4277	23.1366	24.526	24.3152	38.0248	35.1278	38.6941	39.7358	39.0678	39.5605	35.5335	34.7041	36.6183	22.254	22.0524	24.6978	14.7209	16.2337	15.3085
SSTP_0000072300	36.9527	42.3418	43.2489	76.0828	72.6669	68.7668	60.9563	83.1984	82.7837	18.355	18.7935	23.2108	30.7815	31.2859	30.0544	67.6597	62.5214	62.4186	58.769	60.5501	50.9992	64.1506	71.0008	80.4492
SSTP_0000072400	94.6651	101.72	101.476	69.5786	73.391	76.4378	45.7809	51.9043	47.5676	39.6429	36.069	40.534	48.7482	47.5615	46.1311	63.1019	61.7787	62.9122	51.4591	57.2923	52.0449	65.4287	57.4196	62.9326
SSTP_0000072500	66.81	67.1159	57.7673	19.6866	26.5664	25.953	4.02302	4.06082	3.21713	3.46369	2.33781	2.15124	1.23358	1.42352	1.68828	17.1251	16.9694	15.9051	3.5866	5.73237	3.76481	17.9384	12.3042	15.8605
SSTP_0000072600	34.7047	30.3865	36.9392	0.752722	0.933825	1.30447	296.481	448.591	481.435	34.3335	0.364333	0.0849175	0.0290254	0.0790846	0.0760487	0.597388	0.810212	0.858577	715.663	651.094	999.747	621.011	512.331	856.469
SSTP_0000072700	1.79144	0.863441	1.01077	0.829925	0.514557	0.700907	36.6485	54.8371	57.5924	30.5665	0.455417	0.141529	1.42225	1.43934	1.23199	0.68589	1.12529	0.837113	75.9676	97.0274	86.9914	45.6392	42.3893	63.3785
SSTP_0000072800	8.53566	9.39822	12.0068	71.1805	72.1904	73.1669	12.765	17.8386	16.7463	1.51695	3.21828	1.86819	12.2342	13.65	12.6545	51.309	50.3682	48.0589	20.5973	25.4511	23.9483	27.2822	21.1701	25.1603
SSTP_0000072900	81.1064	81.2963	76.2369	162.26	132.336	143.686	62.3822	81.313	73.1897	194.346	114.613	125.876	127.988	137.069	132.446	105.561	110.436	113.504	77.1802	90.1673	65.7098	78.012	80.3579	74.8227
SSTP_0000073000	101.725	83.1892	82.2402	46.7653	43.2228	42.8527	12.2897	14.9863	15.3101	4.42443	10.596	10.2467	20.3904	20.6411	21.4457	56.243	54.6218	57.1812	29.3076	30.275	26.4582	39.4468	34.5303	36.2436
SSTP_0000073100	99.7584	107.166	94.7983	109.261	114.822	113.352	62.7726	76.0275	67.7752	48.9721	58.5666	61.9049	101.197	101.766	103.335	86.8868	91.824	97.6202	80.9205	94.5371	87.1483	59.4126	55.6267	57.6882
SSTP_0000073200	1.65093	2.02577	1.92966	0.829925	1.90577	1.16818	6.38251	5.78505	3.74853	32.8166	117.771	65.528	4.09258	3.33737	3.52866	0.354008	0.360094	0.472217	0.939347	1.80115	0.592608	1.10186	0.540304	0.82806
SSTP_0000073300	214.48	186.171	136.945	22.215	23.4028	25.0574	3.78537	4.85042	4.5959	1.54223	0.910834	1.33037	5.61642	7.16506	7.22462	18.2756	15.7991	15.712	5.46529	9.86719	6.55355	14.192	10.2167	15.0962
SSTP_0000073400	109.91	117.029	96.483	71.9332	63.786	61.7382	19.5889	24.3166	24.4014	8.69716	5.76861	7.16138	17.8071	20.7834	20.6548	49.6938	50.8858	52.8454	22.6639	25.874	25.9528	41.386	39.5404	42.2735
SSTP_0000073500	9.58945	12.1878	15.9273	12.2752	11.3012	10.7083	8.92872	12.118	10.7573	23.6138	4.88814	3.08534	36.006	37.9448	39.5605	18.0765	18.9049	20.6488	13.5778	12.3888	11.277	11.6798	17.3143	12.3147
SSTP_0000073600	49.4577	106.535	119.516	43.6579	50.4456	44.0793	83.8553	67.4063	71.653	71.5998	63.1815	61.8766	62.1579	63.584	64.0938	26.2187	22.6859	22.602	92.5855	51.0275	84.1504	90.1766	122.821	85.8422
SSTP_0000073700	61.5762	67.5809	68.6407	25.7084	29.7871	28.8151	55.779	26.7821	29.701	237.427	58.7488	31.1364	4.49894	4.90324	4.22831	36.6398	42.041	46.0412	45.4132	20.7054	35.4519	119.068	117.123	107.945
SSTP_0000073800	27.1877	30.0876	28.853	11.8699	13.0164	13.2004	51.4165	45.7486	43.2733	75.4933	68.9805	55.7059	20.5065	21.7641	20.959	18.2978	19.5351	20.2839	46.6087	41.1603	40.7331	30.5878	35.2917	31.5088
SSTP_0000073900	0.948407	2.32465	1.37833	1.21594	0.64796	1.42128	54.1325	15.1475	27.3743	49.7305	4.12911	3.08534	0.798199	0.885747	0.866955	0.398259	0.360094	0.601004	53.9014	9.50696	66.2675	29.4198	39.9334	20.6803
SSTP_0000074000	1.36992	1.09591	1.25581	0.135104	0.495499	0.194696	8.38553	3.44847	3.51874	3.81765	0.0303611	0.141529	0.362818	0.537775	0.273775	0.221255	0.270071	0.19318	5.56777	1.97344	9.29001	1.38835	2.35769	1.35887
SSTP_0000074100	10.9594	8.6012	6.21779	1.98796	2.30598	1.75227	7.85931	9.31409	9.22053	20.0237	1.12336	1.13223	6.26949	6.08951	6.79875	1.65941	2.04804	1.76008	4.79921	6.10826	6.2921	6.30267	6.70468	6.60325
SSTP_0000074200	115.284	118.258	105.825	299.043	270.199	286.807	151.449	162.997	157.998	166.08	183.412	183.903	176.91	179.332	173.285	324.78	331.129	350.321	161.312	163.67	165.39	114.241	119.383	115.907
SSTP_0000074300	502.831	503.22	338.671	12.198	15.551	15.42	0.763864	0.709031	0.675023	0.783755	1.36625	0.735952	1.49481	1.2179	1.32325	13.4302	13.8186	13.6299	0.683162	1.22165	0.871483	16.8145	12.206	14.2893
SSTP_0000074700	2.07244	2.32465	2.63414	0.791323	1.10534	0.934543	6.90872	4.06082	4.96932	11.8322	10.2013	8.7465	16.2687	18.1262	16.2592	1.39391	1.82298	1.82448	3.84278	3.2734	4.25284	2.97504	3.46286	3.75812
SSTP_0000074800	40.9923	51.6072	49.191	121.034	99.0236	97.4261	30.3339	36.7568	38.2609	22.5014	32.7596	35.1275	43.0157	44.493	44.4276	89.3206	90.4062	89.6784	52.7401	52.484	52.3761	69.0649	71.7131	74.674
SSTP_0000074900	3.16136	3.81907	3.95121	1.10013	1.29592	1.18765	8.99662	10.1682	10.4413	15.9785	21.3439	24.7393	19.7228	19.7079	19.5597	0.885019	0.810212	0.601004	7.7368	6.86005	9.60374	3.61412	3.75757	3.58826
SSTP_0000075000	253.435	264.877	162.52	0.270208	0.133404	0.817725	0.152773	0.193372	0.201071	0.960732	1.85203	0.905787	1.05943	1.36026	1.50576	0.663764	0.562647	0.558075	0.222027	0.187946	0.244015	1.98336	0.933252	2.14446
SSTP_0000075100	1.36992	0.929859	1.16392	0.405312	0.552672	0.54515	0.492268	0.547888	0.387779	2.02259	2.82358	2.12294	3.58464	3.10012	3.2853	1.06202	0.87773	1.09469	0.392818	0.360231	0.400882	0.969641	0.442067	0.785596
SSTP_0000075200	35.8638	36.6298	30.3845	51.1465	44.957	47.467	15.0906	19.3533	18.9294	19.2399	37.0406	29.155	27.1968	27.474	27.0429	40.3126	40.4431	41.1902	20.6827	22.8355	19.9395	22.5882	23.7979	23.4829
SSTP_0000075300	6.35784	5.81162	4.99261	7.33422	6.49866	6.67809	2.91966	3.94802	3.73417	1.64336	2.30745	3.79298	4.41186	4.3022	4.62376	6.26151	5.31139	5.77393	4.33808	5.16853	4.14826	5.70766	5.25568	4.73481
SSTP_0000075400	15.7014	12.6859	8.97445	14.1473	10.7104	11.7013	5.27915	5.49499	5.78796	3.312	4.67561	7.58596	9.15752	7.95591	8.8977	17.3906	17.1945	16.6779	7.46354	7.54918	6.81499	7.29435	7.76073	7.70733
SSTP_0000075500	49.2469	33.2757	27.4134	113.179	99.3857	116.604	68.9005	78.9925	73.7211	38.3534	73.231	96.1266	66.1489	65.0075	65.8429	59.4069	57.255	51.8581	91.6803	137.655	91.1048	55.3357	63.805	52.6774
SSTP_0000075600	135.06	148.412	157.926	248.572	215.161	215.12	217.718	200.124	209.947	204.358	197.621	215.945	196.575	196.225	196.905	207.161	202.328	205.286	176.307	158.658	177.469	156.333	159.611	158.966
SSTP_0000075700	1.75631	0.929859	1.07203	1.81425	1.18157	1.16818	0.118823	0.177258	0.0861731	0.0758473	0.0607222	0.141529	0.420868	0.490324	0.441082	6.12876	5.53645	6.61104	0.461134	0.42288	0.610038	3.61412	2.25945	2.6965
SSTP_0000075800	28.944	26.0029	23.7685	29.5878	29.5965	30.6841	9.42099	10.0392	9.79501	4.14632	4.61489	6.2839	6.7339	7.11761	7.31588	24.8912	23.6762	25.1348	9.15436	10.8226	12.4622	13.0681	13.041	14.8202
SSTP_0000075900	12.2942	12.1878	10.1384	13.6262	12.3112	12.5384	4.10789	4.73762	4.10759	1.61808	2.42889	2.83058	4.06356	3.76443	3.57429	6.41639	5.85153	8.15648	4.18436	4.04085	5.03717	4.47357	4.7645	4.73481
SSTP_0000076000	7.41162	5.41311	5.69709	13.6069	11.892	12.4216	7.04452	9.47524	8.86147	3.84293	2.45925	3.53823	2.75741	2.97358	3.04195	5.95175	6.27914	6.54665	11.7675	18.732	9.77804	11.2611	9.45532	11.6353
SSTP_0000076100	3.12623	2.65674	2.14407	12.97	13.0545	12.1101	11.7805	20.3524	18.2113	7.18021	3.33972	3.62315	1.1465	1.47097	1.46013	5.13311	5.28888	5.25878	25.0379	42.6012	17.5168	24.3733	17.9283	26.0733
SSTP_0000076200	44.4346	40.947	32.8042	169.131	169.346	166.582	38.0404	54.0959	44.1063	7.38247	8.16714	9.45415	8.30127	9.41107	8.122	65.248	71.1861	64.6509	96.9577	91.2167	122.06	112.809	102.461	114.931
SSTP_0000076300	2.1427	1.56084	1.83777	1.64055	1.7533	1.51863	6.5862	7.0742	6.03212	6.67456	8.65292	9.34093	10.9281	9.71159	10.2362	1.81429	1.66544	1.84594	4.49179	4.33843	3.83452	4.03283	5.32936	3.65196
SSTP_0000076400	1327	1385.99	1178.81	1058.75	973.541	926.19	939.841	978.479	1021.55	454.148	262.381	214.785	294.187	296.773	300.088	522.493	519.661	527.982	746.815	851.711	754.669	815.314	1003.27	933.585
SSTP_0000076500	68.6014	67.7801	61.6572	16.2125	21.7638	19.3139	117.941	105.082	92.8947	394.558	635.974	546.586	248.878	241.967	230.321	16.572	16.0242	16.6349	95.284	76.9171	78.0326	53.0438	58.009	49.0891
SSTP_0000076600	109.559	122.642	119.21	328.419	331.889	330.614	315.068	325.091	295.129	191.312	281.083	284.219	287.569	291.379	281.806	284.932	287.22	267.962	406.789	443.225	417.248	251.556	258.683	254.172
SSTP_0000076700	0.0702524	0.0332093	0.122518	0.579017	0.476441	0.720377	0.288571	0.0966861	0.186708	0.455084	0.394695	0.452893	0.522457	0.680128	0.380243	0.619514	0.607659	0.429289	1.07598	1.19033	1.48152	2.29188	1.42444	1.74105
SSTP_0000076800	5.0933	5.64558	6.09527	8.16414	6.99416	8.48876	6.46738	3.83522	4.52409	25.7628	36.1905	41.6945	37.3557	31.1593	37.8722	20.4661	20.3903	22.7952	5.36282	4.90227	4.63629	5.88396	7.12219	5.28685
SSTP_0000077000	189.541	217.454	219.583	194.473	205.461	193.84	96.79	133.636	142.516	169.797	196.528	200.349	175.546	174.429	175.657	147.466	157.069	157.785	168.741	203.295	178.288	112.522	109.24	120.791
SSTP_0000077100	5.2338	5.34669	6.89164	9.84329	8.34725	12.2853	57.7311	52.5328	47.9123	48.8457	95.6679	126.131	79.1088	70.1955	71.212	2.41168	2.31811	2.29669	38.9573	37.464	42.4586	10.6881	14.4408	11.9113
SSTP_0000077200	0.421514	0.46493	0.214407	0.0193006	0.0190577	0.0389393	0.35647	0.338401	0.445228	1.92146	4.28092	4.01943	4.25222	3.51136	4.19789	0.044251	0	0.0214644	0.239107	0.078311	0.278874	0.0440746	0.122796	0.0636969
SSTP_0000077300	0.913281	1.19553	1.01077	0.907127	0.800422	1.12924	13.2573	2.70721	7.08056	0.151695	0.0303611	0.0283058	2.90254	2.56234	2.47919	0.531012	0.517635	0.450753	9.08605	0.454204	7.47732	4.29727	15.2759	1.61366
SSTP_0000077400	0.983533	0.830232	0.581961	0.540416	0.419268	0.720377	1.86722	1.36972	1.13461	1.56751	1.94311	1.01901	2.53972	3.05267	3.07237	1.39391	1.32785	1.11615	0.802715	0.92407	1.1155	0.639082	0.638541	0.636969
SSTP_0000077500	72.6761	72.363	65.8535	38.273	48.921	42.8332	160.479	149.299	141.956	167.547	138.629	159.617	315.826	346.343	329.488	68.0359	68.6205	69.5233	178.613	135.227	143.394	66.2	87.21	65.0133
SSTP_0000077600	10.8189	8.06985	8.57626	7.10261	6.59395	7.37899	26.8371	16.34	17.7373	30.4906	29.6628	25.2488	18.0973	19.9926	18.0235	11.4831	11.0729	11.5693	14.4659	13.9237	15.3904	8.26399	8.57118	6.9642
SSTP_0000077700	132.426	235.852	249.018	127.48	154.539	153.421	299.757	275.813	260.803	157.56	92.7836	113.167	88.9919	92.703	103.487	30.2234	33.1287	27.1096	206.451	262.405	199.97	237.738	239.993	211.622
SSTP_0000077800	4.74203	3.91869	3.76743	6.50429	5.39332	6.17187	10.728	6.10734	6.98002	13.3491	6.43656	6.17067	5.41324	5.45684	5.94701	8.80594	8.7998	8.2638	5.07247	5.09022	6.937	5.04654	3.73301	3.26978
SSTP_0000077900	100.531	85.6467	67.63	75.5424	58.3545	59.4797	55.6263	63.41	67.0571	65.9366	89.5957	78.7185	74.1309	70.1006	68.748	55.358	53.8341	50.1409	41.0922	44.0421	42.9641	49.1873	56.6582	51.7856
SSTP_0000078000	30.5949	28.4603	20.7668	7.56582	9.39543	15.5757	35.5112	28.6835	28.2935	225.545	405.351	180.761	36.0786	41.0765	42.1462	16.1737	18.0497	17.3433	25.5161	28.9124	34.8244	16.3737	23.6997	16.8585
SSTP_0000078100	40.4302	31.8809	23.6766	71.9911	74.2868	79.6113	13.8344	14.3901	14.9654	12.8435	21.101	12.681	27.1242	30.4792	27.6361	79.8066	75.2822	78.3452	19.9825	21.6922	23.2337	24.6157	20.6789	25.0966
SSTP_0000078200	1.6158	0.797022	1.56211	0.154405	0.438326	0.369923	1.22218	1.16023	1.0628	1.8709	2.21636	2.34938	14.4692	16.8767	16.6851	0.354008	0.292577	0.257573	1.17845	1.66019	1.35951	1.01372	0.908693	1.21024
SSTP_0000078300	22.0592	32.4455	35.0402	16.0002	14.5982	17.8342	59.3777	45.797	47.2085	61.8661	28.2055	35.0709	78.5863	89.0176	78.3149	4.66848	5.17635	5.02268	76.3091	59.5634	90.3728	40.7029	48.7501	40.0441
SSTP_0000078400	1.89681	3.61981	4.0431	3.82151	2.91582	2.86204	5.41495	3.46459	3.27458	6.49758	3.76478	5.3498	5.96472	5.45684	5.56676	0.420384	0.270071	0.321966	8.11254	4.93359	6.36182	3.68023	5.03465	2.67527
SSTP_0000078500	4.4259	4.81534	5.78898	9.66959	8.80464	8.56664	11.0506	9.00792	9.65139	15.3212	10.2621	8.29361	15.7608	15.8486	15.3618	8.60681	7.20188	7.10473	8.89818	10.9322	10.9633	12.0764	11.0762	10.7436
SSTP_0000078600	9.94071	16.1397	20.6749	6.6201	9.01427	6.03559	44.5757	36.1767	39.2088	71.8274	49.3065	45.3743	34.2645	40.2541	41.9332	1.85854	1.44038	1.99619	36.1222	36.211	30.6065	23.8664	31.3622	22.4426
SSTP_0000078700	10.292	8.99971	11.823	4.28473	5.92693	5.7046	40.7224	36.7407	31.0511	50.2362	53.0409	49.2239	41.8256	40.5071	40.4123	3.31882	3.33087	2.8977	23.2446	23.509	25.6216	13.5309	14.6373	12.5695
SSTP_0000078800	21.3567	24.276	23.7685	37.8484	35.7522	34.7533	17.45	19.1116	18.1107	29.3529	41.2911	36.1182	25.6585	24.9433	26.1151	19.05	18.4998	17.3218	29.8712	27.7691	31.1468	35.6564	32.099	34.6087
SSTP_0000078900	27.5389	29.2906	22.3902	12.0629	12.7305	12.7916	3.78537	4.33476	4.65335	2.67994	4.18983	4.3874	6.54523	6.99108	6.22078	16.1959	16.4968	18.7384	6.64375	6.13958	6.01323	7.09601	7.4169	7.09159
SSTP_0000079000	42.2919	56.9207	47.3226	65.1587	68.0549	67.1897	12.4085	16.2272	14.7069	9.15224	14.4823	15.5399	22.8285	22.9345	23.4382	51.8621	51.9661	59.6496	25.2087	26.751	25.5344	26.3125	23.8962	24.7569
SSTP_0000079100	145.563	136.258	111.614	58.9439	60.8702	59.2266	25.4282	27.8456	23.8412	12.3125	27.5375	21.4841	18.0538	18.3002	18.8905	43.1226	45.912	48.3379	30.691	27.8317	28.7764	34.3341	34.3339	34.0991
SSTP_0000079200	58.731	56.5222	52.1314	99.7453	89.1517	96.1605	14.14	16.5978	15.3245	20.6052	37.5263	35.0426	28.8367	26.7148	30.3434	183.265	176.491	184.036	17.6597	19.0452	20.9504	40.0638	28.0958	34.2265
SSTP_0000079300	4.91767	6.27655	6.98353	16.4248	16.7326	16.004	25.5979	25.5412	22.2901	9.37978	0.789389	0.735952	7.83686	8.38297	9.62776	48.3663	52.2362	50.8707	25.3965	29.398	25.151	35.9208	31.5341	34.1628
SSTP_0000079400	65.0537	63.5625	59.9113	153.208	144.228	150.87	77.303	87.7265	82.5108	65.254	66.1265	69.321	143.269	131.739	147.884	100.45	97.6756	103.158	81.3816	92.0781	90.059	67.368	69.0361	73.6124
SSTP_0000079500	8.43028	6.67506	5.72772	82.7801	61.3085	72.6412	7.79141	11.4251	8.90456	0.960732	0.880472	0.424588	4.19417	5.06141	4.82149	44.3616	44.7867	45.8265	13.39	17.1501	18.2663	11.5035	11.2973	10.9346
SSTP_0000079700	4.4259	4.15116	3.95121	18.1618	16.2181	20.0537	17.1105	13.1654	15.784	8.09038	6.07222	4.61385	3.96197	4.63436	4.54771	37.0381	36.5046	41.9844	20.5802	11.872	35.5565	18.0045	16.8477	18.3447
SSTP_0000079800	29.8221	33.1428	27.6584	38.273	33.1032	30.9178	13.5289	16.8234	17.4931	4.07047	6.0115	7.72749	16.3123	15.2475	16.8068	45.1139	43.4139	42.521	24.9866	25.9053	28.6892	28.34	27.4327	29.5766
SSTP_0000079900	1.75631	3.18809	1.43959	1.75635	1.02911	0.856664	6708.71	3929.19	4793.24	30.5159	6.0115	6.62357	0.754661	0.838297	0.654019	0.818643	0.967753	0.665397	5582.64	2109.86	10132.1	4270.59	4594.79	3327
SSTP_0000080000	40.8869	36.3641	36.4491	74.5774	60.0888	72.4465	20.8959	25.7991	25.3493	12.085	20.7974	28.9569	35.6577	32.7568	31.6058	84.1211	83.2943	81.9941	33.1675	30.6353	35.5565	32.3728	28.7343	32.0396
SSTP_0000080100	11.978	10.8926	10.996	43.9474	34.9327	37.4985	13.5968	17.1618	17.4501	12.4137	8.28859	11.0676	12.0455	13.9347	13.1412	26.3736	27.3897	28.6121	14.8758	14.049	15.373	18.0265	20.9736	21.6994
SSTP_0000080200	15.596	16.8703	14.6409	12.1401	14.217	15.2447	4.66806	5.33385	6.305	1.51695	3.18792	2.74567	5.64544	5.91553	4.71502	10.9079	13.0084	13.7372	7.19028	6.73475	7.89563	8.04361	8.54663	8.53539
SSTP_0000080300	0.878155	4.3172	2.35847	177.585	190.862	188.466	0.441343	1.32138	0.990991	1.59279	0.789389	1.24546	0.565996	0.427057	0.441082	105.693	106.543	112.066	0.495292	0.971057	0.662327	5.33303	1.84195	3.77935
SSTP_0000080400	127.965	105.506	81.9646	0.0579017	0.0381153	0.136287	0.763864	0.612345	0.660661	0.252824	0.0303611	0.0566117	0	0.0316338	0.0152097	0.0221255	0.0450118	0.0429289	0.35866	0.28192	0.435741	2.2478	1.54723	2.59034
SSTP_0000080500	1.05379	0.43172	0.857626	0.598318	0.476441	0.467271	13.7326	16.1466	17.7948	2.62937	0.212528	0.566117	0.116102	0.0632677	0.0456292	0.110627	0.0450118	0.171715	21.8782	21.2223	32.942	9.1014	10.4868	12.3997
SSTP_0000080600	2.03732	2.95562	3.92058	1.98796	2.78242	2.64787	103.41	130.784	154.307	24.524	3.33972	3.45331	1.05943	1.40771	1.42972	0.177004	0.180047	0.214644	245.716	186.803	357.883	94.0552	103.395	111.491
SSTP_0000080650	0.386388	0.365302	0.490072	0.193006	0.228692	0.214166	12.9178	12.5047	16.2006	2.65466	0.182167	0.113223	0.130614	0.158169	0.243356	0.044251	0.0225059	0	28.7611	23.556	39.6873	10.4898	10.4377	11.699
SSTP_0000080700	228.847	216.724	220.869	83.2241	113.012	99.8014	487.464	415.025	389.704	1481.68	2243.9	2113.48	1296.8	1314.12	1294.73	97.9716	103.505	95.624	390.649	357.96	395.81	198.622	229.899	199.711
SSTP_0000080800	2.91547	1.95935	2.05218	3.60921	2.95394	2.93992	1.05243	1.28915	1.09153	7.00323	12.6909	13.332	5.22457	4.98233	5.03442	5.22161	4.68122	4.07824	1.57127	2.19271	1.49895	1.76298	1.9893	1.84721
SSTP_0000080900	117.778	115.203	99.3928	297.132	245.863	271.543	48.7345	65.4081	64.1703	28.9737	39.7123	43.9873	61.4178	59.3767	61.3561	260.616	256.207	267.64	108.486	121.069	100.813	105.184	98.5072	115.567
SSTP_0000081000	2.84522	1.59404	1.10266	1.00363	1.20063	1.42128	12.5613	12.2791	12.0212	7.83755	7.43847	7.38782	1.07394	0.901564	1.07989	1.63729	1.66544	1.20201	16.9253	16.6489	25.9353	7.36046	8.2028	7.32515
SSTP_0000081300	5.58506	5.54595	7.32045	3.82151	4.82159	4.06915	14.3097	12.4725	12.4807	10.6945	11.9926	16.7287	24.7151	29.1189	26.4649	3.84983	4.00605	4.24996	15.2174	8.7865	18.3011	10.9525	9.77459	8.17444
SSTP_0000081400	26.0988	32.844	34.7339	81.6607	75.0872	70.3438	21.3033	27.5394	25.062	13.425	26.1106	30.5986	34.3516	34.2278	31.7427	73.1247	69.7007	68.0852	59.9303	59.814	49.6745	79.7089	68.2993	70.6399
SSTP_0000081500	14.0856	14.9442	12.4662	19.2041	17.1519	16.9386	9.26821	9.78141	10.6137	5.81496	10.3228	12.7659	12.6986	12.2265	12.2895	18.2756	17.082	16.6993	13.2363	14.0333	12.1833	11.6357	10.9534	11.699
SSTP_0000081600	35.0911	35.5671	29.3431	34.0655	30.5875	31.4435	20.1321	20.3685	19.0155	13.6019	14.6948	14.436	13.3517	13.5551	14.5405	30.4004	29.8203	28.1613	21.5025	23.6813	21.6825	23.9325	23.3559	25.5637
SSTP_0000081700	17.9495	14.28	11.0266	29.8194	25.0227	30.139	15.1415	14.8413	12.8254	12.7929	13.0553	16.7571	10.1008	9.55342	10.5099	19.1828	16.8794	15.712	12.4165	13.7984	13.5603	18.4893	15.546	22.0816
SSTP_0000081800	17.1416	17.4017	16.2949	17.2161	16.7517	16.004	10.2527	9.89421	9.86683	5.05649	7.651	7.89733	15.5141	13.5076	13.7344	11.3946	11.7256	11.2903	11.4771	12.0129	10.789	16.2635	15.5215	18.642
SSTP_0000081900	24.8693	27.3312	25.4225	72.5894	51.9893	58.3894	21.8465	29.2959	24.0567	11.731	11.5069	8.46345	11.8569	13.1122	12.4872	56.3094	55.8821	56.7305	25.8064	27.1269	25.029	33.5408	30.9447	36.3285
SSTP_0000082000	488.816	414.286	259.524	1.29314	1.44838	2.39477	28.5006	17.8225	19.0155	29.3276	44.9648	29.4664	6.82097	5.99461	7.42235	1.88067	1.39537	1.2664	10.3157	11.8406	9.74318	8.96918	7.68705	9.27852
SSTP_0000082100	84.4082	75.6175	65.1796	52.4976	53.8569	49.6281	190.168	172.536	155.112	71.1953	74.6276	68.5001	69.6175	68.3765	62.8923	32.967	31.2607	33.4845	98.6314	98.8912	100.604	55.6883	57.8616	56.0745
SSTP_0000082200	2.9506	1.95935	0.581961	0.193006	0.419268	0.428332	0.373444	0.386744	0.272882	6.4723	10.93	13.5302	2.29301	2.68888	2.37272	0.154878	0.292577	0.128787	0.273265	0.375893	0.331163	0.396671	0.171915	0.360949
SSTP_0000082300	78.2963	73.4589	60.9221	667.626	658.004	683.871	29.0608	37.4014	35.5464	40.0221	44.479	51.2336	61.8241	64.0269	65.5692	526.476	512.166	522.637	42.9196	43.0867	44.1319	74.0013	60.8579	69.005
SSTP_0000082400	35.3369	44.6333	59.36	59.6581	73.2576	59.8691	59.802	83.7463	80.3134	27.2292	12.8731	16.6721	27.9515	22.3019	24.3356	28.3206	26.7145	16.914	59.1276	68.5378	51.1386	61.9248	63.8787	77.7952
SSTP_0000082500	389.058	345.941	334.045	373.234	427.158	413.963	185.483	153.924	153.632	172.224	145.217	129.726	89.6015	91.4851	91.7908	216.985	234.511	250.533	175.521	182.684	182.663	161.952	181.075	162.003
SSTP_0000082600	325.62	344.048	272.572	323.883	303.303	294.361	95.9922	112.929	125.238	98.4751	105.717	93.2111	103.461	105.277	107.959	201.519	207.707	209.557	145.633	167.586	158.209	148.531	147.994	155.548
SSTP_0000082700	232.43	226.686	169.014	162.916	148.612	159.203	113.578	130.558	124.807	195.888	396.881	214.813	120.731	120.762	116.354	181.23	179.732	180.323	94.1055	103.183	106.879	119.178	118.867	133.891
SSTP_0000082800	0.562019	0.398511	0.64322	0.270208	0.343038	0.175227	9.40401	8.00883	8.21517	15.2706	6.28475	6.87832	9.37521	9.07891	7.33109	0.132753	0.0675177	0.107322	6.42172	7.73713	6.53612	2.09354	2.60328	1.99584
SSTP_0000082900	87.1832	89.3993	58.9006	0.579017	0.762306	0.584089	1.71445	1.22469	1.56548	0.606778	0.637583	0.735952	3.64269	4.38129	4.24352	0.420384	0.247565	0.407824	1.26385	2.03609	0.99349	1.21205	1.10517	1.46503
SSTP_0000083000	33.3699	36.5966	34.2132	62.3794	68.8553	67.6959	48.0895	56.0779	53.255	43.688	54.7411	49.8183	49.3867	51.2785	49.9944	56.1545	62.4989	59.2418	55.3019	58.7803	62.9559	44.6035	44.133	42.5283
SSTP_0000083100	107.978	77.8757	74.8279	116.46	110.573	107.433	95.8394	91.2556	89.419	379.161	463.918	440.948	247.5	237.254	248.451	162.512	160.962	166.585	100.049	74.6774	101.092	64.1285	70.8044	59.7902
SSTP_0000083200	7.90339	10.6602	14.9778	4.84444	5.43143	4.26385	9.03057	9.04015	8.91892	32.5385	35.8565	42.204	48.2693	44.9675	46.2376	2.72143	2.54317	2.38255	9.97416	10.619	5.19404	5.48729	5.72231	6.28476
SSTP_0000083300	40.2546	34.0063	28.271	3.3969	4.17363	3.25143	2.49529	3.35178	2.97297	2.8822	3.70406	2.66075	15.993	13.2071	15.8485	0.708015	0.607659	0.686862	1.40048	2.16138	1.62096	3.50393	3.36462	3.63073
SSTP_0000083400	17.4226	17.7337	14.5796	29.9352	25.442	26.3229	17.6537	17.468	18.0964	10.9473	10.171	14.0114	17.183	20.2931	19.3772	21.7715	21.7857	19.4682	17.3352	19.7657	18.824	17.6739	18.5422	18.1112
SSTP_0000083500	15.2799	16.4718	13.3238	33.4865	24.3366	26.615	11.5768	12.4886	12.4951	8.57074	9.01725	13.2754	24.0185	25.2596	25.4003	28.918	27.5022	25.5427	14.3122	14.19	15.1987	15.6685	15.4969	14.6291
SSTP_0000083600	134.99	128.686	76.635	0.694821	1.37215	0.954012	0.865712	0.644574	0.631936	3.66595	3.6737	3.67976	3.78782	4.19148	4.01537	0.508886	1.10279	0.72979	0.88811	1.29996	0.819194	3.63615	2.18577	2.37802
SSTP_0000083700	81.5279	66.9831	66.4048	124.257	127.248	132.16	173.244	129.205	134.416	275.123	345.297	274.085	133.938	126.425	130.819	122.907	122.612	123.227	109.272	96.6045	116.395	66.751	78.516	71.9138
SSTP_0000083800	68.1448	54.6625	53.3566	29.6264	32.7792	31.8523	118.721	85.0999	83.5161	167.066	146.492	132.386	78.3976	78.6101	77.4023	14.7134	16.4968	15.1968	64.3197	56.8225	66.163	27.4144	34.7022	27.326
SSTP_0000083900	4.84741	3.75265	3.46113	11.5417	11.0153	10.903	7.58771	7.187	8.57423	83.9882	225.188	181.922	92.9974	96.6572	102.651	0.840768	0.945247	0.965899	10.0254	5.93598	10.5449	2.18169	2.38225	2.102
SSTP_0000084000	235.205	252.158	212.079	299.796	261.3	252.872	155.2	168.621	146.423	35.8758	153.749	121.545	196.139	201.761	207.674	274.931	287.13	299.751	375.824	427.39	325.272	265.153	284.838	262.283
SSTP_0000084100	52.0921	44.6997	23.4009	0.270208	0.343038	0.447802	0.0509242	0.0161144	0.0287244	0.0505649	0.0303611	0.113223	0.0435381	0.0158169	0.0760487	0.376133	0.3826	0.38636	0.0341581	0.156622	0.0174297	0.374634	0.245593	0.27602
SSTP_0000084200	15.6663	17.136	15.7436	47.3057	41.2027	44.3713	18.1969	22.1572	21.1986	10.9979	25.6855	23.0126	26.5002	28.0434	27.9099	47.3043	46.9923	48.8745	27.2581	28.4739	28.1489	29.3978	26.5977	29.3218
SSTP_0000084300	135.306	159.77	193.67	257.759	243.69	221.136	315.628	285.272	286.253	518.517	275.952	249.912	315.622	278.03	300.864	188.443	188.262	190.411	154.036	182.668	173.721	192.782	214.599	210.136
SSTP_0000084400	1.68606	2.1586	2.51162	1.08083	0.64796	0.661968	2.74991	2.72333	2.59956	8.57074	7.89389	9.48246	2.14788	1.66078	2.20541	1.1284	1.30534	1.60983	1.36632	3.25774	2.09156	13.4648	11.7148	6.1786
SSTP_0000084500	339.951	329.436	318.057	348.626	325.638	320.607	463.886	441.437	411.032	783.199	794.884	817.274	467.556	466.678	469.388	338.985	351.902	373.567	354.27	333.464	363.513	279.455	324.575	303.07
SSTP_0000084600	10.292	13.7486	11.3635	30.6879	23.0788	24.1034	10.728	15.0347	12.4951	14.6132	33.4883	25.4186	18.7069	16.5919	15.879	38.5426	39.4753	36.4251	17.0278	16.4297	17.2554	12.5833	13.1883	11.1045
SSTP_0000084700	179.389	141.106	142.703	144.542	143.847	162.377	71.3618	59.6876	50.1097	72.0044	132.466	108.609	56.1061	60.6263	54.8767	121.093	120.744	120.437	44.8837	55.0057	55.3914	75.4778	56.3881	72.7419
SSTP_0000084800	0	0	0.0306295	0.0193006	0.0190577	0	0.101848	0.0805718	0.143622	0.0252824	0.0303611	0.0566117	1.9447	1.66078	1.38409	0	0	0	0.0341581	0.0313244	0.122008	0.749268	0.589422	0.382182
SSTP_0000084900	1.01866	1.02949	2.54225	0.482514	0.533614	0.895603	46.3071	10.7322	20.3369	48.7698	4.52381	3.17025	1.40773	0.917381	1.07989	0.774392	0.607659	0.601004	43.1075	6.12392	41.6046	17.5197	34.8742	9.0025
SSTP_0000085000	0.0702524	0.0332093	0.153148	0.424613	0.457384	0.389393	10.5243	10.3615	11.4323	2.22485	0.212528	0.226447	0.0145127	0.0632677	0.152097	0.199129	0.202553	0.321966	15.7469	13.5008	19.6432	5.57544	8.00632	7.00666
SSTP_0000085100	2.81009	3.32093	3.18547	2.00726	2.72525	2.70628	571.947	500.898	610.996	245.619	1.82167	0.735952	0.899788	0.775029	0.699648	1.79216	1.50789	2.27523	797.574	381.406	1462.19	351.649	484.309	380.589
SSTP_0000085200	9.34356	10.5605	11.7924	66.9151	66.2254	65.2038	13.8853	17.194	16.4016	9.22809	12.3873	14.3511	27.0952	27.6796	25.9934	65.1595	65.1095	65.7885	22.0832	21.8018	21.9439	30.3233	24.5347	24.3535
SSTP_0000085300	92.8385	104.144	100.955	302.015	280.129	289.786	102.256	102.842	100.363	49.5536	48.5778	50.8656	86.3651	90.2355	89.0986	292.012	306.845	321.516	125.224	124.937	128.23	187.824	175.771	198.395
SSTP_0000085400	12.6103	12.9516	12.1599	67.7064	47.7966	52.9964	7.97813	11.9891	10.6137	5.35988	12.782	13.6434	20.8402	21.9064	21.1415	54.5614	52.8213	48.9604	21.1609	22.6632	22.1531	27.6788	26.8433	26.8376
SSTP_0000085500	73.765	76.4809	69.1308	202.617	177.008	201.219	61.6862	81.2486	75.3584	29.7321	43.7504	48.5445	74.4066	73.9283	70.4819	156.117	161.255	166.65	86.1637	96.4948	103.375	64.1947	59.3352	61.9559
SSTP_0000085600	0.210757	0.43172	0.367554	0.289509	0.304923	0.175227	3.73444	4.2703	5.02677	4.44971	7.04378	6.59526	1.43676	1.36026	1.46013	0.154878	0.135035	0.0858577	3.24502	2.96016	3.71252	1.05779	1.27708	0.764363
SSTP_0000085700	230.147	194.507	130.084	0.250907	0.419268	0.506211	0.35647	0.145029	0.258519	0.278107	0.789389	0.33967	0.130614	0.142352	0.167307	0.376133	0.472624	0.622468	0.478213	0.720461	0.209156	1.52057	0.736778	1.21024
SSTP_0000085800	1438.42	1290.94	1335.94	1721.15	1693.67	1667.13	2639.44	2684.68	2392.44	362.5	40.5928	98.844	54.4081	64.0427	66.573	39.1621	64.3668	95.2591	815.319	940.03	779.506	2007.55	2183.96	2373.77
SSTP_0000085900	548.706	474.959	308.837	2.16166	5.18368	8.00202	4.73596	2.40104	2.29795	4.24745	5.3132	5.91592	2.36557	2.30927	2.75296	0.641639	0.607659	1.07322	3.60368	10.7599	3.01533	10.1592	5.89422	9.61824
SSTP_0000086000	19.8814	26.5674	27.9035	25.9786	29.4441	25.8946	49.7021	45.7003	47.3521	74.0775	48.1831	61.3387	55.8304	58.2537	55.6524	23.4751	22.6184	25.0919	33.0138	27.4245	35.4171	26.9075	26.917	28.7061
SSTP_0000086100	66.4587	65.6215	52.4684	3.20389	5.05028	4.41961	10.2697	11.2478	11.303	25.1813	30.7862	42.0059	15.0352	11.3724	13.3998	7.36779	7.49446	6.28908	13.7999	12.8117	14.7978	10.5338	11.6902	11.0833
SSTP_0000086200	87.4993	87.7389	92.8687	5.55856	7.01322	6.15241	21.2015	17.5002	16.1431	39.8198	42.5966	52.6489	75.5386	73.1374	69.3564	6.83677	7.92207	8.86481	15.4907	10.9322	13.6648	20.1421	15.1285	18.1536
SSTP_0000086300	1.6158	1.36158	1.47022	2.87578	3.71624	4.3612	13.8344	15.0347	15.8415	11.6805	2.5807	1.86819	1.65445	1.48679	1.73391	2.85419	3.57844	3.64895	18.6845	21.5982	26.1445	5.61951	8.05544	5.86012
SSTP_0000086400	5.51481	6.34297	6.83038	17.7179	22.8692	20.9883	7.89326	7.83157	7.85612	4.98064	6.61872	5.91592	6.86451	6.34258	6.66186	12.7222	12.6258	13.8016	6.84869	8.67686	7.1113	10.3796	7.58881	7.94089
SSTP_0000086500	83.8813	89.0008	74.6441	99.0891	99.5191	98.4774	25.1905	25.5574	25.378	15.7257	39.1355	30.91	28.7061	28.8184	28.2749	88.4798	84.5546	87.4031	38.9573	42.8988	35.3473	42.1353	36.2004	40.3839
SSTP_0000086600	1759.86	1724.42	1547.19	1150.22	1099.47	1047.19	1178.76	1249.72	1258.92	551.056	225.492	204.057	630.417	655.358	655.099	1221.92	1241.51	1307.96	720.462	854.734	804.448	983.26	1145.22	1090.09
SSTP_0000086700	107.591	124.136	107.295	5.53926	6.17468	5.4515	16.0751	15.5181	15.8559	43.8145	84.4646	71.1326	94.0278	85.3481	81.7219	5.50925	5.85153	5.17293	14.3464	12.6394	14.9895	10.1812	9.60267	8.72648
SSTP_0000086800	0.105379	0.0664185	0.336925	0.135104	0.114346	0.194696	1.8163	1.65978	1.53675	1.64336	1.12336	1.67004	0.406356	0.363789	0.273775	0.132753	0.202553	0.171715	2.2032	2.86618	2.33557	1.58669	0.982371	0.721899
SSTP_0000086900	0.913281	0.830232	0.735108	0.791323	0.590787	0.681437	45.1528	70.1941	73.477	29.0495	1.88239	1.41529	9.43326	9.31617	9.27794	1.57091	1.30534	1.20201	108.264	128.164	109.092	57.7818	63.9523	76.0329
SSTP_0000087000	3.51262	2.75637	2.32784	11.6382	8.65218	9.91005	1.30706	2.4655	1.62293	1.39053	2.48961	3.11364	4.89078	4.76089	4.97358	14.5807	13.6611	12.9645	2.16904	2.09874	2.54473	3.79042	2.87343	3.22731
SSTP_0000087100	0.351262	0.166046	0.122518	0.154405	0.209634	0.272575	0.169747	0.177258	0.100535	2.25014	2.21636	1.69835	35.0482	25.4969	31.6819	1.43816	1.39537	0.92297	0.119553	0.109635	0.139437	0.264448	0.0736778	0.191091
SSTP_0000087200	39.0954	42.0761	33.9375	253.88	250.227	239.009	17.0426	20.0624	22.0316	81.6875	4.58453	6.17067	12.539	12.9857	13.5975	92.6615	93.782	94.2718	31.6645	32.8593	36.4977	78.7393	37.3055	47.2419
SSTP_0000087300	121.677	155.253	197.928	257.45	255.544	228.223	1.51075	1.54698	1.95326	3.08446	0.576861	0.509505	1.53835	1.67659	1.5666	13.7178	19.7377	15.0466	0.563608	1.20599	1.09807	30.0368	5.05921	7.91965
SSTP_0000087400	34.2832	44.0687	43.8002	162.086	133.88	137.981	41.673	53.9992	52.5082	38.5304	39.2266	46.5914	60.1552	58.9338	61.1127	113.194	112.192	110.198	66.5399	75.9304	67.5399	61.7926	58.8194	58.771
SSTP_0000087500	16.2634	93.1852	187.177	712.365	372.501	337.117	487.464	1962.5	1774.49	107.779	2.91467	2.77397	0.957839	0.806663	0.714858	1.59303	1.5304	0.987364	1055.26	1487.13	252.207	1598.01	1649.89	2818.5
SSTP_0000087600	0.878155	1.36158	2.57288	1.46684	1.79142	0.895603	5.00755	1.59532	3.69108	14.6385	3.85586	5.23658	2.08983	1.80313	1.53618	0.221255	0.180047	0.236109	5.65316	0.877083	3.08505	2.99707	5.86966	1.88968
SSTP_0000087700	7.41162	4.94818	3.39988	0.270208	0.171519	0.253105	2.20672	1.53086	2.05379	9.15224	10.5353	13.0207	6.42913	5.88389	5.42988	0.464635	0.607659	0.558075	2.08364	1.94211	2.37043	0.925567	0.810456	0.785596
SSTP_0000087800	27.293	19.6931	14.5184	7.48862	11.8348	12.4606	13.6816	9.08849	8.40188	36.0022	43.0521	39.4866	22.0883	19.961	21.4914	10.4432	10.6003	11.14	7.60017	7.53352	7.89563	13.8394	12.5498	12.0175
SSTP_0000087900	245.04	277.596	349.023	126.187	197.799	200.012	789.411	470.539	339.321	246.529	329.327	317.11	264.422	268.302	223.918	90.803	85.3648	85.7289	204.863	187.884	163.054	208.98	193.748	214.595
SSTP_0000088000	7.65751	6.54223	7.38171	106.52	104.893	107.959	12.6462	13.6166	11.1881	3.89349	3.55225	3.28348	5.44226	4.65017	5.39946	144.258	146.176	144.756	14.3464	22.3656	18.6323	12.8918	14.5636	14.9263
SSTP_0000088100	68.7771	59.8763	53.7854	29.1632	31.2927	30.5284	12.5953	10.6032	11.26	5.99194	2.67178	3.42501	8.34481	7.25997	7.66571	29.7366	29.7303	28.8911	17.4889	17.62	23.5823	17.4095	14.8338	16.6249
SSTP_0000088300	129.721	124.302	97.0343	92.1409	85.4927	76.4378	55.4565	57.7699	62.8633	63.2314	67.9178	61.8766	45.3667	47.3084	46.8916	66.0446	67.6302	62.9766	48.6411	59.72	47.0601	63.5776	73.5059	71.9138
SSTP_0000088400	113.879	132.571	119.884	121.536	106.361	108.465	76.2675	82.1671	85.0242	125.654	138.295	142.746	124.708	124.005	127.366	79.1207	77.2852	79.9335	86.2662	84.5289	89.4316	83.918	84.9259	81.9355
SSTP_0000088500	9.83533	8.83366	9.74018	6.8903	4.8597	5.43203	5.39797	2.64275	3.63363	77.6423	88.533	77.8127	26.8485	26.9837	30.2065	3.34095	3.17333	3.24113	3.31333	2.1144	2.40529	4.87024	6.48365	4.33139
SSTP_0000088600	585.624	588.335	456.043	467.576	386.546	408.025	212.133	247.452	221.278	149.647	369.798	286.766	663.158	644.998	665.456	382.063	381.07	397.714	437.975	477.666	435.985	271.808	291.126	271.901
SSTP_0000088700	2.17782	1.52763	1.71525	2.04586	1.94388	2.45317	1.6126	1.83704	1.55112	1.89618	3.37008	3.8779	3.93294	5.3303	4.63897	2.52231	2.83574	2.44694	2.28859	2.45897	2.26585	1.78502	1.79283	1.78351
SSTP_0000088800	3.68825	4.25079	3.09358	3.57061	4.68818	4.30279	3.31008	3.19064	2.97297	3.1603	5.55608	6.87832	9.15752	8.69931	8.39577	4.95611	5.10884	5.45196	4.49179	5.27816	4.47942	4.09894	3.38918	4.52248
SSTP_0000088900	92.2062	112.679	94.5533	86.6982	74.7632	72.2908	33.5421	41.3011	41.3057	12.0597	20.8884	19.3612	25.8616	25.4652	22.4496	62.6815	62.5889	62.8908	47.531	56.5875	47.2692	56.5918	64.0015	61.0004
SSTP_0000089000	2.42371	2.98883	2.3891	0.945728	0.876652	1.0903	1.69747	1.38583	1.47931	3.03389	6.0115	6.22728	3.43951	3.90678	3.40698	2.52231	1.71045	1.78155	1.3834	2.83486	1.30722	2.04947	2.13666	1.95337
SSTP_0000089100	551.938	578.837	441.586	873.177	678.758	713.056	1095.84	1402.03	1049.92	95.0114	0.27325	0.566117	0.391843	0.363789	0.334614	5.08886	7.652	4.24996	389.009	479.029	403.096	773.399	868.416	902.734
SSTP_0000089200	9.16793	11.1583	8.66815	24.6082	22.4118	21.4166	15.4979	14.1323	11.1163	8.52018	9.86736	9.73721	10.6959	11.6887	10.9358	32.7015	30.2254	28.7838	9.22268	11.5744	11.0678	13.3987	15.0057	15.1599
SSTP_0000089300	0.105379	0	0.0306295	0.0193006	0.0381153	0.0389393	0	0.0161144	0.0143622	0	0.0607222	0.0283058	1.53835	0.996466	1.58181	65.9339	68.1028	59.757	0.017079	0.0469866	0	0.0661119	0.0245593	0.0636969
SSTP_0000089400	0.105379	0	0.0306295	0.135104	0.171519	0.0778785	0.0509242	0.0966861	0.114898	0.151695	0.0303611	0.141529	0.391843	0.221437	0.410663	87.2187	85.3648	66.2178	0.0683162	0.0939732	0.122008	0.110186	0.196474	0.127394
SSTP_0000089500	7.02524	6.90753	7.81053	19.7831	20.4489	21.3582	12.12	11.4573	12.2222	15.1189	13.0553	20.1538	17.3572	17.6675	16.7003	7.78817	7.17938	6.71837	11.4771	12.4671	12.4099	8.85899	9.08693	10.1915
SSTP_0000089600	67.372	71.732	65.639	97.5837	89.5329	85.3938	57.5274	60.5416	58.1669	119.586	90.6583	111.525	50.6639	49.7126	46.0703	55.9775	59.1455	56.0865	57.9663	75.2726	53.7705	67.2358	70.3623	73.1878
SSTP_0000089700	20.2327	26.7999	29.2818	42.191	40.4975	35.3763	30.3678	39.4157	38.6199	18.3298	14.1786	17.5213	9.50582	8.68349	8.5935	16.749	16.9694	15.7549	27.7193	39.8916	30.4845	34.4002	40.5719	36.4134
SSTP_0000089800	18.933	22.217	19.9092	35.2235	26.7951	25.8167	3.58167	5.93008	5.91722	2.65466	3.61297	3.99112	11.7408	10.3917	10.1753	24.4487	24.779	21.0781	11.1185	13.2032	10.9807	13.5089	14.0479	15.7331
SSTP_0000089900	53.4269	62.2342	49.9261	56.5314	61.5372	61.2709	12.6462	16.8234	16.0857	10.3405	18.3988	17.9459	20.3468	21.9223	21.7195	40.0471	48.2526	51.1283	21.9124	23.3837	22.7806	26.2464	23.6506	26.4555
SSTP_0000090000	86.7968	66.6178	53.5098	47.8268	39.0682	39.7765	14.3267	16.5333	16.7607	7.38247	15.5145	17.9742	24.9328	25.6076	25.0504	71.4432	70.2409	70.7253	23.6545	23.7282	23.6172	26.3346	27.8502	24.2898
SSTP_0000090100	18.6871	27.1652	24.1973	33.2163	46.6722	35.3569	15.6677	19.8368	19.3746	9.32922	26.4142	31.5044	26.0068	28.423	28.5335	28.3206	31.3732	31.0161	48.6923	52.7033	45.7528	56.9223	55.6759	62.6566
SSTP_0000090200	46.7881	51.5408	59.6969	111.924	116.766	111.191	52.6896	54.8049	50.0953	38.6316	70.4682	69.5474	99.4991	98.4287	97.5857	106.158	110.909	118.677	145.24	159.097	123.838	152.608	132.939	126.863
SSTP_0000090300	25.3611	20.3573	18.5921	58.5193	54.9051	55.5663	64.2834	43.686	57.2333	77.0861	77.5423	96.9758	45.2796	44.8726	46.268	96.8654	89.7085	84.3981	24.4743	27.3619	28.3755	30.5217	40.7193	32.4005
SSTP_0000090400	25.2206	22.5491	21.5938	7.85533	9.81469	7.55422	8.45343	8.58895	9.22053	28.8978	26.9303	29.1833	12.597	11.6413	13.9625	8.03155	6.8868	5.25878	4.50887	4.1035	4.74087	11.0848	10.1184	12.7819
SSTP_0000090500	59.012	68.245	85.0582	57.0911	62.128	58.1753	168.882	158.678	171.341	126.64	105.505	125.338	104.84	103.617	104.886	37.6576	43.909	47.3505	183.429	125.094	164.641	122.726	151.211	124.167
SSTP_0000090600	1.05379	0.630976	0.796367	0.67552	0.857595	0.778785	7.31612	6.63911	6.16138	10.5428	13.875	13.0207	11.3634	11.8311	11.7723	0.708015	1.28284	1.22347	3.65491	3.30473	3.97396	1.27816	1.76827	1.46503
SSTP_0000090700	41.4489	37.9914	41.5949	124.122	133.346	138.507	73.8741	61.444	63.3229	75.3164	71.5612	61.9898	43.2769	41.8199	43.0588	176.451	181.825	170.578	68.8798	65.8282	80.525	75.6541	69.6255	75.1199
SSTP_0000090800	23.6399	22.1838	19.1128	51.6097	45.4144	47.4086	15.3112	18.7732	18.7427	18.8101	33.549	35.8918	38.9666	37.3279	37.3095	38.3213	35.8969	31.8103	24.1839	23.6499	23.1466	20.2964	20.6789	18.6632
SSTP_0000090900	54.3402	62.4002	72.4694	111.924	110.115	114.579	158.561	144.32	138.509	150.152	156.42	151.776	120.455	120.81	116.111	59.6061	58.3128	63.041	150.791	141.351	155.438	87.7746	103.91	87.9655
SSTP_0000091000	36.0043	36.9619	32.161	65.2745	59.0597	60.7647	18.9947	20.6747	17.5937	36.3309	30.0271	35.4955	41.8692	41.9307	42.4656	71.4874	68.733	67.892	21.7075	22.6945	21.8916	26.7974	26.8678	27.0287
SSTP_0000091100	18.09	12.5199	16.0499	1.35104	4.00211	4.92582	9.57376	5.52722	4.5959	12.2114	10.0495	5.63286	1.42225	1.2179	1.47534	0.708015	0.607659	0.837113	3.07423	1.26864	1.44666	4.14301	4.66626	4.0766
SSTP_0000091200	87.4291	102.683	102.854	175.693	158.541	170.866	83.6685	110.706	110.474	138.851	115.403	93.0979	81.7791	82.1373	79.4252	133.926	134.675	137.694	134.224	155.087	121.432	86.2099	88.88	98.1782
SSTP_0000091300	219.082	234.325	201.205	453.023	468.837	473.735	72.0069	94.3495	97.0166	38.3534	27.5983	27.7397	48.487	49.6493	51.1655	269.577	283.732	291.938	126.778	141.351	151.307	142.669	126.186	151.96
SSTP_0000091400	436.689	436.436	370.188	352.042	318.11	322.047	233.046	260.891	234.606	215.558	309.501	300.948	285.929	269.789	286.719	293.605	299.711	309.689	272.462	250.298	256.198	262.266	272.853	273.472
SSTP_0000091500	69.3742	78.3407	79.6367	179.939	188.69	187.532	60.6508	69.9846	59.4595	49.6547	77.2994	73.2838	65.6119	68.25	65.4019	248.956	269.283	258.324	70.5023	80.4567	91.1745	118.098	91.0658	109.092
SSTP_0000091600	97.2995	94.9453	78.0134	35.8605	38.325	36.895	48.5648	46.8928	48.5586	50.5396	75.6295	71.5855	51.6072	50.6932	51.5306	34.6706	36.1445	33.1196	41.3825	41.082	47.3738	36.8243	37.6494	41.403
SSTP_0000091700	1.22942	1.66046	1.92966	1.75635	2.00105	1.65492	320.823	171.892	222.7	234.014	7.43847	6.48204	4.16515	3.70116	3.83285	1.43816	1.37286	1.69569	249.251	97.043	543.056	111.927	79.1791	93.7194
SSTP_0000091900	2.56421	3.28772	4.87009	11.0785	12.6924	8.93656	7.07847	8.04106	6.37681	10.3911	2.09492	2.34938	5.89216	5.28285	5.35383	1.08415	1.26033	1.30933	6.83162	10.0081	5.83893	11.4153	14.6373	11.0833
SSTP_0000092000	321.967	316.783	246.782	251.506	257.031	259.491	194.208	192.115	184.324	154.147	172.937	163.127	210.333	207.391	205.803	253.093	253.911	265.064	211.285	227.713	221.287	194.303	173.904	179.456
SSTP_0000092100	5.16355	3.45376	2.54225	40.3189	37.0481	40.6526	5.82234	5.75282	4.62463	2.3007	1.45733	1.04732	3.04767	3.32155	3.20925	53.3224	54.7118	50.978	6.16553	8.97444	7.44246	22.0153	18.3212	20.2344
SSTP_0000092300	221.435	254.549	266.814	183.22	225.395	195.397	373.343	260.634	238.599	139.761	355.316	259.281	48.9368	47.9253	49.4012	147.046	152.32	161.262	309.626	272.272	260.19	237.959	274.794	235.02
SSTP_0000092400	60.2765	56.2565	47.0163	83.3399	69.1221	78.0927	27.1426	32.2932	32.042	33.0441	43.2646	50.2712	45.3087	45.9323	44.7623	78.3463	78.2305	76.2846	36.4637	38.9519	43.487	33.673	32.5656	32.0396
SSTP_0000092500	56.3073	81.097	72.1938	49.9113	72.3429	73.42	72.635	52.2588	55.1077	118.524	148.375	151.889	25.3247	26.7148	24.7919	17.6119	19.2875	17.8369	45.7035	35.3809	47.4958	30.3233	51.8446	26.2856
SSTP_0000092600	4.10976	5.3799	5.11513	18.8953	17.7046	17.7563	4.05697	3.69019	3.80598	4.14632	6.46692	6.96324	4.74566	5.48847	4.77586	21.9264	20.6829	20.5844	4.44055	4.76131	5.08946	6.91971	6.68012	7.15529
SSTP_0000092700	30.8057	39.2201	35.9284	212.924	201.154	207.352	19.487	27.2171	25.2775	11.9839	18.6721	22.1069	35.5852	37.233	35.3322	169.127	166.881	177.747	39.2989	39.6097	39.7745	69.3293	58.6721	64.7161
SSTP_0000092800	0.316136	0.166046	0.336925	0.829925	0.933825	0.642498	0.492268	0.821832	0.488315	0.480366	0.27325	0.254753	0.624046	0.379606	0.380243	1.01777	1.26033	1.9318	0.700241	1.159	0.941201	10.4457	2.84888	4.48002
SSTP_0000092900	3.26673	1.32837	1.53148	0.386011	0.362096	0.564619	49.6681	44.9107	57.2908	164.462	2.12528	0.905787	0.53697	0.363789	0.471502	0.199129	0.112529	0.128787	82.0135	45.4987	133.947	33.8273	36.7898	37.2627
SSTP_0000093000	26.3798	29.6891	27.7503	35.3393	36.3811	35.0064	7.18032	8.05718	8.44497	7.45832	7.62064	7.38782	10.6814	11.5622	10.7685	42.6579	43.8865	48.8101	10.4011	8.47325	9.02856	13.0902	14.6864	15.266
SSTP_0000093100	47.4203	48.087	49.8955	58.5386	53.4186	50.9131	28.3988	27.3461	24.5163	170.631	370.527	213.03	119.396	135.33	143.915	88.5683	94.6373	93.1771	29.171	28.7088	24.4189	31.7778	34.8742	33.3984
SSTP_0000093200	36.6366	30.2536	29.1593	112.966	108	109.458	15.1585	21.2871	21.2991	18.532	24.5621	27.0887	29.2431	30.669	30.4499	69.3634	71.5687	68.2569	19.453	27.6281	19.8524	31.3591	27.0398	34.2477
SSTP_0000093300	0.948407	0.996278	1.40896	7.00611	6.00316	7.51528	2.44436	3.75464	2.92989	1.46638	2.12528	1.13223	3.58464	3.49554	3.14842	12.2796	12.6033	12.9001	4.98708	7.7058	4.33998	1.38835	1.35076	1.42256
SSTP_0000093400	3.65312	3.35414	2.72603	0.887826	1.29592	1.10977	2.97058	2.62664	3.04478	3.76708	3.6737	4.27418	7.59015	7.60794	6.66186	3.49583	3.03829	3.28406	1.92993	1.33129	1.98698	3.54801	3.36462	2.67527
SSTP_0000093500	524.434	498.006	460.515	339.227	336.634	336.805	300.046	230.822	213.006	417.615	554.698	514.091	219.447	229.836	216.769	351.618	357.191	357.275	240.968	234.338	275.022	197.3	213.838	200.199
SSTP_0000093600	47.7716	49.8803	47.537	93.2218	84.0062	82.9212	62.7047	62.7654	63.5814	72.0044	49.8833	64.2259	71.7653	63.0304	63.6071	55.5128	52.9338	54.1118	72.2614	63.8861	72.9431	60.6026	65.0575	55.841
SSTP_0000093700	98.0372	79.2373	72.0712	88.4159	72.1904	80.1176	27.4312	34.098	34.5698	24.9538	30.179	40.1943	43.9155	43.4807	44.96	82.9263	81.7189	81.157	36.1051	42.3976	40.5937	33.4967	31.6323	35.7128
SSTP_0000093800	164.32	159.803	107.234	0.270208	0.209634	0.486741	0.0509242	0.0483431	0.071811	0.176977	0.455417	0.537811	0.0725635	0.20562	0.197727	0.354008	0.697683	0.708326	0.119553	0.360231	0.0697186	2.11558	1.22796	2.08077
SSTP_0000093900	99.372	97.5024	78.1053	98.5873	109.848	98.1854	41.3505	41.7039	36.5374	117.563	195.677	176.43	58.0799	58.9497	58.3141	86.5328	86.6027	79.6116	46.4721	54.6611	46.0666	45.9918	45.2627	46.2652
SSTP_0000094000	98.2128	107.731	84.078	147.997	143.199	139.714	56.9673	63.136	62.3606	31.8053	35.1278	43.1664	57.8331	58.6017	59.6374	151.626	153.918	155.102	55.9509	56.1177	60.7249	61.418	67.1205	68.6441
SSTP_0000094100	74.3621	81.097	48.8847	38.2537	34.6659	33.2347	36.8182	57.0609	61.5276	18.3298	11.2033	13.7849	10.7104	10.8188	10.6164	37.5691	36.0544	36.833	70.434	90.183	84.621	53.6388	51.8692	65.8626
SSTP_0000094200	4196.28	3820.53	1993.25	0.270208	0.24775	3.54347	0.0169747	0	0.0430866	0.0758473	0.0303611	0.0283058	0.0145127	0.0316338	0.0760487	0.154878	0.315082	0.171715	0	0.0626488	0	39.579	20.2614	34.0566
SSTP_0000094300	56.237	67.5144	42.0849	0.173705	0.362096	0.389393	0.237646	0.25783	0.258519	0.93545	1.03228	1.52852	0.69661	0.901564	1.06468	0.265506	0.337588	0.214644	0.35866	0.407217	0.174297	4.09894	2.01386	3.26978
SSTP_0000094400	929.369	762.485	304.182	0.115803	0.0762306	0.817725	0.101848	0.0483431	0.071811	0.404519	0.242889	0.67934	0.145127	0.110718	0.136888	0.0885019	0.0450118	0.19318	0.0512371	0.0939732	0.122008	4.05486	1.64547	3.77935
SSTP_0000094500	130.669	126.826	115.32	323.4	273.878	304.739	78.1857	94.5912	87.437	60.5767	65.3068	66.1224	96.1757	96.3725	93.0532	303.252	302.119	312.458	116.769	125.251	120.596	109.085	107.692	107.244
SSTP_0000094600	202.502	175.644	147.665	183.915	191.491	201.433	35.5282	40.6082	36.1065	11.5541	7.74209	8.68989	6.25498	6.56402	5.21694	139.545	145.726	150.144	36.3954	42.288	48.6462	52.4047	41.9963	48.2398
SSTP_0000094700	3.72338	3.05525	2.81792	12.97	15.3033	13.7456	2.29159	3.09396	2.8868	0.581496	0.516139	0.566117	1.1465	1.24954	1.23199	6.28364	7.11186	5.92418	2.57893	3.16377	3.38135	3.74634	4.17508	4.50125
SSTP_0000094800	72.1843	70.8686	65.3327	85.8682	82.1385	86.3673	21.7447	23.9459	19.6331	26.8752	31.9095	42.7984	41.5354	41.6618	38.8457	133.218	141.63	141.021	25.4819	28.3643	29.369	45.8155	34.604	41.1695
SSTP_0000094900	23.3238	22.3166	21.3794	32.618	28.6246	30.1585	12.6632	12.6337	11.1738	13.0963	20.2812	29.8344	16.1236	16.7501	15.9094	39.2949	41.5909	37.7989	10.5719	10.8069	11.9393	16.7924	15.7425	17.0495
SSTP_0000095000	9.5192	6.40939	4.74757	1.98796	1.79142	1.88855	2.17277	2.33658	1.86708	36.5331	111.729	80.2187	2.90254	2.75214	3.46782	2.47805	2.40813	2.31816	2.15196	2.64691	2.40529	2.55633	2.6524	2.52665
SSTP_0000095100	79.1042	58.4483	57.2772	11.9085	12.7877	13.6482	5.05848	4.54425	3.57619	77.3895	108.207	143.058	17.9667	16.1333	18.0692	15.7976	18.0272	18.4809	4.71381	4.65167	4.44456	14.4344	11.2236	12.612
SSTP_0000095200	290.213	255.745	159.733	0.849225	1.46744	1.96643	0.390419	0.580117	0.143622	2.57881	2.09492	2.06633	1.66896	0.996466	1.11031	1.19478	1.30534	1.67423	0.222027	0.172284	0.313734	3.79042	2.45593	3.86428
SSTP_0000095300	31.7189	37.5597	46.9244	34.4322	33.7321	33.8188	146.288	124.838	127.967	218.289	196.558	196.103	137.116	140.96	143.215	61.531	55.7021	56.2583	90.963	60.2525	91.7846	55.2475	69.6501	51.1911
SSTP_0000095400	75.7672	70.138	67.6606	16.0002	14.4076	13.9987	7.77444	6.78414	7.54015	14.5374	16.7897	21.286	11.5811	11.056	11.1944	10.576	10.3977	10.8395	6.37048	5.21551	7.21588	11.4153	10.3149	11.0196
SSTP_0000095500	143.35	105.738	90.1733	0.0193006	0.0381153	0.0973482	0.305545	0.145029	0.201071	0.429801	0.364333	1.01901	0.522457	0.632677	0.486712	0.132753	0.0450118	0.107322	0.102474	0.109635	0.156867	0.859455	0.368389	0.679434
SSTP_0000095600	25.9582	27.4309	26.5864	19.9182	20.2583	18.5546	87.9971	81.7642	82.9417	132.91	88.6241	90.4088	135.36	134.475	138.333	33.9184	34.9066	38.2067	55.8314	47.5661	61.457	48.8787	54.8408	53.2506
SSTP_0000095700	94.2787	86.3441	73.7559	86.1577	88.6372	87.7302	21.6598	22.7535	21.2704	22.9817	21.3742	22.3333	15.3254	15.6429	15.59	80.7359	77.2402	81.5219	19.6751	22.6162	23.9658	24.3512	22.2507	24.8206
SSTP_0000095800	31.9648	23.9439	21.0731	23.7011	19.7056	20.229	14.5474	14.4062	14.7069	9.37978	14.5733	14.9455	14.0918	12.701	13.5367	24.8469	25.5217	22.8381	18.2233	20.7211	19.4864	19.0402	19.7702	21.2323
SSTP_0000095900	166.393	162.858	136.026	151.992	144.19	146.606	53.6572	61.6857	62.059	80.5245	94.5142	77.8977	78.9346	75.2095	75.638	124.788	129.364	130.053	78.2391	81.1929	84.1678	75.3676	72.499	77.5404
SSTP_0000096000	389.198	378.652	314.473	192.33	154.977	165.823	42.8782	57.0448	57.7791	24.3723	25.2908	24.0317	38.778	40.8709	39.8799	117.287	119.664	118.698	78.666	85.2337	85.597	100.777	103.296	108.625
SSTP_0000096100	3.79363	3.78586	2.63414	16.5792	13.8549	15.1474	5.05848	7.5254	6.56352	1.79505	3.70406	3.19856	8.9108	9.06309	9.43004	14.3373	15.169	13.9519	6.66082	7.3769	7.54704	3.63615	4.39611	4.05537
SSTP_0000096200	15.4204	13.5162	10.9654	20.8639	15.9322	16.335	2.76688	3.77076	3.87779	3.51426	4.2202	3.28348	4.89078	4.60272	5.23215	27.3913	24.824	26.3583	4.42347	3.91555	4.06111	4.78209	3.90492	4.8622
SSTP_0000096300	81.5279	72.2966	66.221	76.4496	62.9093	64.3861	27.1426	33.2439	35.0437	23.4368	21.6778	21.9936	40.5775	40.5229	43.1652	71.9078	68.688	71.777	39.0085	47.942	39.4433	31.91	32.541	36.286
SSTP_0000096400	16.2634	34.5044	69.0083	67.745	72.9337	57.5522	106.313	68.486	69.0391	248.198	97.6414	101.448	74.3631	59.2344	61.28	5.77475	6.21163	5.68807	35.9172	25.7957	53.509	61.7926	73.0147	48.8131
SSTP_0000096500	243.214	339.83	391.66	1445.32	1354.89	1302.05	754.324	696.543	676.373	422.166	645.629	384.195	726.492	673.026	684.666	1500.24	1491.08	1486.48	370.666	364.694	373.117	580.485	625.402	631.576
SSTP_0000096600	1.22942	1.52763	2.63414	1.06153	1.82954	1.0903	4.22671	3.56127	3.82034	3.312	3.61297	4.3591	6.58877	5.31448	5.74928	0.154878	0.337588	0.343431	2.5277	2.66257	3.43364	1.10186	1.05605	1.29517
SSTP_0000096700	1.96707	1.66046	1.43959	3.532	4.80253	3.50453	13.8005	12.0696	11.2456	7.96397	7.92425	9.39754	14.5853	12.9066	12.9739	0.553137	0.585153	0.708326	7.24151	8.5359	8.41852	2.79874	2.40681	2.08077
SSTP_0000096800	43.9429	46.2605	43.4633	61.1056	58.2021	58.7399	28.891	36.5796	37.4997	34.3335	33.6098	35.4389	35.8319	36.3789	35.1497	53.0348	50.7283	49.8619	46.2842	59.8296	43.3127	38.6314	38.8528	40.6386
SSTP_0000096900	15.1394	16.8039	17.0606	18.876	18.7146	18.0289	23.0008	20.6908	16.3873	20.2259	17.1237	16.4457	14.6723	14.4092	14.3276	22.6786	24.1038	25.2636	11.4942	14.1586	11.4513	10.644	11.3464	10.9134
SSTP_0000097000	0.175631	0.365302	0.275666	0.386011	0.304923	0.253105	2.63109	2.07875	2.06816	0.303389	0.5465	0.67934	1.05943	1.34444	1.35367	0.177004	0.270071	0.150251	2.23735	1.42526	4.04368	0.881492	0.835015	0.573272
SSTP_0000097100	112.509	137.852	117.403	198.738	147.049	136.424	24.172	38.9484	34.1964	8.46961	29.8753	33.8538	58.6168	60.1359	60.9606	146.382	141.337	133.423	80.9546	97.1057	71.2873	107.718	101.946	109.665
SSTP_0000097200	81.7737	83.8534	71.2749	123.697	111.487	110.471	21.6089	26.9271	26.5557	20.5546	32.5775	36.4579	44.0316	45.4736	44.2147	93.4138	92.8368	90.0862	29.5126	30.6509	33.4824	39.8434	38.7054	39.1736
SSTP_0000097300	62.5246	61.4704	54.153	78.8428	67.2354	74.9581	38.1932	43.4121	38.6917	58.6805	54.9536	58.9611	44.3218	44.9359	44.8839	89.8073	89.1683	92.5331	40.5798	40.6904	42.1449	37.9042	37.502	35.7764
SSTP_0000097400	13.6992	12.6859	10.414	18.9918	15.4176	16.9775	74.7907	110.98	116.319	39.0108	22.4065	21.7106	13.2066	13.1597	13.3694	21.1298	22.0333	21.5288	137.179	180.068	122.217	104.721	96.6162	140.685
SSTP_0000097500	61.8221	57.0867	62.3923	48.7918	47.9491	48.8104	18.18	23.6881	19.4751	12.5654	15.0895	19.6726	26.7469	24.8326	24.2595	55.9332	60.9234	57.5891	21.5537	23.7596	24.0355	36.9786	28.9308	37.0716
SSTP_0000097600	61.0142	61.6696	47.2307	65.6991	64.2815	60.3753	23.544	27.8939	27.2882	24.9538	22.4672	29.4947	36.6156	37.1539	37.2791	89.1657	96.2352	90.9018	30.0762	33.0159	28.8809	35.4139	36.1758	41.8064
SSTP_0000097700	2.03732	2.82279	3.2161	3.87941	4.00211	4.18597	4.99058	4.33476	4.55281	4.27273	5.43464	5.71778	7.22733	6.64311	6.99648	1.94704	1.55291	1.78155	5.15787	5.07455	4.95002	4.31931	4.29787	4.64988
SSTP_0000097800	13.4533	12.8852	16.5706	18.1232	19.0386	19.1971	22.3727	19.1761	20.2651	17.0656	18.4292	20.4651	30.8976	30.5741	30.7845	8.69531	7.60699	7.14765	22.4077	21.05	23.164	20.8693	21.3174	22.9946
SSTP_0000097900	3083.06	2548.15	1740.77	0.579017	0.667018	4.1665	2.64806	1.82092	1.7091	3.94406	5.19175	4.52893	1.97373	2.26182	2.37272	2.69931	3.12832	2.46841	2.63017	3.64929	2.45758	24.1749	13.1392	25.4575
SSTP_0000098000	4886.09	4155.18	2820.4	0.115803	0.152461	5.08158	1.27311	0.821832	0.804283	3.1603	3.06647	2.20786	0.53697	0.363789	0.471502	0.730141	0.427612	0.472217	1.1443	1.11202	0.836623	29.9487	13.5813	29.428
SSTP_0000098100	653.558	662.392	517.792	462.654	449.932	427.962	307.549	297.922	306.575	193.84	166.622	192.848	362.237	348.826	366.95	380.669	386.606	385.007	320.42	318.146	342.702	230.885	244.635	247.866
SSTP_0000098200	24.5181	21.8849	16.9994	47.518	38.7633	39.2897	10.8299	14.1323	12.3658	8.4949	22.4369	18.3139	18.5618	18.1895	19.073	53.9198	55.477	63.9425	15.8152	16.7586	16.5233	18.8639	19.0334	17.729
SSTP_0000098300	6.35784	4.88176	5.78898	33.4672	34.8946	33.6046	5.78839	6.42963	5.50072	5.05649	5.16139	5.831	7.44502	7.73447	7.6505	27.1258	25.2741	25.3924	6.55835	7.72147	7.30302	9.1014	5.79599	7.60117
SSTP_0000098400	4.10976	4.38362	4.28813	42.0173	39.4303	40.5942	4.31159	4.64093	4.36611	4.55084	5.28283	7.07646	5.8196	6.62729	5.7797	31.1748	27.3672	30.5653	5.17495	6.2179	5.83893	7.00786	4.78906	5.11699
SSTP_0000098500	1.15916	0.46493	0.980144	1.17733	1.54367	1.67439	0.67899	0.62846	0.631936	1.26412	1.03228	1.30207	1.69799	1.94548	2.35751	2.21255	1.62042	2.8977	0.290344	0.595164	0.313734	0.440746	0.491185	0.679434
SSTP_0000098600	22.0944	23.9771	16.785	66.3554	68.3408	68.28	13.6477	17.1296	15.6117	14.5121	23.8942	23.4089	16.0365	15.896	14.647	53.5215	58.1327	60.2936	18.0184	22.9765	22.31	20.4947	17.9774	17.6865
SSTP_0000098700	27.2228	28.3607	17.7039	94.3605	83.4916	93.1817	20.149	24.9772	23.712	27.5073	29.5414	30.9949	19.5341	19.9926	19.8791	68.1022	69.0931	70.3819	25.8918	29.8835	29.7873	18.313	21.4157	17.729
SSTP_0000098800	26.0636	29.5562	30.5376	51.3202	46.8818	44.3713	33.4063	33.534	31.5394	61.2846	49.6101	57.6307	30.23	34.987	32.123	86.0903	86.3326	88.0256	44.9008	39.9543	37.9792	50.3112	61.2017	52.3164
SSTP_0000098900	32.4215	34.3716	32.2529	44.1404	42.1937	41.042	12.5613	14.9541	14.8792	9.73374	10.9604	12.6527	14.9191	14.9312	15.4835	37.2372	36.437	38.5286	17.8647	18.2151	19.3295	25.387	22.2261	27.4321
SSTP_0000099000	20.865	15.8076	13.722	0.0772023	0.0762306	0.0389393	0	0	0.0143622	0.0252824	0.0303611	0	0.0290254	0	0.0456292	0.0221255	0	0.0858577	0.017079	0.0626488	0.0174297	0.727231	0.294711	0.636969
SSTP_0000099100	14.0856	11.1583	10.0771	22.8712	31.0259	31.5408	22.2709	28.3774	25.4642	16.5094	16.0003	15.1153	20.8693	19.5023	19.073	27.3692	29.2802	29.8785	28.4537	34.4882	31.5128	19.2826	21.4894	21.0837
SSTP_0000099200	1146.9	1196	1076.72	1615.77	1869.8	1747.96	789.716	782.287	709.636	735.213	1147.83	1002.59	704.984	716.649	688.651	1224.27	1279.64	1314.27	963.497	1078.83	1049.56	797.53	784.914	822.773
SSTP_0000099300	31.2974	31.9141	24.9018	55.2961	44.5759	46.182	7.96116	8.62118	9.10563	6.11835	6.86161	9.17109	9.50582	10.7871	10.2057	59.3627	56.7824	55.1206	12.3311	13.2659	12.6016	13.0902	12.3533	12.5271
SSTP_0000099400	51.1086	58.5811	57.0015	166.969	161.342	163.837	29.2814	36.7246	36.7385	20.7316	31.363	37.9298	45.7876	45.6793	45.4163	132.023	138.119	137.072	44.081	47.3312	49.936	57.9801	53.8094	57.2211
SSTP_0000099500	45.102	63.1308	61.8104	46.2442	63.6145	55.2938	61.1261	84.8743	68.2635	16.8634	18.8846	17.7478	19.2293	21.2263	17.7954	2.0798	2.09305	1.9318	42.8171	54.8177	41.4303	47.0496	51.3534	52.3589
SSTP_0000099600	4.10976	1.95935	2.02155	1.91076	1.96294	1.59651	2.05394	2.14321	2.74318	0.480366	0.242889	0.33967	1.29163	1.70823	1.79475	0.287631	0.360094	0.171715	2.90344	2.50595	3.24192	2.93096	3.90492	3.37594
SSTP_0000099700	16.7552	16.5382	17.1219	30.9774	29.8634	31.8329	19.4531	23.8331	21.7013	23.6138	27.3554	39.3734	22.219	22.9187	20.1225	24.5814	24.689	22.4303	23.774	22.5849	27.7131	17.0569	18.7633	18.8118
SSTP_0000099800	87.2886	95.0781	74.6748	28.893	30.5304	33.8966	47.8179	43.9922	43.6036	62.8521	77.5423	74.8406	44.8878	45.1889	43.9866	31.7501	29.2577	28.6765	42.7147	32.4364	36.5326	34.7528	40.8421	31.0841
SSTP_0000099900	4.03951	2.12539	1.01077	0.386011	0.438326	1.32394	0.441343	0.547888	0.488315	0.682626	1.093	0.651034	3.25085	2.78378	2.79859	0.331882	0.315082	0.343431	0.512371	0.595164	0.766905	1.10186	3.3155	0.955454
SSTP_0000100000	0.702524	0.132837	0.673849	0.115803	0.209634	0.194696	2.20672	1.82092	1.79527	9.83487	17.7916	21.8521	5.3697	4.79253	4.76065	0.154878	0.135035	0.128787	1.4688	1.09635	1.48152	0.705194	0.6631	0.424646
SSTP_0000100100	9.37869	9.69711	11.9149	5.30766	5.62201	5.91877	31.0808	27.2655	26.2254	163.325	293.501	254.3	52.1296	53.0816	53.4014	1.23903	1.26033	1.11615	29.0514	19.1392	28.7764	10.7322	14.932	9.61824
SSTP_0000100200	4.18002	2.19181	0.459443	0.0579017	0.0762306	0.136287	0.135798	0.0805718	0.0430866	53.3459	0.941195	0.311364	0.0290254	0.0632677	0.136888	0.0663764	0.0675177	0.0643933	0.0512371	0.0469866	0.052289	0.154261	0.196474	0.127394
SSTP_0000100300	281.782	306.92	282.19	147.611	131.612	142.693	79.1533	89.2413	92.5212	57.6439	49.519	67.0848	130.353	132.973	128.796	123.239	120.767	129.28	95.6597	92.0938	102.748	73.3622	70.2641	79.9397
SSTP_0000100400	42.9944	35.866	24.0442	12.4489	12.0635	12.1685	9.28519	10.2648	8.44497	7.68586	13.7536	14.2944	15.1368	15.1368	15.2097	15.7091	15.7766	16.3559	14.056	15.4743	13.3337	15.0515	14.3426	15.0749
SSTP_0000100500	56.3073	49.7475	44.0452	182.139	163.324	152.622	7.09545	8.26666	6.96566	9.65789	13.3589	11.4356	23.0026	25.4178	24.3204	364.982	364.033	361.761	8.77863	10.1961	8.78455	24.3953	20.6298	21.8268
SSTP_0000100600	1.86169	1.52763	1.56211	3.14599	2.68713	2.80363	0.32252	0.676803	0.445228	0.404519	1.093	0.764258	1.24809	1.24954	1.0951	2.10192	2.13806	2.42548	0.597766	0.563839	0.801764	1.03575	0.884134	0.849293
SSTP_0000100700	5.47968	5.91125	4.90072	9.45728	5.43143	6.01612	2.59714	2.72333	2.94425	2.8822	4.34164	4.01943	8.15614	8.19316	8.62392	10.7751	10.6453	11.183	5.68732	4.52638	4.39227	6.08229	5.4276	5.24438
SSTP_0000100800	16.1229	16.5714	14.1202	20.0919	17.4187	17.328	5.77141	7.42872	6.98002	2.85691	5.98114	6.11406	9.40423	10.0754	9.065	18.9615	19.1075	18.3306	10.794	11.2298	9.79547	14.1259	13.6304	13.164
SSTP_0000100900	65.1942	64.9573	68.5488	217.71	201.821	211.499	101.645	79.9755	83.6885	100.725	63.5155	63.6598	69.4868	69.6893	68.748	229.021	231.968	229.304	85.4123	68.4908	95.7759	71.6433	72.2042	59.7265
SSTP_0000101000	111.666	102.583	101.476	57.535	51.9321	52.2954	32.8122	39.3351	42.0812	22.4255	31.6363	35.0143	35.1498	33.2472	33.1116	26.6391	26.0843	27.9896	43.005	46.9553	43.121	37.243	33.2532	39.8743
SSTP_0000101100	186.204	160.799	171.617	17.853	20.1058	17.951	145.304	139.599	135.321	133.643	113.551	138.076	115.84	112.616	111.335	8.82807	7.74203	8.43552	101.911	99.5177	108.116	50.9943	55.3811	54.928
SSTP_0000101200	10.6081	11.7561	12.068	30.4756	29.749	27.7248	13.5459	15.4537	15.7697	12.2114	20.2812	23.9184	24.1637	25.6709	25.3394	33.7414	32.1609	31.7674	14.6709	13.6261	16.0353	11.4814	12.0095	11.6778
SSTP_0000101300	5.0933	5.67878	8.39249	8.27994	8.40443	8.5277	22.3218	25.6057	22.7066	12.5401	11.9926	12.7093	15.6737	13.6342	15.1337	4.31447	4.79375	5.15146	10.5719	11.4021	14.1703	12.8698	10.4377	13.8222
SSTP_0000101400	1.51043	1.76009	2.72603	7.72023	7.26097	7.94361	6.722	7.751	5.7736	3.69124	6.22403	4.64216	3.88941	3.05267	3.84806	3.27457	3.69097	3.13381	4.13313	5.15287	4.95002	3.21745	3.04535	3.94921
SSTP_0000101500	2.77497	2.55711	3.12421	11.4259	10.9963	10.28	9.89628	9.55581	8.60295	4.87951	8.62256	6.85001	4.76017	4.93488	4.41082	5.15524	5.60397	5.21586	6.14845	7.8311	6.88471	4.53968	3.88036	5.01083
SSTP_0000101600	2.21295	3.5866	4.53317	1.19664	1.14346	0.915073	0.135798	0.25783	0.315968	8.59603	5.16139	8.18039	0.943326	0.838297	0.912584	0.110627	0.157541	0.236109	0.102474	0.172284	0.174297	0.440746	0.294711	0.403414
SSTP_0000101700	0.316136	0.43172	1.10266	2.23887	2.17257	1.77174	1.66353	2.30435	2.18305	59.4137	42.7788	42.6569	4.38284	3.21083	4.12184	1.1284	1.77797	1.35226	1.57127	2.00476	2.49244	1.38835	1.52267	1.78351
SSTP_0000101800	26.1339	25.87	25.6063	9.30287	15.8369	13.9597	42.5217	44.8946	42.785	42.2722	53.2534	54.7435	29.7656	27.6163	27.6817	12.3681	14.0437	12.4064	29.5126	28.3329	25.761	12.8477	20.8508	16.0304
SSTP_0000101900	27.8551	28.4271	26.3414	16.0195	19.0958	19.6254	75.266	76.0597	69.1683	55.0146	47.0901	47.4689	81.7646	75.4151	74.2691	30.1792	33.0161	30.0931	59.4863	69.5089	65.4832	37.0006	44.2558	44.8639
SSTP_0000102000	14.2612	8.76725	8.42312	3.3197	5.01216	5.60726	76.6919	67.9059	67.9475	89.4492	11.8712	10.3882	0.827224	0.680128	0.943004	5.59775	7.17938	6.86862	87.308	62.1163	142.993	60.3602	59.2615	64.0791
SSTP_0000102100	67.1613	68.876	47.7208	298.696	275.25	290.643	164.774	207.907	185.315	104.012	129.703	109.147	170.379	163.294	167.657	129.877	134.495	137.93	219.141	264.832	266.883	113.051	117.663	114.697
SSTP_0000102200	14.7881	16.2393	14.9778	102.119	96.4127	99.1394	21.2694	24.1071	22.4337	21.2625	34.3081	37.2788	37.9943	33.9431	35.3474	62.9913	64.952	65.1445	27.3777	29.0377	27.992	23.3595	22.0297	20.8926
SSTP_0000102250	1.19429	0.697395	0.796367	0.231607	0.343038	0.214166	1.78235	1.16023	1.39313	6.34589	8.28859	8.54836	2.35106	2.11947	1.94685	0.177004	0.3826	0.493682	1.40048	1.14334	1.18522	0.639082	0.6631	0.743131
SSTP_0000102300	51.3545	52.5038	48.7928	70.5822	64.3196	68.4358	24.6813	32.4543	31.1947	23.0323	37.3745	48.403	38.1974	38.3086	37.7962	79.9836	82.7091	85.7075	33.1675	35.9917	37.7178	41.0555	37.6248	40.8085
SSTP_0000102400	153.537	189.459	175.63	322.377	354.358	350.395	197.586	208.165	197.092	197.431	182.622	253.252	181.525	187.494	172.813	209.927	223.258	234.799	197.263	209.482	218.167	139.915	143.058	148.18
SSTP_0000102500	11.6268	16.2725	18.9597	40.9751	40.0592	38.7056	49.719	57.6088	60.9819	54.7617	35.9172	47.3557	35.8899	40.9184	41.2488	5.26586	5.78401	5.58075	43.6369	39.8133	47.9315	48.9448	53.3427	56.5629
SSTP_0000102600	95.5432	97.7681	95.7172	140.161	128.468	136.774	161.124	210.099	214.442	75.4428	73.7168	64.3109	127.77	126.124	126.834	119.61	127.068	144.262	229.696	249.671	220.816	218.213	244.733	265.85
SSTP_0000102700	3.96926	3.9519	4.44128	1.08083	1.4865	1.38234	9.64166	8.79844	8.48806	22.9564	25.8373	26.8622	21.5078	22.0962	19.2403	1.23903	1.35035	1.15908	5.99474	4.40108	6.55355	3.37171	3.65933	3.05745
SSTP_0000102800	56.9395	188.164	620.401	907.011	1053.85	618.531	3450.83	1198.75	1842.45	79.6144	0.485778	0.481199	6.64682	6.64311	5.65802	12.3018	8.73228	6.16029	2258.69	192.191	2152.48	2758.12	4950.04	1542.65
SSTP_0000102900	38.2524	56.2565	77.6458	43.8702	39.8686	39.8154	123.288	123.323	125.425	148.155	55.1662	53.0734	82.6644	91.2004	91.5626	14.0939	13.6611	13.7158	80.7326	91.4516	86.2768	88.4577	97.4266	91.7873
SSTP_0000103000	21.9187	20.5565	28.1792	12.5454	21.1159	15.3226	36.2411	28.2646	27.2882	42.2975	12.5088	11.4922	4.60053	3.35319	3.46782	1.74791	2.13806	1.58837	24.2352	12.3418	10.3009	33.7832	41.849	27.4534
SSTP_0000103100	12.4698	12.8852	10.9654	68.0538	51.1698	63.2179	10.6771	12.3597	12.1648	3.69124	5.465	6.42543	10.1879	10.6764	9.62776	61.2876	59.8657	58.3188	14.2268	12.6707	17.1508	14.4344	12.6971	14.1832
SSTP_0000103200	1.51043	1.19553	1.53148	2.95299	2.22975	2.86204	5.95814	7.25146	7.46834	2.60409	1.00192	0.849175	1.16102	1.123	1.26241	4.84548	4.9738	6.56811	10.811	9.06842	15.0069	5.35506	5.35392	6.64571
SSTP_0000103300	133.409	136.723	108.551	271.231	267.246	291.655	201.898	194.839	198.155	318.837	254.001	244.676	117.19	123.578	118.727	230.26	234.016	235.98	178.681	177.813	223.03	104.831	118.818	111.279
SSTP_0000103400	0.948407	1.0627	1.22518	2.50907	2.6109	2.1806	2.83478	1.69201	1.824	1.94675	1.48769	2.12294	1.00138	1.47097	1.17115	2.27892	2.40813	2.5328	2.13488	1.62887	2.16128	2.11558	2.03842	1.80475
SSTP_0000103500	0.386388	0.265674	0.306295	0.67552	0.533614	0.642498	0.797813	1.03132	1.19206	0.303389	0.425056	0.566117	0.362818	0.110718	0.182517	0.531012	0.742694	0.643933	1.74206	1.25298	2.10899	0.286485	0.589422	0.318485
SSTP_0000103600	1117.01	1594.58	1969.97	3128.99	3030.74	2779.97	2829.45	3094.44	2968.41	532.903	422.748	389.8	780.798	766.314	804.306	1608.74	1571	1591.89	4916.7	5022.29	4836.92	3814.17	4353.84	3991.46
SSTP_0000103700	5.26893	5.24706	5.23765	19.5901	21.1349	16.7439	2.05394	2.93281	2.71445	1.31469	3.00575	4.13265	8.33029	9.26871	8.88249	9.27058	10.8253	10.4746	12.2115	13.2972	11.6256	29.8165	26.8678	30.1499
SSTP_0000103800	40.9923	29.9548	29.8025	0.810624	1.01006	0.934543	0.0509242	0.0483431	0	0.0505649	0.0910834	0.169835	0.0870762	0.142352	0.136888	1.43816	1.17031	1.18054	0.0512371	0.595164	0.156867	1.56465	0.613982	1.48626
SSTP_0000103900	18.7925	22.1506	29.2818	18.1039	28.2053	17.3669	40.5527	47.6501	42.5839	228.25	230.502	555.757	54.5533	54.6316	54.9224	2.96481	4.25361	3.11234	38.3937	42.1783	46.6592	28.0314	40.2526	22.761
SSTP_0000104000	20.1273	19.9256	28.9755	20.1305	22.145	19.2944	63.9439	48.5848	57.6355	12.7423	13.45	12.8792	28.6481	39.6688	36.7011	24.6035	23.1586	25.1992	40.8018	16.2887	29.857	39.1823	65.7943	40.9147
SSTP_0000104100	181.989	235.819	182.184	461.033	409.092	423.017	34.8322	35.6933	36.0204	33.2211	137.293	89.1634	73.0134	70.0848	72.444	370.115	405.916	425.511	64.6783	58.0285	57.6399	131.563	126.849	137.585
SSTP_0000104200	12.9967	12.3871	10.0771	40.5119	30.8162	36.0188	7.19729	8.89512	7.82739	10.0624	11.5069	13.2754	11.407	12.2107	11.7875	34.2281	34.9066	33.8709	10.3157	11.3864	9.98719	10.049	10.1675	10.6374
SSTP_0000104300	5.16355	5.87804	5.36016	1.25454	1.84859	1.71333	4.31159	3.60961	3.66236	17.9252	11.7498	11.6903	9.37521	8.62022	8.10679	1.77004	2.65569	3.39138	3.87694	2.91317	3.11991	2.53429	2.23489	2.65404
SSTP_0000104400	41.8353	42.9064	41.8093	43.3298	41.3932	39.5428	15.5319	21.8027	22.1465	9.32922	17.2755	14.6058	21.5223	22.3968	20.9742	48.4991	50.5932	47.4149	29.171	34.6605	28.8461	32.0863	31.1166	33.0587
SSTP_0000104500	35.4774	37.3936	36.2653	140.296	125.342	131.498	25.4961	31.3908	30.2468	15.574	17.4273	20.1255	29.5479	28.6286	29.7959	95.383	92.2516	91.739	32.8259	37.7929	36.1491	41.2759	35.2917	39.7044
SSTP_0000104600	154.309	175.909	159.733	231.163	212.95	214.828	221.588	229.807	204.633	197.683	177.825	195.225	176.504	190.056	184.464	182.203	186.101	184.873	216.699	240.086	213.862	169.952	168.919	175.57
SSTP_0000104700	0.491767	1.99256	1.50085	81.7379	83.4344	81.8698	0.780838	1.128	0.904818	29.9091	41.6858	39.6282	3.94746	4.58691	4.79107	64.1418	57.0299	62.7191	0.802715	0.626488	0.610038	3.96671	1.25252	1.4438
SSTP_0000104800	0.0351262	1.92614	1.10266	91.504	85.3402	89.6771	0.339495	0.547888	0.272882	9.43035	14.1483	15.8796	1.79958	2.23019	2.26625	66.0224	64.9295	66.8617	0.239107	0.172284	0.174297	1.89521	0.564863	0.700666
SSTP_0000104900	1.26454	1.7933	2.35847	2.81788	2.40126	2.27795	11.0675	12.118	13.4574	58.6805	193.218	225.23	62.8545	72.5206	72.4135	1.41603	1.84548	1.73862	14.6538	9.35034	21.5779	3.21745	6.28717	4.62864
SSTP_0000105000	114.371	112.114	90.3877	164.576	134.89	141.914	32.5915	40.1408	37.2842	15.9026	32.6078	28.1077	56.0481	55.7546	54.4661	230.924	225.351	227.008	55.2336	61.7248	54.7988	61.9028	59.7527	59.3231
SSTP_0000105100	31.0867	25.4715	23.9523	113.642	102.149	109.634	22.3048	25.2512	24.229	25.9145	29.7843	32.297	39.3439	40.2224	37.8875	80.7359	81.2913	82.5736	23.7569	20.7994	25.7959	26.2905	24.0681	27.4534
SSTP_0000105200	208.017	169.068	132.779	3.58991	3.2398	3.77711	0.797813	0.547888	0.603212	0.455084	0.485778	0.481199	1.23358	1.34444	1.04947	4.93398	6.07659	6.33201	0.392818	1.75417	0.627468	8.81492	5.52584	9.89426
SSTP_0000105300	70.99	69.8391	67.3237	137.748	129.706	131.07	40.1623	51.4531	47.266	26.496	51.0978	50.4693	59.386	57.1782	58.7552	88.9666	90.0461	88.1973	66.984	78.3423	72.9082	71.511	66.924	73.2727
SSTP_0000105400	12.3995	11.3908	9.77081	25.2258	21.1349	20.9104	6.50133	6.67134	5.91722	2.50296	7.13486	7.41613	7.3144	7.3865	6.50977	28.4755	24.6214	24.4694	9.76921	10.431	8.47081	13.8394	11.4201	12.6545
SSTP_0000105500	17.4226	16.3057	13.2932	25.6505	23.4219	24.0645	9.06452	8.86289	8.27262	2.52824	3.49153	5.3215	7.47404	7.4814	6.47935	20.5988	22.0108	21.0566	7.37814	8.56723	8.36623	13.3766	11.6165	12.8243
SSTP_0000105600	8.64104	11.7561	12.9869	16.6371	24.4891	20.9688	12.8329	8.21832	8.70349	12.894	6.10258	6.56695	3.07669	3.68534	4.33477	6.08451	6.16661	7.2979	7.10488	6.62511	5.33347	13.9716	15.3495	12.5695
SSTP_0000105700	10.1866	10.4277	12.5275	28.1595	28.6055	24.9601	24.0702	24.2682	22.6779	39.4153	21.8904	26.6924	27.1533	30.7006	29.5373	11.5716	13.9762	15.5188	22.7151	18.7477	18.4754	20.7371	22.8892	19.5974
SSTP_0000105800	207.525	196.3	148.369	0.405312	0.400211	0.642498	0.780838	0.62846	0.545763	0.353954	0.516139	0.820869	0.203178	0.474508	0.288985	0.464635	0.292577	0.493682	0.409897	0.454204	0.52289	5.15673	3.36462	5.26561
SSTP_0000105900	131.021	116	80.1268	0.752722	1.08629	0.778785	1.86722	2.33658	1.57984	1.49166	3.76478	4.04773	0.783686	0.82248	1.03426	0.221255	0.337588	0.38636	0.922268	0.751786	0.836623	3.41578	3.09447	3.97044
SSTP_0000105950	111.561	135.56	142.397	117.309	136.796	127.273	191.39	165.092	146.423	142.441	145.399	142.916	82.1564	82.5011	82.8778	64.4294	70.8935	67.892	143.737	143.591	115.105	168.762	179.184	176.398
SSTP_0000106000	494.12	574.985	666.774	539.161	626.254	560.745	854.679	710.127	651.325	847.518	862.468	860.922	427.777	426.124	435.728	300.862	328.901	336.562	649.994	667.539	555.448	736.31	813.182	796.318
SSTP_0000106100	78.7529	73.8574	56.3583	1.81425	2.42032	2.33636	1.27311	1.65978	1.10589	3.79236	6.13295	4.21757	1.04491	1.32862	1.35367	0.553137	0.585153	0.558075	0.802715	1.23731	1.18522	5.79581	3.63477	5.49917
SSTP_0000106200	130.424	136.59	121.936	165.599	154.996	151.746	153.74	164.125	144.225	190.857	230.411	241.873	163.413	160.858	166.881	114.3	114.33	110.928	171.115	219.114	183.221	107.3	106.071	99.4309
SSTP_0000106300	61.787	65.6547	58.1961	94.843	88.0845	86.3284	27.3803	37.482	35.1874	9.88543	25.807	22.7013	37.0364	39.0678	37.3399	78.1915	78.5906	84.5913	49.4267	62.3982	50.1974	45.8596	44.7715	46.9659
SSTP_0000106400	21.2865	21.8517	15.4066	84.8453	94.6594	92.0914	4.24369	4.1575	4.5959	1.82034	2.61106	2.85889	3.13474	3.25829	3.33093	82.7714	85.6574	89.2062	5.24326	5.16853	4.02625	9.12344	6.92571	8.408
SSTP_0000106500	663.042	696.498	600.063	736.008	813.476	784.704	397.871	351.438	333.361	515.939	475.971	409.387	303.432	296.045	300.407	651.529	674.456	684.694	383.271	366.339	410.677	391.206	384.647	379.931
SSTP_0000106600	53.1108	55.0278	45.7605	80.908	78.2126	81.1689	37.4972	41.4139	40.9035	44.8763	47.4241	50.4976	54.292	52.7494	51.7435	63.6771	68.5754	71.498	43.6369	46.7204	48.9948	45.9257	46.6872	47.7302
SSTP_0000106700	17.5982	20.955	19.2047	114.375	100.205	100.619	75.0793	49.4711	62.0016	135.312	68.7376	73.7933	75.6402	99.9946	97.1142	18.8952	18.7699	20.0478	40.409	32.0135	38.7287	50.1349	60.1456	55.5225
SSTP_0000106800	58.8012	64.7581	55.8682	140.257	129.516	116.954	37.65	49.2616	49.1905	10.745	44.9648	50.5825	90.6899	93.0509	88.2925	137.687	138.816	141.086	171.149	222.701	146.095	156.09	153.716	164.296
SSTP_0000106900	109.804	102.318	66.0372	87.7211	73.9437	78.229	30.4018	36.4829	36.2214	49.7558	22.528	31.7875	18.8665	19.6288	20.2898	70.2705	66.3924	67.8061	30.896	30.6039	31.8265	36.604	35.5618	36.3497
SSTP_0000107000	5.76069	6.1105	5.11513	7.46932	6.8417	7.26217	0.0848737	0.1128	0.0574488	0.0505649	0	0.113223	0.0435381	0.0949015	0.0912584	6.32789	5.89654	5.25878	0.119553	0.14096	0.209156	2.35799	2.08754	2.29309
SSTP_0000107100	3.0911	3.91869	3.88995	5.63577	5.01216	3.77711	1.12033	0.564002	0.833007	4.14632	14.4519	6.59526	0.943326	1.32862	1.06468	2.58868	1.84548	2.16791	0.751478	1.42526	0.679756	7.91139	2.6524	6.02998
SSTP_0000107200	2310.92	2335.28	1990.8	86.6017	92.8108	98.0102	1.15428	1.14412	0.847369	7.63529	9.95845	13.0773	1.45127	1.91385	2.31188	35.976	35.0192	38.4643	0.802715	0.532515	0.592608	35.6343	18.0019	29.2794
SSTP_0000107300	5.16355	13.1177	13.0788	545.28	532.395	542.872	0.933611	2.09487	0.761196	1.76977	0.728667	0.707646	0.653072	0.695944	0.684438	264.068	268.81	288.332	0.187869	0.172284	0.174297	21.9932	8.8659	13.7161
SSTP_0000107400	1.6158	1.52763	1.47022	5.07605	5.83164	5.06211	5.0415	5.10825	5.08422	20.3776	7.40811	9.36923	3.93294	4.66599	3.83285	6.88103	6.8643	6.50372	5.77271	6.57813	7.98278	6.10433	5.45216	5.75396
SSTP_0000107500	4.00438	5.11423	4.10435	15.1895	13.5119	12.7916	2.66504	3.72241	3.61927	3.18559	4.49345	5.23658	10.1154	9.31617	8.97374	15.9303	16.1142	15.2183	10.5036	10.666	9.49916	16.4398	15.0303	16.2852
SSTP_0000107600	15.4906	17.6673	16.785	101.521	93.4778	91.8577	26.3448	29.6987	27.8914	24.4734	31.272	29.6645	37.7911	39.827	37.5985	80.3155	80.256	80.2984	35.8318	40.2989	41.0294	24.3953	21.9314	23.759
SSTP_0000107700	2.17782	1.59404	1.68462	13.4911	12.5399	11.3508	3.78537	4.22196	4.61026	2.75579	3.70406	4.44402	5.1375	4.83998	5.20173	12.1248	10.9829	10.4746	4.21852	4.683	4.8803	4.01079	4.15052	4.09784
SSTP_0000107900	109.067	97.2699	70.0497	1.11943	1.67707	1.67439	4.27764	4.7215	4.0645	5.0312	5.13103	6.22728	1.55286	1.51842	1.5666	0.265506	0.450118	0.300502	7.27567	9.64792	7.52961	13.6852	9.20973	15.0537
SSTP_0000108000	22.2349	23.5454	25.2387	57.7473	87.3984	73.2837	31.8446	33.2439	30.8069	40.0727	44.3272	49.054	62.3176	62.4136	63.8809	66.9738	74.9896	72.099	28.966	32.9533	31.9311	34.6206	30.0605	33.6744
SSTP_0000108100	36.6366	36.0985	35.0095	96.2905	84.5207	82.084	53.1649	55.3367	46.2606	67.5799	52.9194	66.6319	46.0343	45.964	45.4011	93.8784	89.4609	87.8968	47.5139	57.5899	51.278	55.556	55.3811	49.4076
SSTP_0000108200	7.97364	4.84855	5.85024	2.25817	2.13446	1.81068	2.18974	1.2408	1.37877	36.1792	81.3374	114.525	5.44226	4.69763	5.67323	2.19042	1.23782	2.01766	5.94351	3.524	3.18963	5.0245	4.49435	3.63073
SSTP_0000108300	10.3622	11.8557	9.67893	43.2333	30.6066	36.4082	130.875	141.758	179.398	124.491	70.6807	81.6623	227.937	211.978	215.446	36.6619	29.9778	29.5565	195.555	224.173	184.231	88.4577	170.662	146.439
SSTP_0000108400	0.105379	0.166046	0.153148	0.193006	0.190577	0.116818	0.797813	0.837946	0.761196	1.79505	2.79322	4.21757	5.57288	5.34612	5.12568	0.154878	0.0450118	0.128787	0.512371	0.579502	0.592608	0.286485	0.491185	0.530808
SSTP_0000108500	5.12842	7.30604	13.2319	8.12554	12.7496	10.5525	13.0536	14.5835	11.5041	4.04519	6.49728	8.80312	3.5411	2.92613	3.13321	0.154878	0.0675177	0.0429289	0.939347	0.579502	0.48803	4.18709	2.28401	2.93006
SSTP_0000108600	0.878155	1.22874	0.704479	0.0965029	0.362096	0.253105	1.13731	1.51475	1.12025	2.02259	2.30745	3.45331	17.691	15.0893	14.6318	0.154878	0.180047	0.0858577	1.29801	0.908408	1.02835	0.374634	0.687659	0.509576
SSTP_0000108700	4.35565	5.71199	6.61597	1.46684	2.15352	1.94696	22.6613	21.3515	20.7965	33.0441	5.25247	6.62357	27.3274	35.9519	36.2752	2.89844	2.94827	3.75627	25.8235	24.2294	21.4908	8.44029	14.1461	9.49084
SSTP_0000108800	15.7014	11.6232	12.1905	4.14962	4.44043	4.41961	3.10638	2.94893	2.2405	5.10705	7.651	7.81241	6.85	7.52885	7.39193	6.81465	6.66174	6.22468	3.33041	3.57098	2.84103	5.81785	4.73994	5.69026
SSTP_0000108900	57.9582	57.286	51.9783	48.3093	48.2159	45.3643	68.561	78.4608	79.94	93.6208	77.7852	63.122	69.69	67.5541	68.2005	27.9224	27.8398	28.4833	69.9557	79.3291	76.9868	64.966	75.5934	72.1049
SSTP_0000109000	0.913281	0.697395	1.07203	0.231607	0.32398	0.214166	5.65259	6.15568	7.89921	6.57343	7.25631	5.68947	4.91981	4.53946	4.92795	0.154878	0.157541	0.300502	5.7044	5.07455	8.54053	2.04947	2.7752	1.97461
SSTP_0000109100	72.2897	80.0011	96.146	39.2767	49.9692	47.0192	152.654	123.5	123.199	345.586	285.637	247.535	217.908	208.673	217.073	28.9844	32.2059	31.2522	102.987	76.7291	103.706	83.3891	104.082	91.5113
SSTP_0000109200	30.2436	38.1242	99.3621	24.3187	28.8342	22.8379	5.83931	3.4807	4.5959	19.518	14.0876	15.9362	15.2529	16.4021	16.3961	42.0605	38.5526	39.3443	46.8136	25.592	15.7913	23.8664	27.752	23.6103
SSTP_0000109300	10.1515	5.51274	7.01416	1.52475	2.02011	1.84962	0.237646	0.193372	0.315968	2.02259	1.88239	2.26447	32.3778	26.5408	36.2752	331.572	352.892	333.772	0.802715	0.814435	0.470601	0.903529	1.08061	1.01915
SSTP_0000109400	5.69044	4.21758	4.07373	3.06879	2.93488	3.93287	5.381	5.30162	3.18841	0.202259	0.0910834	0.226447	1.46578	1.3128	1.52097	1.52666	0.832718	0.815648	6.38756	3.96254	3.31163	3.94468	7.4169	1.71982
SSTP_0000109500	89.2205	67.6141	58.6555	0	0.057173	0.0973482	0.0509242	0.0322287	0.0430866	0	0.0607222	0.0283058	0	0.0158169	0	0.0221255	0	0	0.017079	0	0.0348593	1.56465	1.25252	2.56911
SSTP_0000109600	2.17782	2.09218	2.45036	0.482514	0.64796	0.369923	7.33309	6.8486	6.40554	8.4949	18.0041	17.6911	3.99099	3.60626	3.05716	0.464635	0.360094	0.279038	3.79155	3.94688	4.21798	1.63076	1.84195	1.63489
SSTP_0000109700	52.9703	55.7916	54.398	247.723	240.431	226.159	131.911	114.541	94.0005	51.5256	131.13	107.251	158.174	151.384	160.6	115.96	112.394	121.532	173.643	226.804	169.155	173.676	169.876	164.742
SSTP_0000109800	13.3479	15.0106	14.8859	11.1171	15.6654	14.0571	51.4165	49.0037	48.4006	101.888	114.188	116.45	90.6754	96.4199	96.0647	8.25281	7.74203	7.68426	37.7447	37.276	35.5914	19.9217	23.0366	19.0878
SSTP_0000109900	0.386388	0.630976	0.704479	0.193006	0.476441	0.253105	57.0352	46.6672	50.4831	21.7935	0.850111	1.72666	0.304767	0.173986	0.212936	0.221255	0.202553	0.300502	79.298	40.7687	146.461	29.4859	36.274	27.5808
SSTP_0000110000	26.4149	24.3092	23.5847	7.04471	8.70935	7.34005	16.6522	15.0347	14.3622	10.1635	8.16714	11.011	5.79057	6.72219	5.84054	6.7704	9.11488	6.54665	12.8093	13.8141	15.2335	16.528	16.1109	15.0325
SSTP_0000110100	1.26454	0.730604	0.551331	0.0772023	0.171519	0.253105	0.0339495	0.0322287	0.071811	45.6854	193.643	178.072	37.8491	31.3333	37.2943	0.0221255	0	0.0214644	0.0512371	0.0313244	0.0348593	0.220373	0.0982371	0.148626
SSTP_0000110200	0.281009	0.298883	0.183777	0.0193006	0.0190577	0.0194696	0.169747	0.128915	0.0861731	2.12372	0.667945	2.60414	123.866	125.634	127.701	0.177004	0.157541	0.171715	0.0683162	0.14096	0.0697186	0.0661119	0	0.0424646
SSTP_0000110300	33.6158	37.6261	34.0906	0.135104	0.304923	0.564619	0.424369	0.290058	0.215433	9.86015	16.3646	16.8703	8.69311	7.78192	8.94332	0.641639	0.630165	0.665397	0.17079	0.391555	0.156867	0.198336	0.368389	0.467111
SSTP_0000110400	0.0702524	0.232465	0.153148	2.21957	2.91582	3.38772	0.288571	0.273944	0.186708	53.4218	37.5871	63.9146	20.3323	20.7202	21.0351	2.1683	1.93551	1.91033	0.0853952	0.203609	0.104578	0.374634	0.221033	0.339717
SSTP_0000110500	0.878155	0.830232	0.888256	0.67552	0.933825	1.12924	2.76688	2.6911	2.85808	11.9333	14.6341	11.8885	9.50582	8.63604	8.53266	1.08415	0.675177	0.72979	1.91285	1.76983	2.16128	1.25613	1.52267	1.99584
SSTP_0000110600	0.421514	0.166046	0.214407	0.250907	0.304923	0.350453	1.29008	1.16023	0.904818	0.455084	0.607222	0.452893	1.33517	1.28117	0.897374	0.331882	0.315082	0.343431	0.495292	0.532515	0.575179	0.308522	0.31927	0.339717
SSTP_0000110700	14.5774	17.8334	19.4804	11.561	11.911	10.8835	32.7952	30.0694	28.5951	78.8053	53.9821	55.9606	170.539	169.874	169.147	50.2691	50.0081	44.367	31.8353	36.8218	35.7831	39.0281	44.7961	34.1203
SSTP_0000110800	16.2985	13.7818	12.4662	22.7747	19.7247	17.1722	12.4764	12.9721	13.6872	5.38516	16.1825	12.0017	17.7055	14.4725	16.0767	28.7189	30.2254	29.7497	8.64199	8.44193	5.45548	12.6714	13.7041	16.5824
SSTP_0000110900	10.3622	8.93329	7.13668	6.98681	8.53783	7.45687	16.4995	15.4537	15.2526	20.5041	25.6551	31.5044	21.653	20.7043	19.8183	5.75263	5.13134	4.7651	14.7904	11.3864	12.7062	11.239	11.8867	10.7436
SSTP_0000111000	75.4862	61.3043	41.5336	0.598318	0.64796	0.564619	0.186722	0.128915	0.071811	0.151695	0.27325	0.226447	0.348305	0.20562	0.395453	0.597388	0.360094	0.515146	0.0853952	0.0939732	0.191726	1.07983	0.368389	0.870525
SSTP_0000111100	1.08891	1.19553	1.56211	1.11943	1.16252	1.40181	10.5413	11.3928	9.76629	4.39914	6.64908	8.66159	5.35519	5.15632	5.09526	0.420384	0.405106	0.257573	8.19794	5.16853	9.37715	3.28356	3.36462	3.80058
SSTP_0000111200	0.526893	0.630976	0.520702	0.366711	0.686076	0.486741	4.63411	5.93008	4.88315	10.3405	18.581	21.937	13.7435	13.4444	11.9701	0.553137	0.337588	0.257573	4.54302	6.34319	5.80407	1.43242	1.69459	1.67735
SSTP_0000111300	0.245883	0.232465	0.061259	0.386011	0.32398	0.292045	0.0509242	0.0644574	0.143622	30.6929	65.6711	74.0198	23.1042	21.2579	23.4838	0.508886	0.562647	0.622468	0.0853952	0.109635	0.052289	0.198336	0.221033	0.127394
SSTP_0000111400	0.210757	0.0996278	0.061259	0.0386011	0.0381153	0.136287	0.0169747	0.0161144	0.0143622	1.89618	5.82933	5.06674	746.867	617.034	764.867	0.154878	0.112529	0.0643933	0	0.0313244	0	0.0881492	0.122796	0.254788
SSTP_0000111500	60.3468	65.0902	50.4774	54.7943	49.0925	54.1645	13.3591	16.904	14.6782	16.6358	32.9418	34.8162	35.6722	34.4967	33.9633	55.1588	53.0014	58.0613	18.9065	16.555	16.8893	22.7645	22.4226	22.5699
SSTP_0000111600	2.10757	2.75637	3.52239	1.75635	2.38221	1.7328	16.5674	12.0696	11.8201	35.7494	47.5759	52.7055	35.6287	31.618	32.2142	1.0399	0.810212	1.20201	8.69323	7.23594	7.51218	3.15133	4.07684	3.16361
SSTP_0000111700	3.05598	2.29144	2.94043	3.78291	3.94494	3.7187	7.35007	6.15568	5.60125	20.2512	26.991	25.0224	7.28538	6.51657	6.73791	2.21255	2.11555	1.80301	4.73089	3.13244	4.65372	3.76838	3.92948	4.01291
SSTP_0000111800	2.91547	3.85227	4.68632	11.1557	9.24296	10.7472	7.96116	8.66952	8.41624	3.86821	8.53147	8.32192	11.436	11.4356	12.0157	15.5985	14.5388	14.7246	12.7922	13.8297	12.253	13.3105	12.3533	12.1661
SSTP_0000111900	15.5609	15.874	12.8338	28.4683	25.5563	24.8238	5.36402	6.80026	6.70714	5.23346	7.68136	9.39754	10.6088	10.803	10.2666	24.0283	23.8787	22.001	8.28333	8.97444	9.34229	10.1592	10.0202	10.9346
SSTP_0000112000	20.9703	20.2244	16.7237	39.6048	40.4594	36.9534	13.3761	15.5342	13.4574	5.66326	11.8105	9.82213	8.21419	9.67995	8.79123	42.1048	43.5489	43.5084	17.2157	22.256	21.2816	23.5138	19.7457	22.8884
SSTP_0000112100	81.844	79.5362	67.875	662.724	629.779	614.325	130.926	152.071	149.525	27.1533	40.7446	33.6839	38.0378	40.2541	37.8722	430.496	424.821	431.993	144.608	176.983	182.976	98.0439	80.5544	94.2927
SSTP_0000112200	338.054	379.582	307.245	1156.1	1037.58	1047.72	432.449	514.451	479.798	216.241	186.539	227.607	364.719	367.174	368.091	801.142	834.158	869.009	554.898	656.45	606.831	514.593	495.139	531.36
SSTP_0000112300	1.75631	1.59404	2.29721	1.02293	2.00105	1.14871	3420.36	1561.45	2005.69	40.3508	7.52956	8.237	1.45127	1.66078	1.29283	0.68589	0.945247	0.944435	2791.14	855.846	5127.54	1196.49	1674.21	831.861
SSTP_0000112400	4.84741	4.71572	4.65569	2.31607	3.01111	3.2709	1.08638	0.483431	0.732472	281.242	556.914	606.99	6.58877	8.47787	8.22847	2.21255	3.15082	2.91916	2.22027	0.955395	1.49895	5.13469	8.08	4.56495
SSTP_0000112500	4.32052	5.3799	4.38002	89.9793	77.8124	85.9	25.4791	36.5151	32.3149	11.8827	20.767	20.3236	12.2487	11.056	11.6659	108.481	105.418	112.989	31.5791	38.6073	36.4454	16.9467	17.4125	15.4147
SSTP_0000112600	12.7859	9.53106	9.06634	17.1003	14.6744	16.0625	4.20974	4.2703	4.73952	35.2943	61.2991	80.0772	7.80784	8.52532	7.4984	16.4392	16.0467	15.0251	7.42938	5.27816	5.38576	5.53136	6.53277	5.73272
SSTP_0000112700	77.8396	78.9384	67.1093	172.354	152.518	164.752	60.1755	76.6399	74.6834	42.07	54.2857	70.2834	78.5863	76.7595	74.5733	119.389	124.03	123.163	87.0519	99.4237	95.9677	69.2632	66.703	64.5038
SSTP_0000112800	1537.3	1467.62	1106.4	19.3392	17.2281	20.3068	3.25915	2.52995	2.58519	1.82034	2.09492	3.05703	1.58189	1.56588	1.88601	7.30141	7.78704	8.37113	5.84103	7.53352	7.05901	62.5859	50.6658	67.9222
SSTP_0000112900	114.23	93.783	70.6929	10.0556	13.4166	15.2058	2.56319	1.75646	1.43622	1.97203	1.21444	1.13223	1.81409	2.246	1.96206	4.97823	4.9513	7.01887	2.59601	5.70104	3.99139	14.1039	9.67635	13.4188
SSTP_0000113000	91.9955	87.4068	82.3934	140.219	148.402	143.705	108.503	104.598	107.199	31.78	25.139	20.8897	66.7585	67.6964	68.1244	133.439	137.286	137.329	114.464	99.3767	126.4	57.6055	69.4536	59.2382
SSTP_0000113100	1.26454	1.09591	0.61259	1.54405	1.94388	1.5381	1374.33	472.505	610.58	227.264	22.3761	14.0114	2.81547	2.32509	1.82517	2.23467	2.6782	3.21966	1012	228.386	1443.56	307.663	687.242	173.765
SSTP_0000113200	55.4994	52.8027	39.8796	0.0772023	0.171519	0.369923	0.118823	0.306173	0.215433	0	0.212528	0	0.130614	0.0790846	0.167307	0.110627	0.0900236	0.150251	0.204948	0.344569	0.174297	0.969641	0.515745	0.955454
SSTP_0000113300	0.702524	0.43172	0.765738	1.08083	0.609845	0.954012	0.865712	0.805718	0.947905	0.581496	0.576861	0.707646	1.08845	1.01228	1.26241	2.05767	1.28284	1.20201	1.00766	1.55056	1.1155	0.903529	0.687659	1.04038
SSTP_0000113400	219.468	230.007	206.535	25.2451	22.7358	20.9688	16.0072	17.7258	19.2022	5.25875	6.22403	7.78411	21.5949	22.8396	22.4952	17.3021	15.6416	15.9266	27.0703	21.6922	26.6674	22.8747	26.1556	26.1794
SSTP_0000113500	68.0043	68.1122	50.9062	0.463214	0.343038	0.681437	0.577141	0.547888	0.646299	0.252824	0.303611	0.141529	0.914301	1.05973	1.2472	0.774392	0.810212	0.493682	1.12722	1.19033	0.714616	1.52057	0.884134	1.54996
SSTP_0000113600	73.7299	76.0824	72.0712	109.164	104.036	107.453	25.564	31.004	31.6686	17.0151	24.5925	25.8715	23.4235	23.8519	22.5408	93.5687	95.4025	102.45	35.8147	40.0796	39.0424	42.0692	39.786	43.0167
SSTP_0000113700	1.15916	0.929859	1.19455	0.308809	0.495499	0.272575	0.0339495	0.0966861	0.12926	0.126412	0.0303611	0.0849175	38.9521	17.3828	37.857	1037.04	1056.27	996.507	0.136632	0.219271	0.104578	0.198336	0.245593	0.27602
SSTP_0000113800	3.47749	5.24706	3.98184	0.115803	0.152461	0.272575	0.118823	0.0805718	0.071811	57.5428	67.3106	60.9142	27.6032	20.91	29.1723	55.4022	55.1844	50.9351	0.102474	0.078311	0.0871483	0.308522	0.270152	0.382182
SSTP_0000114000	32.6673	35.4343	44.5047	16.7722	25.8231	23.0521	148.886	129.898	115.63	236.315	288.4	284.106	156.157	168.387	160.828	11.9256	12.1757	13.3938	108.435	93.4877	103.096	50.1569	64.3698	53.5479
SSTP_0000114100	4.53128	5.97767	6.4322	1.91076	2.2488	2.10272	10.117	10.007	11.0158	2.57881	0.637583	0.537811	2.17691	1.77149	1.96206	0.68589	0.675177	0.450753	10.8793	6.29621	4.8803	10.8644	13.2374	12.3997
SSTP_0000114300	108.435	123.24	113.36	143.114	120.864	117.149	25.4621	34.9681	35.1156	10.7198	17.2451	19.5027	51.7523	55.8812	59.0898	131.381	134.608	134.217	49.4097	53.9563	44.2016	62.5198	60.6614	61.3189
SSTP_0000114400	0.73765	0.232465	0.490072	0.0772023	0.057173	0.0778785	0.101848	0.128915	0.0861731	1.03658	0.455417	0.33967	0.232203	0.221437	0.212936	3.11969	3.0608	1.97473	0.0512371	0.0626488	0.0697186	0.0661119	0.171915	0.0212323
SSTP_0000114550	0.140505	0.265674	0.275666	0.0579017	0.057173	0.0194696	0.067899	0.0644574	0.100535	0.455084	0.151806	0.113223	0.101589	0.0316338	0.0760487	2.19042	2.40813	2.42548	0.0512371	0	0.052289	0.132224	0.0245593	0.0212323
SSTP_0000114570	1.29967	0.498139	0.888256	0.0579017	0.0952883	0.0194696	0.0169747	0	0	0.93545	0.151806	0.0849175	0.0290254	0.0949015	0.152097	1.85854	1.66544	1.6313	0	0.0156622	0.0174297	0.110186	0	0.0636969
SSTP_0000114600	0.491767	0	0.459443	0.0772023	0.133404	0.155757	0.780838	0.483431	0.675023	1.69392	1.06264	1.13223	3.01864	2.49907	3.69597	12.346	13.0084	10.8395	0.17079	0.078311	0.139437	0.24241	0.221033	0.233555
SSTP_0000114700	0.0351262	0	0.061259	0.135104	0.057173	0.0389393	0.254621	0.338401	0.143622	0.10113	0.151806	0.169835	0.304767	0.173986	0.152097	6.43852	5.89654	5.83832	0.102474	0.156622	0.139437	0.0661119	0.0736778	0.191091
SSTP_0000114800	1.33479	0.664185	0.581961	0.0386011	0.0381153	0.0778785	0.169747	0.0966861	0.0574488	0.0505649	0.0607222	0	0.246716	0.237254	0.243356	2.38955	2.94827	2.25376	0.0853952	0	0.0174297	0.0661119	0.0245593	0.148626
SSTP_0000115200	0.491767	0.232465	0.428813	0.926427	1.29592	1.26553	0.101848	0.128915	0.0861731	0.10113	0.151806	0.0849175	0.217691	0.20562	0.288985	1.19478	1.01276	0.880041	0.222027	0.109635	0.104578	0.771305	0.859574	0.997919
SSTP_0000115400	7.76289	4.11795	3.39988	0.0579017	0.0190577	0	0	0.0322287	0.0143622	0	0.0303611	0.169835	0.870762	0.680128	0.638809	13.6072	13.2785	11.1186	0	0.0156622	0.0174297	0.264448	0.0982371	0.106162
SSTP_0000115410	0.140505	0.0332093	0.0306295	0.135104	0.114346	0.0778785	0.0169747	0	0	0	0	0.283058	0.304767	0.237254	0.441082	2.01342	1.86799	1.69569	0.017079	0.0156622	0.0348593	0.0881492	0.0245593	0.0849293
SSTP_0000115500	289.334	253.984	174.313	0.154405	0.133404	0.408862	0.220672	0.128915	0.186708	0	0	0	0.0870762	0.0949015	0.0760487	0.132753	0.0900236	0.128787	0.153711	0.344569	0.261445	2.04947	1.08061	2.12323
SSTP_0000115700	12.54	9.96278	7.87178	10.9241	8.80464	9.03391	4.02302	4.3831	4.75389	4.01991	4.55417	6.05745	4.00551	3.84351	3.89369	9.2042	9.90259	10.0239	5.36282	6.15525	5.61235	4.6058	5.45216	5.47794
SSTP_0000115800	25.9582	24.7741	20.4299	32.4829	28.1482	29.7496	19.6907	21.7221	24.4157	23.2851	20.7063	25.8998	23.7283	24.706	24.2595	27.9666	28.8976	30.5224	23.1933	22.2247	27.87	27.789	26.0574	29.8951
SSTP_0000115900	72.2897	60.6733	52.5909	30.8037	27.9195	28.562	10.9657	12.0052	12.3371	9.25337	15.7574	15.3984	12.7131	13.0648	12.7305	32.259	32.431	32.6474	11.9724	13.3912	12.5319	17.123	15.2022	17.3893
SSTP_0000116000	13.8046	10.9258	10.3528	4.22682	3.69719	4.18597	4.24369	4.2703	4.55281	4.47499	5.19175	5.37811	3.20731	3.87515	3.7568	4.02684	4.07357	3.92799	3.77447	2.72522	3.24192	4.16505	4.1014	4.50125
SSTP_0000116100	32.7727	30.4861	21.992	74.7318	66.8161	66.4499	10.4564	10.4743	10.5849	7.15493	6.19367	8.09547	14.2225	14.7256	14.7839	47.6583	46.9023	44.6889	14.056	10.7913	11.9742	20.1421	18.3212	17.8988
SSTP_0000116200	24.3073	25.704	21.3181	29.665	25.5182	23.8308	9.81141	11.7151	12.0642	3.46369	5.55608	6.82171	13.4678	13.7133	12.837	25.7319	24.8915	26.7232	16.4984	16.4297	16.1573	18.9741	18.0019	16.6674
SSTP_0000116300	17.528	19.4606	14.7022	18.7602	14.884	15.2253	6.02604	6.59077	7.16673	2.90748	3.46117	4.55724	9.92669	9.47433	10.1297	15.6648	14.6513	15.2612	9.15436	8.28531	8.8194	10.3575	9.89738	10.0429
SSTP_0000116400	159.297	144.693	129.563	124.759	133.251	126.592	4.12486	4.83431	3.5331	2.75579	5.25247	5.57625	8.54798	8.73094	7.86343	182.048	194.428	180.645	4.06481	4.74565	4.63629	21.3762	13.483	18.6844
SSTP_0000116500	142.261	121.313	96.1154	117.869	114.67	111.288	41.8937	55.385	50.8565	17.4702	54.8929	53.6679	70.3576	68.7878	76.4898	119.854	113.272	114.878	123.806	132.095	111.864	107.696	101.528	102
SSTP_0000116600	234.116	196.532	158.569	146.453	135.252	143.063	0.169747	0.467316	0.287244	0.480366	0.0303611	0.198141	0.333792	0.585226	0.57797	117.199	119.259	123.657	0.307423	0.516853	0.156867	11.9222	5.15745	8.9388
SSTP_0000116700	21.5675	17.933	17.7651	2.68278	2.76336	3.2709	4.22671	4.62482	4.42355	3.59011	0.698306	0.820869	0.812712	1.15464	1.17115	2.50018	2.00302	3.21966	2.08364	1.89513	2.30071	4.01079	3.21726	3.71565
SSTP_0000116800	13.9802	12.8188	11.1185	10.4802	11.8729	10.6304	4.32856	4.73762	4.46664	1.89618	2.48961	2.97211	3.03316	3.89096	3.74159	11.992	10.2177	10.539	4.66258	5.1372	5.43805	7.07397	6.33629	6.53955
SSTP_0000116900	128.597	137.32	134.402	274.068	286.17	281.297	110.964	130.913	125.439	56.1017	62.0581	86.1913	108.163	111.873	107.837	179.548	201.45	201.229	158.989	180.068	176.458	137.403	118.13	127.394
SSTP_0000117000	110.261	86.4437	57.4916	0.424613	0.190577	0.233636	0.186722	0.338401	0.186708	0.278107	0.27325	0.396282	0.493432	0.711761	0.608389	0.154878	0.270071	0.150251	0.187869	0.313244	0.174297	2.55633	1.03149	1.57119
SSTP_0000117100	28.7332	30.3533	37.1536	25.9207	30.6257	26.5566	59.8699	47.8596	44.9393	208.504	268.848	260.102	96.1031	96.7363	97.1142	21.0413	19.5351	19.2751	33.9019	29.3823	27.4691	41.6505	43.8383	39.7044
SSTP_0000117200	10.9945	13.8151	10.6591	37.1536	38.1915	36.0772	9.04754	10.4421	9.69448	3.46369	12.7213	16.3891	28.9238	29.0399	26.9364	26.4621	29.3477	28.7194	37.0103	38.9206	31.9311	55.0932	47.9397	47.9001
SSTP_0000117300	178.511	164.984	145.031	94.3605	73.372	84.3619	67.6444	64.1351	70.4035	101.231	73.5346	73.9348	96.3063	103.079	106.027	109.897	105.463	112.989	63.312	62.132	68.2894	66.7289	62.8226	64.1641
SSTP_0000117400	24.0614	17.0364	16.8769	5.59717	11.4918	7.30111	5.22822	7.13866	5.8885	2.85691	1.30553	1.4436	1.13199	1.20209	1.15594	1.65941	1.71045	1.80301	7.12196	13.1249	6.11781	25.0344	4.7645	10.234
SSTP_0000117500	12.9616	7.5385	5.9115	4.11102	2.59184	2.95938	3.59865	3.52904	3.15968	2.37655	2.88431	2.60414	4.65858	3.63789	5.26257	5.33224	3.8035	3.41284	6.71206	6.90703	6.10038	4.27524	3.78213	3.22731
SSTP_0000117600	8.9923	5.81162	5.02324	3.14599	2.4775	2.70628	2.64806	2.43327	2.70009	1.26412	1.36625	1.86819	2.72839	2.86286	2.6617	3.34095	2.81324	2.79038	4.54302	4.71432	4.02625	2.86485	2.62784	2.46295
SSTP_0000117700	5.02304	4.81534	4.50254	17.5635	15.4558	15.5757	6.7899	7.38037	6.93694	5.1829	4.2202	5.03844	9.14301	9.5376	9.27794	18.3863	16.5643	16.4847	6.66082	7.75279	7.77363	10.0931	8.17824	9.7244
SSTP_0000117800	25.045	19.4938	17.3057	44.2176	41.2979	42.619	17.3482	15.9693	16.1718	46.3933	41.9591	29.5796	14.7594	16.0542	16.0463	60.3362	59.9782	59.9072	19.2481	13.5165	24.0529	15.8448	12.0095	15.2448
SSTP_0000117900	24.1317	29.8551	28.608	98.4715	33.7321	41.1783	87.0635	160.789	171.714	39.921	38.6801	34.335	137.087	124.59	144.234	8.38556	9.1599	8.90774	96.8381	162.182	62.6247	103.509	83.084	143.106
SSTP_0000118000	8.53566	7.10678	7.68801	8.29925	8.25197	8.06043	13.9872	13.7455	14.0031	6.82626	7.04378	12.4263	11.2764	10.5024	11.5138	9.24845	8.82231	8.28527	17.8818	20.9404	15.9133	8.79288	10.6096	9.6607
SSTP_0000118100	36.2151	38.0246	28.271	35.764	32.398	35.6489	9.31914	9.97478	10.0535	6.0425	5.25247	6.68018	11.7118	12.3688	12.7914	31.0642	28.8751	31.9391	12.4335	11.8406	13.8566	17.7621	17.609	18.1324
SSTP_0000118200	166.006	140.01	103.712	71.8753	69.2174	74.1793	31.1487	42.1713	41.8514	25.6364	38.7408	46.6763	35.5852	34.9238	34.009	51.6851	54.0141	56.4729	40.3578	45.7493	43.3475	39.8434	38.2388	45.3522
SSTP_0000118300	50.1602	46.2605	49.4054	62.1092	56.506	59.3824	51.2468	61.8146	58.7844	62.6246	87.5311	105.298	66.5117	69.6893	68.1548	80.3155	83.2268	88.0041	56.7707	58.7333	65.9364	54.2118	52.7287	55.7773
SSTP_0000118400	59.7145	61.7692	51.7026	55.7979	54.7527	56.131	21.7277	27.1527	25.2344	35.1679	68.3429	59.6121	31.928	33.5635	33.8112	52.3268	53.9241	54.2621	24.1156	27.7378	27.5214	24.1308	23.626	26.1157
SSTP_0000118500	31.8946	29.2242	30.2313	40.7049	32.8173	35.4153	11.8993	14.7769	15.0659	8.69716	22.4065	19.6443	23.6992	24.3264	24.2747	32.7015	32.2509	31.7244	24.4913	21.4572	19.8698	24.7259	23.4541	22.8035
SSTP_0000118600	50.1953	47.1239	39.2977	59.5616	51.9512	52.3344	21.9823	28.1357	26.8142	19.1388	33.7008	38.8639	38.4732	36.0151	35.4235	58.7653	55.342	55.5929	36.6858	41.4265	37.16	40.9894	36.8143	38.664
SSTP_0000118700	13.9802	8.99971	7.07542	4.01452	3.39226	4.47802	3.54772	4.6087	4.2943	1.46638	4.25056	2.80228	3.75879	2.59397	2.84422	5.02248	5.24387	5.58075	4.90168	6.78173	4.68858	2.53429	2.7752	2.95129
SSTP_0000118800	72.7463	59.3782	51.0288	154.501	135.062	151.493	29.6719	44.5884	41.952	2.90748	3.88622	2.66075	3.59915	4.23893	3.92411	88.9223	86.2201	84.1191	41.1776	52.6877	54.5722	21.3101	22.1279	22.5487
SSTP_0000118900	30.5598	33.641	29.6187	86.8719	76.4403	81.6557	22.4915	31.4552	28.4946	12.5654	23.2566	19.9839	23.2639	23.9626	22.6625	78.5455	72.469	73.0434	34.1068	38.3567	36.9509	33.3204	32.2954	34.9696
SSTP_0000119000	56.237	60.0756	55.0412	220.239	195.665	199.564	35.1887	43.541	40.8461	17.723	41.3518	36.4296	47.8484	47.7196	46.4353	87.8382	87.8855	88.2403	64.6783	80.0652	65.5355	72.657	66.2855	67.8585
SSTP_0000119100	1288.29	1970.97	2534.53	4424.81	4462.69	3952.41	4037.14	4457.16	4185.23	677.62	513.376	602.037	948.884	961.163	977.651	2086.34	2009.1	2047.53	6542.74	6612.22	6329.82	5182.4	5789.31	5468.28
SSTP_0000119200	88.5882	77.7097	69.5903	138.81	125.418	132.452	139.023	126.353	127.637	718.375	651.519	713.534	174.951	177.687	169.452	176.539	169.109	169.333	108.896	108.273	123.838	108.886	118.13	111.385
SSTP_0000119300	528.544	505.379	524.347	1.89146	2.38221	2.99832	17.9593	7.26757	11.5472	97.0593	13.6018	9.51076	10.4637	7.84519	9.58213	15.0011	8.86732	21.2069	23.7911	4.60469	29.2644	11.0407	19.1562	6.11491
SSTP_0000119400	10.1866	17.6009	13.6608	36.4974	17.9904	22.9936	206.481	151.104	215.706	1157.51	12.2659	5.46303	129.236	106.464	124.765	43.0783	40.6906	37.7345	230.43	149.433	321.124	110.363	134.83	117.903
SSTP_0000119500	64.8781	60.4409	54.7656	41.0137	38.4965	42.8916	12.4085	12.7465	11.6477	8.3432	7.68136	7.58596	10.2605	11.4514	10.586	42.9677	43.2563	43.122	11.2038	12.3418	14.4666	11.7018	9.16061	11.6353
SSTP_0000119600	331.345	325.584	262.464	132.749	145.029	148.106	30.6564	36.8857	36.9826	20.8074	8.62256	9.39754	11.378	11.9418	12.6697	127.045	122.455	128.271	31.5621	30.463	40.0708	29.4418	25.7627	26.8376
SSTP_0000119700	83.4949	65.3226	59.6357	54.3697	49.5309	50.5042	38.2441	38.0621	41.8227	44.1937	41.4126	51.5732	46.9051	47.9411	49.5989	49.0743	43.5039	45.2255	45.9085	49.4143	50.4937	43.5898	39.8351	39.2585
SSTP_0000119800	44.2941	43.1056	38.3788	58.8281	51.0555	55.9752	30.7243	33.5984	32.4729	33.8785	77.7548	82.8229	43.6978	42.2312	43.4086	51.309	53.1139	53.2532	35.1657	37.1194	36.306	27.0838	25.6399	23.9288
SSTP_0000119900	24.6235	18.6304	18.2246	19.1655	16.3134	17.5811	11.5598	13.4071	13.2563	7.4836	7.55992	6.7934	9.52034	9.47433	9.8407	23.984	23.6762	24.0831	16.2422	16.7586	14.7803	12.0544	9.84827	12.1661
SSTP_0000120000	192.843	177.57	168.493	110.824	90.1427	87.2045	58.2743	65.6337	73.9366	162.945	224.399	244.081	152.862	150.324	151.443	80.9793	78.253	81.2643	71.5612	77.3713	74.7035	63.1148	58.8931	66.3297
SSTP_0000120100	8.21953	6.87432	8.14745	6.9289	7.87081	6.91172	36.5466	30.6173	31.5681	14.6132	6.28475	8.2653	15.5431	13.9663	15.6508	7.67754	6.81928	7.53401	32.9113	27.1426	50.0405	21.4643	27.0398	23.3131
SSTP_0000120200	22.0592	18.099	12.2212	17.1196	13.0926	14.3491	15.9053	15.5181	15.7697	9.15224	6.0115	6.2839	15.8914	14.7572	15.2858	3.96046	3.24085	3.39138	18.0184	18.5284	23.4429	13.9716	14.3426	14.1832
SSTP_0000120300	2.63446	2.05897	2.45036	0.694821	0.686076	0.700907	2.07092	1.57921	2.03943	8.0651	4.40236	4.10435	5.2536	5.56756	5.35383	2.52231	2.65569	2.51134	1.07598	1.20599	1.4118	1.56465	1.37532	1.12531
SSTP_0000120400	0.948407	0.697395	0.673849	0.810624	0.743249	0.817725	0.577141	0.386744	0.287244	1.08714	1.12336	1.27376	33.2196	24.1841	27.773	3.00907	4.07357	4.40021	0.683162	0.830097	0.784334	0.595007	0.785897	0.700666
SSTP_0000120500	48.9659	51.9393	48.5171	49.3902	46.0624	44.858	57.2728	58.0117	55.1365	117.437	166.956	144.133	80.2553	83.7031	82.2238	51.3311	52.0561	46.0412	59.0593	67.0499	63.7577	45.6833	51.4517	45.331
SSTP_0000120600	5.2338	5.61237	5.66646	0.308809	0.400211	0.486741	3.19125	3.28733	3.76289	920.66	1178.07	872.726	134.402	136.959	149.649	0.464635	0.742694	0.965899	1.7079	2.31801	1.39437	0.484821	0.736778	0.658202
SSTP_0000120700	20.5839	172.423	195.753	21.4622	60.2794	54.0867	0.067899	0.0966861	1.01972	859.046	711.118	444.855	5.47129	8.36715	7.89385	41.2862	40.0155	56.43	0.0341581	0.0313244	0.0348593	0.727231	0.221033	0.127394
SSTP_0000120800	0.421514	0.46493	0.64322	0.173705	0.171519	0.233636	0.695965	0.418973	0.746834	25.1813	26.7178	23.0976	3.07669	2.29345	2.38793	0.354008	0.405106	0.321966	0.256186	0.0626488	0.278874	0.330559	0.196474	0.254788
SSTP_0000120900	0.667397	0.298883	0.275666	0.907127	0.952883	1.05136	71.3449	35.6772	42.6988	2.70522	1.79131	2.37769	0.899788	0.964832	1.00384	0.553137	0.562647	0.665397	39.9137	18.3248	85.9282	16.1313	23.405	13.525
SSTP_0000121000	58.5202	63.5957	60.4014	194.53	148.288	201.53	115.683	155.922	145.92	21.0097	23.9246	27.4001	63.7398	65.0234	64.2155	118.216	120.316	121.896	205.41	247.854	220.45	140.995	149.271	141.768
SSTP_0000121100	201.905	205.731	201.113	142.786	105.789	115.416	90.0341	114.879	117.239	110.661	155.236	137.878	446.861	445.721	452.703	185.102	189.004	183.95	124.933	136.105	128.962	100.644	115.6	119.156
SSTP_0000121200	49.282	43.2053	44.3209	39.7206	30.3588	31.7744	28.7043	29.3765	27.5323	32.6396	36.7977	36.5994	45.6715	44.4772	45.1881	22.4574	23.0235	22.6235	26.0968	30.7762	26.5105	24.3292	29.0291	27.7719
SSTP_0000121300	11.6268	14.28	14.5184	41.033	34.361	34.7922	36.3429	43.4443	41.7078	43.8903	36.9798	36.5145	70.822	63.3784	72.9611	22.1476	20.2103	19.6829	48.9144	55.5852	56.8904	31.4693	34.5794	37.1353
SSTP_0000121400	8.39516	8.76725	9.40326	3.03019	4.55478	3.48507	40.4678	26.5726	27.7047	101.054	106.659	80.983	78.1219	81.9949	81.585	2.65506	2.52066	2.5328	28.0267	20.9717	22.5365	12.0324	14.2935	9.93672
SSTP_0000121500	14.6827	12.2874	12.2824	6.07968	5.18368	5.47097	10.7111	11.8924	13.127	17.6471	6.04186	5.97253	9.67998	9.80649	8.48703	3.76133	3.57844	2.91916	13.0996	18.7946	8.24423	14.6768	14.711	20.5741
SSTP_0000121600	102.639	128.088	133.238	219.139	194.159	188.875	101.56	114.815	103.178	30.971	112.215	84.8326	98.0478	101.529	98.9089	136.979	138.389	128.314	240.763	263.548	212.119	173.896	192.962	176.759
SSTP_0000121700	48.158	47.2568	43.6777	87.0456	80.8426	84.2841	18.3497	22.3184	21.572	15.8015	28.9341	25.7866	25.4117	26.7939	26.4041	57.6148	57.0524	55.0777	25.2599	24.8872	24.1924	26.2464	26.303	27.2198
SSTP_0000121800	48.0526	58.5811	54.3061	60.9319	56.1629	57.8832	20.4376	25.5896	24.4301	10.4416	20.1901	22.305	29.2141	29.0873	29.0962	59.2742	58.6954	58.555	39.0256	40.6278	37.2646	46.1241	41.1859	39.8955
SSTP_0000121900	358.779	371.446	321.824	109.28	116.938	110.12	135.187	158.275	140.046	314.261	537.847	402.424	121.762	129.778	120.035	135.187	129.341	127.949	131.696	128.837	148.692	99.7849	120.807	112.913
SSTP_0000122000	13.3831	14.1804	16.6012	31.6336	27.1381	27.8611	44.8643	44.4756	46.6771	25.3836	16.9719	22.0219	33.3647	38.1346	37.7201	39.1621	42.7387	41.4478	34.8583	36.1954	36.7766	34.29	39.3685	34.9059
SSTP_0000122100	88.799	77.0123	58.5943	3.532	3.65907	4.40014	8.97964	9.5397	10.4988	6.37117	5.52572	6.05745	10.1008	11.3882	11.818	8.25281	8.43971	8.71456	5.31158	5.3878	6.13524	14.8311	11.813	13.1853
SSTP_0000122300	0.105379	0.0996278	0.153148	0.212306	0.285865	0.330984	16.0921	5.80117	7.45398	8.79829	0.667945	0.67934	0.15964	0.142352	0.106468	0.354008	0.270071	0.300502	10.5207	2.19271	17.9003	7.3825	12.3533	3.37594
SSTP_0000122400	39.5872	40.4489	40.7066	159.828	145.105	154.628	51.111	60.4933	58.9568	22.5014	21.9511	22.8711	28.024	28.0434	28.4422	99.5868	98.0356	101.097	73.9864	90.4649	79.6709	69.704	71.9095	70.8735
SSTP_0000122500	3.0911	3.25451	3.03232	15.8265	13.7977	13.7261	6.02604	8.18609	8.17209	3.41313	1.97347	3.62315	4.23771	4.53946	3.77201	3.36307	4.38865	4.59339	8.09546	11.0888	8.59282	5.26691	6.65556	7.51624
SSTP_0000122600	65.7211	66.2525	58.4105	16.5792	21.497	17.0749	59.2079	57.1576	52.6949	67.1501	141.726	155.059	57.3397	55.1852	56.7779	15.4878	13.9537	15.1753	39.6234	38.6543	40.8725	31.8439	36.2004	30.9567
SSTP_0000122700	470.059	501.726	465.293	833.225	761.182	754.857	485.07	430.737	415.627	155.512	563.502	414.624	266.207	258.1	267.053	488.464	506.135	522.294	544.326	612.815	519.892	599.899	622.774	625.992
SSTP_0000122800	25.6772	26.4678	24.9324	48.4251	39.6399	42.4243	21.7447	24.8644	24.4732	17.0404	33.8526	36.1466	43.7703	41.9465	44.6254	54.2959	53.0689	52.9957	34.6704	35.1773	33.0292	23.8884	23.6015	23.7165
SSTP_0000122900	465.492	701.579	932.393	1572.22	1500.54	1341.11	1728.78	1897.14	1740.22	560.107	640.346	634.475	560.902	527.115	538.683	897.985	901.833	852.374	2692.66	2730.02	2666.44	2118.47	2378.49	2164.19
SSTP_0000123000	9.72995	9.46464	10.2915	4.96025	5.31709	5.56832	2.71596	3.75464	4.20812	13.9559	26.0498	26.0131	10.9136	10.0912	10.4187	2.63293	3.03829	3.06941	4.59426	5.21551	5.33347	4.05486	3.58565	4.45879
SSTP_0000123100	14.191	15.2431	20.5524	18.7409	15.1508	13.804	17.9423	19.0633	17.6368	10.7198	0.0607222	0.0283058	0.174152	0.173986	0.0760487	0.132753	0.0675177	0.107322	7.97591	12.89	4.60143	76.8661	52.0902	82.3389
SSTP_0000123200	106.994	118.889	121.599	316.201	304.56	300.553	168.78	154.794	154.623	275.73	415.583	332.056	259.618	249.892	258.018	227.207	228.277	226.385	169.954	167.852	171.63	133.26	138.858	137.819
SSTP_0000123300	7.76289	5.97767	6.18716	3.84081	4.44043	5.31521	17.484	21.0453	20.1502	6.64928	7.16522	8.37853	12.2632	11.3091	12.3199	1.43816	1.44038	1.22347	15.5419	23.9945	17.4471	7.69102	10.8061	7.04913
SSTP_0000123400	38.1119	35.9324	38.6238	18.5285	29.7299	25.1742	73.5346	36.918	46.1026	20.8833	20.8581	28.8436	14.7594	12.4637	14.0386	4.11534	3.26335	2.31816	53.5769	15.067	22.9723	23.2494	50.543	16.7311
SSTP_0000123500	0.316136	0.365302	0.306295	0.250907	0.228692	0.116818	1.10336	0.982975	1.00535	1.4411	1.48769	1.18885	4.35381	3.95423	4.94316	0.177004	0.135035	0.150251	0.461134	0.391555	0.470601	0.617044	0.638541	0.55204
SSTP_0000123600	34.0373	38.3235	38.7157	15.5756	18.2191	17.7368	86.4863	81.9576	83.6167	113.645	86.347	92.9564	74.4066	78.6892	77.2502	4.29234	5.22137	5.28025	60.0499	53.7684	68.394	41.6064	46.0977	40.0866
SSTP_0000123700	150.164	219.248	209.261	500.908	542.61	521.65	26.9729	33.1311	26.6706	14.1834	15.1502	13.1905	26.1954	28.9608	29.4004	252.562	263.904	268.434	51.9886	63.9018	51.5569	315.398	251.732	312.901
SSTP_0000123800	88.0262	104.144	93.1137	195.688	220.516	242.378	22.5255	27.1527	22.7784	4.87951	6.52764	6.2839	9.09947	10.9928	10.8445	138.196	146.491	153.964	26.4896	31.7316	32.7677	55.0492	44.6487	54.8006
SSTP_0000123900	1.51043	1.26195	1.37833	0.34741	0.514557	0.506211	2.30857	2.38492	1.98198	0.758473	0.0910834	0.67934	0.261229	0.61686	0.288985	0.818643	0.562647	0.708326	0.666082	0.814435	0.400882	1.4765	0.761337	0.849293
SSTP_0000124000	103.833	88.4695	64.4751	0.0965029	0.0952883	0.0973482	0.0339495	0.0483431	0	0.126412	0.485778	0.566117	0	0.0632677	0.0456292	0	0.0225059	0	0	0.0469866	0.0174297	0.925567	0.147356	0.806828
SSTP_0000124100	355.231	439.491	484.896	96.5222	171.576	126.864	293.731	224.553	206.701	414.126	579.472	576.137	43.1753	40.8235	34.9976	26.6391	26.737	21.8293	110.689	117.529	116.238	223.194	225.012	260.011
SSTP_0000124200	56.3775	62.8651	53.571	82.4713	77.355	79.7671	55.1679	83.1339	68.9242	11.4782	18.5506	19.248	48.0661	47.9411	45.5227	75.4479	79.1532	77.9588	47.326	66.721	46.8335	71.9077	74.2918	83.6765
SSTP_0000124300	21.1108	24.442	20.8587	34.6831	33.2747	31.3851	13.0366	16.8073	14.6063	8.29264	28.1751	24.1732	31.391	32.6303	31.18	40.1799	44.7192	44.3884	29.6663	34.4412	26.4931	38.7636	34.1128	34.7361
SSTP_0000124400	14.0856	13.5494	16.0805	28.9509	29.3869	30.1001	8.11393	9.52358	8.53114	4.07047	9.16906	9.59568	18.6198	17.5251	18.4798	28.0772	27.9523	26.9379	19.658	20.6115	17.5168	25.4751	22.3489	24.0137
SSTP_0000124500	51.5652	42.8732	39.1139	92.9515	90.6954	98.9836	14.4625	15.5987	14.5633	6.67456	11.9319	10.5864	13.8887	14.5516	14.2819	67.2393	67.1801	68.2354	17.9671	18.7163	17.5865	25.1225	21.1455	23.2918
SSTP_0000124600	23.4994	25.4383	25.4531	44.8738	48.7685	45.8315	15.5658	15.6631	15.9708	6.32061	10.8693	10.9827	16.9799	18.3002	18.419	32.1262	33.4437	32.1108	31.6645	38.8579	27.9049	39.8434	36.2495	36.3285
SSTP_0000124700	34.0724	23.6782	16.2949	0.714121	0.533614	0.623028	1.8163	2.01429	1.98198	13.5008	17.6398	21.5124	7.48856	7.79774	7.4984	0.287631	0.157541	0.257573	1.43464	1.22165	1.37694	1.05779	0.859574	0.870525
SSTP_0000124800	3.96926	2.856	3.09358	1.25454	1.44838	1.10977	16.2109	15.3086	15.109	57.4922	52.6462	92.6733	11.3634	10.4233	10.8598	1.06202	0.720188	1.03029	15.781	14.4249	20.4624	10.6661	12.1814	11.9326
SSTP_0000124900	18.2656	23.7446	17.7345	118.737	80.5567	135.898	116.26	173.535	154.494	3.61539	3.52189	9.7089	13.8887	13.9663	12.7458	14.8905	16.0692	15.0036	188.587	238.864	247.728	59.104	74.4146	52.5712
SSTP_0000125000	136.535	152.663	123.192	566.375	528.583	543.32	112.984	138.487	126.66	107.021	192.368	223.078	179.058	184.457	179.277	275.108	276.417	282.343	182.677	249.107	204.764	110.253	111.646	110.026
SSTP_0000125100	29.7519	38.7552	34.7339	57.535	62.7569	51.2246	21.4221	28.0229	25.6221	29.6057	61.208	117.299	59.923	62.3503	58.5727	84.8291	92.9943	88.7339	68.0258	63.103	54.1714	53.5506	53.8585	52.274
SSTP_0000125200	2.42371	2.5239	2.41973	6.8324	5.43143	5.0037	3.17428	3.46459	4.39483	8.97526	13.1767	21.3709	7.60466	8.09826	7.75696	5.35437	4.05106	3.99238	9.00065	8.45759	7.37274	8.46232	8.52207	6.9642
SSTP_0000125300	21.0406	19.1285	17.7651	5.79017	5.92693	6.30816	13.7326	13.4555	12.0068	25.2066	35.5225	28.6172	19.9695	19.8344	20.4115	9.44758	8.86732	10.3673	8.98357	10.2901	11.3118	7.73509	7.93264	7.17652
SSTP_0000125400	12.0834	19.0621	26.4639	67.9959	87.4556	79.4945	28.212	26.1858	24.2147	3.38785	1.82167	1.89649	13.2646	7.22833	11.4834	26.4842	26.737	24.7914	16.9253	17.4947	21.2467	37.9042	21.0473	23.2069
SSTP_0000125500	484.776	429.296	308.133	0.193006	0.114346	0.739846	0.0339495	0.0161144	0	0	0	0.0283058	0.0145127	0.0474508	0.0608389	0.044251	0.0225059	0.0643933	0	0.109635	0.0174297	2.73263	1.54723	3.43963
SSTP_0000125600	71.833	62.7655	50.5081	0.193006	0.228692	0.272575	0.067899	0.0161144	0.0143622	0.278107	0	0.141529	0.174152	0.20562	0.167307	0	0.0225059	0.0429289	0.0512371	0.078311	0.0697186	1.1239	0.270152	1.06162
SSTP_0000125700	289.65	275.903	192.813	1.96866	3.64001	3.44613	0.0339495	0	0.0143622	0	0	0	0.551483	0.300521	0.365034	0.398259	0.472624	0.450753	0.17079	0.0626488	0.156867	3.81245	2.28401	3.5458
SSTP_0000125800	2.45883	4.45004	6.30968	2.21957	2.2488	2.00537	16.7032	16.3883	17.7373	33.1706	10.2317	5.68947	6.32754	7.94009	8.48703	0.995647	0.7652	0.858577	10.1108	12.3575	13.8391	16.3737	14.6373	12.5908
SSTP_0000125900	38.0768	41.9433	35.3465	5.67437	6.99416	6.83384	28.1611	32.6799	29.3276	15.22	25.4426	29.7211	28.5465	29.2613	26.6779	2.87631	3.03829	3.39138	27.8218	27.2522	30.1359	20.8693	20.7526	19.7248
SSTP_0000126000	39.1657	37.128	25.8513	36.9992	33.1222	34.656	3.76839	5.23716	5.98903	6.34589	11.8712	12.4546	11.973	11.3249	10.373	24.4044	25.2966	24.1904	8.38581	8.5359	7.86077	7.09601	6.55732	7.32515
SSTP_0000126100	555.24	520.555	398.98	208.774	167.536	152.038	222.59	270.866	287.79	235.936	62.6046	84.0683	97.7576	112.87	109.525	127.155	133.933	132.822	187.682	235.716	198.925	193.223	240.312	228.184
SSTP_0000126200	1089.54	906.513	652.623	4.45843	4.87876	5.17892	4.8378	3.64184	3.0017	1.03658	0.667945	1.4436	2.17691	2.59397	2.8138	1.41603	1.28284	1.05176	3.46704	4.60469	3.60794	10.8203	6.06614	11.1682
SSTP_0000126300	32.2107	35.0026	32.161	32.2513	29.8634	30.3142	8.89477	12.3436	11.9063	4.09575	8.31895	8.57667	15.5286	17.2721	15.4835	28.9401	28.5375	26.2081	16.9082	19.4681	15.6518	17.74	17.5599	18.4296
SSTP_0000126400	17.0362	11.8889	11.6392	18.4706	15.4367	19.4307	4.71898	5.28551	4.89751	1.74449	1.30553	2.49091	4.2232	4.98233	5.03442	24.6478	25.3641	23.9972	5.63608	8.207	5.64721	9.454	9.18517	9.38468
SSTP_0000126500	49.4225	29.4566	25.0856	16.1546	12.8639	15.712	2.64806	2.78778	2.51338	1.49166	0.941195	1.58513	2.88803	2.40417	2.46398	18.7182	18.95	18.6955	2.51062	3.21075	2.66674	6.25859	4.39611	5.69026
SSTP_0000126600	30.068	28.8256	25.9126	10.1328	7.54683	8.68346	70.3943	125.515	157.022	61.6891	1.30553	0.990704	3.3089	3.03685	3.22446	5.26586	5.78401	6.01004	157.998	191.47	169.782	79.4445	99.7352	115.461
SSTP_0000126700	242.195	252.789	241.973	396.936	354.263	366.38	204.223	245.051	244.962	107.476	167.776	152.427	211.494	203.548	220.556	334.382	370.694	404.669	244.264	262.984	219.736	201.399	217.374	229.84
SSTP_0000126800	0.316136	0.199256	0.153148	0.154405	0.0952883	0.0778785	0.662015	0.499545	0.675023	7.25606	2.5807	3.84959	0.53697	0.648494	0.669228	0.221255	0.135035	0.214644	0.580687	1.01804	1.23751	0.925567	0.392948	0.27602
SSTP_0000126900	11.5214	8.90008	8.91319	7.52722	7.45154	8.41088	42.0465	34.5975	31.8123	29.2265	16.5468	16.3891	10.1299	8.57277	9.00416	8.65106	10.0376	10.26	24.8842	22.1307	28.3755	29.0011	26.524	31.0204
SSTP_0000127000	17.3875	26.0029	29.7106	19.5129	22.3927	20.9493	42.5557	38.5294	40.9466	316.005	237.94	340.038	76.2643	77.2815	81.874	5.42074	4.65872	5.60222	30.2299	21.5199	21.9614	44.4933	56.167	50.2781
SSTP_0000127100	93.4005	80.0675	71.7649	22.2536	25.3086	23.4414	849.416	783.834	811.277	71.7768	6.16331	8.49175	4.06356	3.71698	3.31572	17.2136	16.5643	18.2877	750.607	505.874	1434.93	304.291	335.676	341.968
SSTP_0000127200	29.9978	34.9694	31.7934	160.87	133.689	145.867	28.5685	37.2241	35.331	8.89942	11.7498	17.861	31.957	34.3702	30.678	70.2042	72.9866	73.2366	58.6323	66.6114	64.1063	60.8229	61.0052	60.4909
SSTP_0000127300	32.4917	32.9436	25.5756	65.3903	55.9152	61.894	14.768	18.3542	18.2113	9.15224	21.0403	19.5027	22.4512	23.5198	22.7842	70.9785	71.3887	73.1078	20.7852	24.1824	22.5365	23.2273	21.3174	21.7631
SSTP_0000127400	12.9616	9.53106	8.54563	35.2042	30.6638	30.5089	4.61713	5.34996	5.38582	1.08714	2.00383	4.27418	7.8804	7.5763	8.03074	29.095	26.2194	26.1222	17.2498	20.6741	12.7934	20.8914	18.223	17.0283
SSTP_0000127500	533.707	810.937	996.194	1598.15	1465.72	1326.19	1375.89	1439.62	1425.73	276.059	186.66	182.742	446.803	436.42	440.246	880.218	884.504	846.815	2109.36	2272.74	2154.53	1820.17	2130.27	1961.93
SSTP_0000127600	27.7848	27.8626	24.9324	49.0427	45.3763	45.4616	25.8865	29.0219	28.9829	26.8247	51.9479	49.422	48.2983	46.7232	47.4087	38.1001	32.9261	34.2572	62.0311	48.8504	44.5851	34.5986	38.8036	36.371
SSTP_0000127700	328.149	510.825	619.39	842.2	855.517	753.981	869.107	931.941	899.246	161.226	236.665	210.992	354.125	347.387	344.668	507.514	530.824	486.921	1433.56	1429.4	1368.98	1106.23	1304.61	1151.13
SSTP_0000127800	146.02	133.634	106.713	133.927	115.852	111.133	67.0333	75.3829	79.7245	66.4169	51.2192	57.2061	66.9181	73.3114	71.1664	88.1922	78.7481	73.022	65.464	65.7969	68.0454	74.442	88.9045	83.7827
SSTP_0000127900	105.835	100.757	80.28	84.247	85.6261	82.3176	38.4139	45.5392	52.2497	23.184	21.8296	29.9193	39.7503	35.9993	36.3513	75.293	73.5267	76.6495	59.0252	66.4547	71.0084	57.4292	52.7533	62.6353
SSTP_0000128000	1.08891	1.0627	3.09358	0.308809	0.457384	0.506211	206.43	41.5911	69.987	1.74449	0.182167	0.226447	0.304767	0.20562	0.288985	0.221255	0.697683	0.622468	100.818	12.0286	108.465	71.3568	130.827	28.239
SSTP_0000128050	1.82656	0.996278	1.0414	1.04223	1.18157	1.83015	1.10336	1.41806	1.46494	0.657343	1.12336	1.24546	1.97373	1.53424	2.17499	1.0399	1.23782	0.858577	1.48588	1.51923	1.96955	2.40207	1.22796	1.71982
SSTP_0000128200	1.44017	1.62725	1.92966	1.64055	2.30598	2.10272	133.32	78.7831	102.058	64.6977	4.46308	7.38782	1.49481	1.01228	1.33846	0.486761	0.652671	0.558075	163.429	63.244	255.414	69.6158	78.7125	63.6545
SSTP_0000128300	37.7255	38.722	42.8507	72.9755	90.1237	87.8665	116.718	108.337	98.9842	90.9156	99.7666	100.401	88.8468	82.9281	83.0756	79.1871	76.1824	73.7088	69.5288	57.3707	73.2045	43.7	46.9819	43.5899
SSTP_0000128400	0.667397	0.531348	0.520702	0.984329	0.724191	0.856664	1.56168	1.30526	1.12025	0.910168	1.21444	1.9248	3.58464	2.81541	2.88985	2.41168	2.25059	2.74745	1.28093	1.56622	1.60353	0.837417	0.687659	0.488343
SSTP_0000128500	6.46322	7.27283	9.09697	16.4055	21.3255	19.6449	25.8356	23.8815	22.247	15.8268	17.4576	17.6345	18.3586	17.8731	17.9171	18.696	19.22	18.2018	16.6008	13.2659	16.8022	9.32178	10.1184	10.4038
SSTP_0000128600	16.3688	17.9994	20.6137	13.742	16.4277	14.9916	26.4636	18.1125	18.2687	14.6638	9.19942	14.6624	20.579	23.3616	20.7765	4.29234	5.28888	4.7651	30.5373	14.4719	17.4994	21.883	36.3232	17.8351
SSTP_0000128700	54.1646	47.4892	51.9477	159.153	155.206	155.056	94.5663	90.8044	90.726	95.871	109.3	100.91	80.0231	79.5433	76.7027	140.696	141.359	137.63	83.0041	86.3144	90.2682	63.4013	70.4605	59.8327
SSTP_0000128800	0.351262	0.265674	0.367554	0.231607	0.381153	0.369923	3.12335	2.96504	2.72882	6.34589	9.59411	10.8411	4.17966	3.51136	3.57429	0.132753	0.202553	0.0858577	1.96409	2.17705	2.14385	0.683156	0.564863	0.679434
SSTP_0000128900	0.421514	0.531348	0.796367	0.656219	0.476441	0.739846	5.22822	4.67316	4.30866	3.03389	4.15947	4.78369	1.45127	1.61333	1.32325	0.154878	0.112529	0.128787	3.5866	3.32039	4.56657	1.23409	1.449	1.4438
SSTP_0000129100	1.89681	1.7933	1.53148	0.135104	0.152461	0.194696	0.373444	0.402859	0.359055	0.429801	0.637583	0.396282	1.29163	1.09137	1.30804	0.110627	0.247565	0.107322	0.444055	0.610826	0.366023	0.771305	1.03149	0.785596
SSTP_0000129200	13.6992	9.39822	7.65738	1.91076	2.6109	2.72575	1.15428	1.03132	0.904818	2.47768	2.03419	2.51922	10.6378	7.67121	10.5099	0.862894	1.01276	0.858577	1.28093	2.50595	1.74297	3.1293	3.09447	5.20192
SSTP_0000129300	2.77497	0.929859	0.857626	0.521115	0.32398	0.292045	0.0339495	0.161144	0.172346	598.486	15.636	11.9734	0.0870762	0.173986	0.334614	0.154878	0.0675177	0.257573	0.990584	0.125298	0.976061	0.374634	0.122796	0.191091
SSTP_0000129400	1046.41	1023.51	717.466	539.2	501.197	510.182	245.438	360.027	369.984	168.052	178.888	208.048	340.686	323.488	341.778	332.104	349.224	373.996	424.004	541.865	493.573	296.754	303.381	337.679
SSTP_0000129600	5.33918	9.29859	8.97445	33.2742	16.1228	14.719	48.8873	53.0807	53.3843	32.5891	16.5164	16.0494	121.66	115.511	114.757	25.1345	18.2073	16.6135	36.2759	38.623	55.3217	50.3993	42.8559	64.1641
SSTP_0000129700	0.983533	1.49442	1.43959	3.3197	2.85865	2.06378	17.2124	16.1788	14.4627	7.4836	2.88431	2.46261	21.9287	22.2386	20.1073	2.58868	2.07054	1.67423	15.1662	20.1573	24.3841	14.5005	13.4094	17.1557
SSTP_0000129800	1.29967	0.89665	1.22518	0.907127	1.7533	1.94696	46.6806	22.5923	29.5143	34.1818	76.7529	49.8749	0.667585	0.648494	0.56276	0.24338	0.360094	0.450753	50.7247	15.5056	57.4133	13.9276	29.5448	13.5038
SSTP_0000129900	46.2612	175.013	607.781	0.656219	1.7533	1.40181	4.20974	0.966861	1.39313	11.3771	0.698306	0.67934	0.69661	0.838297	0.745277	0.420384	0.270071	0.321966	1.11014	0.28192	0.418312	148.531	77.2389	94.6537
SSTP_0000130000	3.19648	2.45749	4.07373	2.29677	2.13446	2.41424	3.76839	3.0295	3.33203	2.60409	3.97731	4.98183	1.88665	1.88221	1.65786	2.87631	2.76822	2.48987	3.31333	2.66257	4.02625	3.08522	2.06298	2.78143
SSTP_0000130100	219.855	184.013	144.939	71.277	70.4562	74.6466	17.467	21.5288	20.2938	13.2733	25.4426	22.7296	26.0068	26.5408	26.0695	52.902	57.5025	60.1648	29.1368	33.8147	29.6304	34.6867	33.9655	36.6045
SSTP_0000130200	9.02743	10.8926	9.6483	17.467	20.7919	20.9299	1.30706	1.62755	1.824	0.910168	1.73058	1.69835	4.1071	3.90678	3.68076	13.6957	13.6836	14.2953	2.40814	2.55294	3.01533	3.92264	2.97167	3.09992
SSTP_0000130400	1.36992	0.763813	0.551331	0.887826	0.686076	0.661968	0.662015	0.564002	0.402141	4096.06	21.101	1.64174	1.16102	1.26535	1.03426	0.221255	0.270071	0.257573	20.2216	0.313244	5.64721	0.771305	0.687659	0.445879
SSTP_0000130500	19.5302	15.0438	16.6318	6.17618	9.9481	9.30649	14.106	19.5145	18.2543	18.2792	4.03803	3.62315	15.7898	15.1842	14.7991	1.92492	1.44038	1.52397	22.5443	14.2056	19.0332	12.5613	13.6304	15.3297
SSTP_0000130600	43.4511	40.2828	38.195	60.9319	56.0295	57.9416	29.1117	33.4534	35.1586	25.7122	39.682	46.1951	42.6528	43.2435	45.1881	66.3101	63.3766	61.3239	33.1333	34.3159	33.3429	37.199	38.3125	40.4688
SSTP_0000130700	132.566	127.158	89.867	97.4293	91.6483	92.7534	44.3041	54.0153	58.4685	36.2297	46.1489	50.0447	61.5049	59.0604	61.0671	91.6438	88.088	86.7163	64.2172	64.5909	64.664	56.3273	60.5386	63.4422
SSTP_0000130800	18.652	14.3132	13.8445	6.7359	10.6723	10.0074	35.7149	37.8204	30.5771	1.4411	0.607222	0.396282	1.17553	0.996466	1.07989	4.7791	5.13134	4.59339	30.2641	34.7231	30.2579	22.8747	26.3767	24.6295
SSTP_0000130900	2.10757	1.85972	2.97106	1.79495	2.55373	2.45317	5.78839	5.73671	6.08957	0.505649	0.0607222	0.113223	0.174152	0.110718	0.212936	0.398259	0.225059	0.38636	4.83337	5.63839	4.98488	4.14301	4.93641	3.63073
SSTP_0000131000	18.8276	15.7744	15.3148	15.9423	17.4187	16.335	29.1796	21.0937	20.3656	29.454	14.0572	11.6054	3.88941	3.71698	3.23967	5.79688	5.24387	4.40021	16.5667	22.3656	22.2751	17.9604	21.6613	17.3893
SSTP_0000131100	24.2722	23.8775	25.2081	23.6625	22.9645	25.0574	25.2584	16.2594	15.5973	63.6106	54.4678	42.204	11.2328	11.6887	12.6545	11.4831	11.8606	10.9683	12.9288	11.543	11.643	16.55	18.1247	13.164
SSTP_0000131200	144.333	145.656	133.055	128.561	111.907	121.179	122.846	127.191	131.012	123.252	128.762	130.15	122.937	122.85	124.111	101.091	98.4408	97.0836	129.732	134.742	131.176	91.7192	100.767	103.656
SSTP_0000131300	18.7574	20.2244	17.3363	20.3814	16.4849	16.1793	8.65712	8.28278	9.0769	10.4922	27.9322	22.8428	20.9418	19.7079	18.6928	38.3877	36.7521	35.5022	10.0083	12.1695	10.4752	9.91678	9.70091	10.9771
SSTP_0000131400	42.7134	50.1792	42.1462	82.2783	85.6832	80.6432	34.1702	38.8195	36.9683	21.667	49.2761	66.3489	51.4911	57.7792	55.4547	65.248	74.5395	73.8162	84.6266	108.837	82.0937	83.323	78.2213	80.789
SSTP_0000131500	40.641	48.884	46.8325	151.259	138.721	148.962	48.3611	55.8362	51.9624	25.156	34.551	39.8263	63.7833	70.4486	64.4132	137.045	145.073	151.968	74.7379	87.5831	78.66	66.8832	69.6746	66.3934
SSTP_0000131600	0.210757	0.332093	0.183777	1.00363	0.362096	0.52568	7.38402	12.2308	12.6962	11.8069	0.333972	0	0.145127	0.158169	0.197727	0.619514	0.652671	0.794184	13.0313	14.2213	22.6237	12.7376	11.5183	16.9009
SSTP_0000131700	4.74203	5.84483	4.87009	4.59354	3.04923	3.38772	64.538	113.203	129.044	43.1571	0.242889	0.0849175	0.435381	0.521958	0.304195	0.531012	0.450118	0.407824	144.933	140.897	151.133	61.5722	73.8252	85.6512
SSTP_0000131800	64.0702	61.1715	50.018	51.5325	45.8337	44.3908	15.0396	20.4813	21.0406	6.1942	11.2033	11.4356	26.7324	27.2842	27.7426	74.0761	70.8485	67.6129	25.926	27.5028	25.4996	31.1387	29.6922	31.6786
SSTP_0000131900	202.011	185.905	154.924	168.069	140.322	133.581	129.517	139.905	151.349	80.8785	47.1205	45.9687	67.3099	71.2869	72.155	112.021	109.379	109.812	104.746	128.461	114.095	115.079	142.959	133.19
SSTP_0000132000	34.0373	26.3349	22.7884	0.598318	0.590787	0.837194	0.152773	0.161144	0.100535	0.10113	0.0607222	0.169835	0.130614	0.395423	0.441082	1.26115	1.03527	0.880041	0.375739	0.579502	0.331163	2.13762	1.17884	2.48418
SSTP_0000132200	30.9813	36.0985	36.9086	15.1702	15.0746	15.05	1.20521	1.69201	1.56548	0.480366	0.516139	0.877481	2.10434	1.9613	1.73391	18.2978	17.5096	17.1071	2.57893	2.55294	2.45758	11.1068	7.58881	9.68193
SSTP_0000132300	12.9616	125.332	502.508	3.2425	6.65112	4.45855	2.80083	0.725146	1.7091	0.126412	0.0303611	0	0.406356	0.490324	0.273775	0.309757	0.472624	0.364895	2.49354	0.469866	3.05019	116.026	43.6173	75.6295
SSTP_0000132400	41.6245	33.6742	39.0833	5.53926	8.27102	7.49581	178.014	146.463	160.253	31.6536	37.7085	38.6375	12.4519	13.6975	12.5024	3.54008	4.16359	3.82067	142.525	84.6386	162.81	70.9381	85.2698	70.1516
SSTP_0000132500	23.3589	19.6599	19.9398	0.0579017	0.0952883	0.0778785	0.220672	0.0966861	0.114898	0.0758473	0	0.0566117	0.333792	0.316338	0.471502	0.265506	0.247565	0.107322	0.119553	0.156622	0.0697186	1.16798	0.221033	0.934222
SSTP_0000132600	85.9889	57.8173	60.9527	14.2824	17.2853	11.5066	174.551	206.554	230.614	118.423	62.3314	155.739	91.6042	87.7048	85.3266	15.0453	16.5643	14.7031	382.553	302.14	376.969	162.679	180.732	210.964
SSTP_0000132700	38.8144	48.1534	52.499	33.3707	28.7961	33.0984	20.5225	24.4616	19.5757	19.6192	34.0955	27.4284	18.286	16.5287	16.9589	26.0417	29.7753	32.5401	24.2352	24.1355	27.9397	23.1392	22.7664	25.1603
SSTP_0000132800	126.454	164.187	137.649	128.773	113.641	116.059	44.6096	43.2348	46.9069	95.0367	162.584	100.939	78.9201	73.8966	77.4176	106.158	112.214	126.297	45.1741	42.1	44.9336	80.348	81.2666	79.9609
SSTP_0000132900	2520.23	2360.68	1976.25	2221.32	2336.45	2276.2	990.884	996.141	936.156	1601.84	1399.77	1410.03	1461.47	1596.35	1530.75	1988.06	2149.36	2338.18	1194.27	1049.35	1263.32	996.064	979.301	1017.11
SSTP_0000133000	8.14927	5.28027	4.59443	6.00248	5.64107	5.74354	12.7311	7.76712	9.57958	12.8688	7.86353	7.38782	7.35794	8.05081	6.76833	8.27493	7.40444	8.39259	14.8075	7.65882	24.4712	10.0931	13.2866	10.0429
SSTP_0000133100	52.7595	60.3744	67.875	80.8694	67.083	57.5912	216.275	185.202	188.475	187.95	127.517	125.735	115.245	126.63	126.621	80.2491	80.0985	69.0511	228.176	200.257	198.959	159.175	258.142	152.002
SSTP_0000133200	43.6267	36.7627	25.7288	0.0772023	0.0381153	0.0973482	1.08638	0.564002	0.876094	0.227542	0.0303611	0	0.130614	0.0790846	0.106468	0.177004	0.0450118	0	1.11014	0.485528	1.98698	1.60872	1.30164	1.50749
SSTP_0000133300	0.597145	1.7933	1.28644	51.8799	41.1836	46.4546	8.04603	12.118	12.0499	0.682626	0.0910834	0.0566117	1.77055	1.72404	1.55139	26.9267	25.9043	24.3621	11.1014	15.4429	13.63	7.73509	7.76073	6.94297
SSTP_0000133400	17.4928	14.3796	13.6608	9.14847	11.0534	11.0198	18.6043	16.3722	13.8452	1.97203	2.45925	1.52852	5.15201	4.82416	3.93932	8.29706	9.51999	8.22088	17.4377	19.8753	14.6758	14.0378	16.0372	14.8626
SSTP_0000133500	93.3654	90.5285	91.4904	57.4385	52.8088	57.4938	14.6492	11.2478	11.4898	18.9113	28.8431	22.8711	10.4491	9.96466	9.65818	71.1998	70.9386	73.7303	16.9253	13.7984	17.6388	43.127	36.5933	42.4222
SSTP_0000133600	48.8254	56.7546	55.0719	139.601	129.973	128.11	38.4818	48.1819	49.607	39.3142	41.8376	48.0916	40.3598	40.3015	39.013	69.5846	67.5627	66.8188	60.6647	69.8534	64.6292	78.1663	73.8006	78.1774
SSTP_0000133700	18.7223	18.8297	20.0623	36.6325	27.6336	31.9691	8.24973	11.28	10.4988	4.42443	8.37967	10.9544	19.7808	19.4232	19.4989	47.6362	46.3396	48.4667	18.5991	17.6356	16.8022	19.1945	19.5246	19.3639
SSTP_0000133900	0.878155	0.46493	0.857626	0.250907	0.304923	0.253105	3.7005	2.3527	2.54211	30.6423	30.938	41.6379	6.44364	6.12115	5.94701	0.486761	0.405106	0.665397	1.17845	1.31563	1.4118	1.16798	1.03149	1.29517
SSTP_0000134000	31.3677	26.3682	22.6965	22.2922	24.3747	25.6026	28.0932	25.3479	20.3225	63.5095	102.256	77.6995	77.672	76.5539	76.7027	39.9586	41.4558	39.838	15.7127	15.6935	14.8675	23.8003	26.1802	26.6253
SSTP_0000134100	319.683	282.146	233.734	106.346	109.277	105.662	170.579	139.808	135.134	313.629	177.036	185.573	262.782	280.133	274.308	127.775	134.068	137.737	117.982	105.532	122.095	88.9425	94.4304	85.3964
SSTP_0000134200	2.91547	2.45749	2.81792	1.79495	1.96294	1.75227	6.21276	2.72333	4.02141	3.10974	2.94503	2.94381	7.24184	8.09826	8.30452	3.54008	3.17333	3.11234	4.38931	1.76983	2.89332	2.62244	3.09447	2.84513
SSTP_0000134300	44.8561	44.6333	43.8921	103.181	91.8007	97.2898	66.4901	76.5754	78.8772	56.2281	67.1588	69.3493	61.5774	61.2747	61.2496	73.1911	75.8673	77.0144	70.5023	71.9052	74.8604	56.3714	57.2968	61.1491
SSTP_0000134400	597.707	1052.73	1277.43	504.227	605.614	572.368	1309.7	1097.02	1112.83	1556.41	939.069	528.527	471.75	655.991	649.456	47.5919	52.2812	58.7052	770.333	802.719	631.232	921.688	1064.37	1017.86
SSTP_0000134500	87.7101	70.3372	54.98	0.308809	0.24775	0.330984	0.64504	0.193372	0.287244	1.11243	1.27517	1.07562	0.304767	0.268888	0.288985	0.0885019	0.0900236	0.0429289	0.153711	0.28192	0.174297	1.43242	0.736778	1.23147
SSTP_0000134600	174.015	164.685	132.748	1.25454	1.41027	1.84962	1.56168	1.82092	1.20642	0.505649	0.941195	0.537811	1.42225	1.32862	1.26241	1.1284	1.21532	1.11615	1.26385	1.48791	1.30722	3.70227	2.1121	3.58826
SSTP_0000134700	125.471	129.848	100.74	34.5866	36.9909	31.3461	22.2539	19.031	18.4985	17.8747	17.488	17.5213	51.1718	58.7915	59.6222	40.9985	33.4663	32.0893	38.6157	34.2689	32.5935	37.6838	33.4252	30.0862
SSTP_0000134800	64.9834	67.5809	57.706	62.1478	63.7098	63.8799	26.3957	31.7614	27.0727	23.8161	31.8185	30.7968	27.0517	29.2297	26.5562	56.9731	61.216	61.8819	33.7311	42.5385	35.5042	31.4913	28.3905	28.8547
SSTP_0000134900	99.6881	99.4617	89.1319	316.896	264.654	290.837	86.062	97.524	96.7294	27.659	36.403	45.1478	55.1483	57.8583	56.0175	255.35	250.198	260.621	122.815	138.548	144.997	109.591	110.787	102.807
SSTP_0000135000	13.91	12.5199	9.09697	11.6768	9.05239	9.3649	2.30857	3.04561	3.71981	2.02259	3.18792	3.45331	3.29438	3.43227	3.37656	8.09793	7.06685	6.26761	4.61134	4.91793	4.56657	8.48436	8.05544	8.9388
SSTP_0000135100	5.86607	5.18065	4.47191	20.7288	17.7617	18.2041	6.53528	7.67043	7.39653	4.29801	5.52572	5.01013	11.7843	11.23	11.7115	11.9699	10.8478	11.5693	10.6573	11.9659	10.6495	9.96086	10.0939	9.97919
SSTP_0000135200	2.2832	3.48697	3.7368	2.68278	3.27792	2.80363	16.0581	19.4661	18.0102	7.73642	9.38159	8.37853	20.8693	18.9012	19.8335	3.14182	3.46591	3.30552	25.3965	30.1028	24.4538	10.3796	11.7148	10.3614
SSTP_0000135300	58.5202	79.2705	101.537	159.268	162.2	155.523	131.419	134.2	126.588	264.075	126.818	115.941	88.9048	88.0686	90.4979	115.893	114.15	114.77	92.2097	107.208	94.9742	124.18	139.448	134.953
SSTP_0000135500	11.2755	13.483	12.7112	13.5876	14.8459	14.9527	11.1524	8.73398	8.5455	56.2787	45.9667	48.3464	87.41	107.112	107.867	23.4751	22.0333	25.1134	7.8222	6.73475	7.07644	9.14548	13.1883	9.44838
SSTP_0000135600	25.9934	28.1615	27.2296	26.2874	25.9756	23.3636	62.3992	56.2069	58.6839	177.129	111.759	64.141	154.72	165.429	179.003	20.3554	19.1075	22.7308	49.1193	41.035	38.7461	42.3557	63.3875	47.6028
SSTP_0000135700	49.6333	74.8537	74.3378	48.8883	47.1486	48.6741	55.7281	46.1032	47.2947	497.002	189.878	177.761	141.557	156.16	169.178	30.4668	29.4827	35.0085	27.9755	26.0776	28.7764	51.6775	59.0159	55.8198
SSTP_0000135800	0.0351262	0.132837	0.153148	4.94095	6.61301	4.59483	0	0.0161144	0.0430866	1.82034	0.151806	0.254753	0.348305	0.126535	0.121678	1.01777	0.922741	1.09469	0.102474	0.0156622	0.0174297	32.0643	5.77143	16.455
SSTP_0000135900	66.3885	73.791	64.2301	0.0579017	0.0381153	0.175227	0.101848	0.145029	0.12926	2.78107	1.6395	4.13265	0.0870762	0.0632677	0.0760487	0	0.0450118	0	0.0683162	0.0313244	0.122008	0.925567	0.31927	1.25271
SSTP_0000136000	15.315	10.0624	9.6483	5.13395	7.54683	7.53475	27.9235	16.9201	19.6618	15.5487	10.7782	12.6244	6.63231	7.78192	7.51361	3.58433	3.71347	4.03531	23.6374	11.1828	32.9769	18.7317	18.5422	17.1982
SSTP_0000136100	1.19429	1.32837	1.22518	0.32811	0.533614	0.52568	3.6326	4.36699	3.67672	17.6471	15.3931	14.7756	11.2619	9.45852	8.97374	0.221255	0.360094	0.558075	3.38165	3.30473	3.72995	2.38003	2.28401	2.33555
SSTP_0000136200	1394.76	1422.72	1343.32	566.317	751.996	612.748	305.223	267.418	389.014	2062.49	865.413	558.333	777.431	851.441	734.858	422.862	425.204	425.232	266.911	390.537	323.547	414.191	520.632	624.506
SSTP_0000136300	1.96707	1.428	1.99092	2.10376	3.27792	3.34878	5.63562	4.20585	4.20812	17.8747	12.7517	16.2192	18.3005	18.3793	16.3657	4.09321	3.8035	3.71335	3.5866	3.3987	3.83452	3.10726	2.62784	2.6965
SSTP_0000136400	0.351262	0.166046	0.551331	0.212306	0.228692	0.155757	2.02	2.01429	2.15433	5.91609	7.25631	7.55766	3.74428	3.68534	3.46782	0.331882	0.112529	0.0858577	2.33983	1.36261	2.21357	0.771305	0.982371	1.06162
SSTP_0000136450	42.8891	40.2496	31.6403	3.86011	4.17363	4.06915	45.0001	40.8499	37.0257	111.799	126.029	124.999	69.153	67.823	70.0104	4.29234	5.06382	4.8295	26.8824	24.9812	28.6195	12.385	13.7041	12.4421
SSTP_0000136500	88.237	164.751	206.045	601.406	537.731	530.606	596.493	708.097	794.804	761.987	330.784	322.602	1382.51	1446.5	1390.43	993.943	1006.8	1014.11	385.542	495.912	379.775	389.002	595.415	471.57
SSTP_0000136700	10.0812	11.6232	15.5904	32.1934	37.8295	31.424	39.3814	47.8274	44.6521	34.9403	36.0386	44.8081	39.6923	42.5317	42.5568	13.1868	11.8831	12.5352	43.5174	60.6754	39.4084	33.1221	32.934	34.5662
SSTP_0000136800	28.0658	26.6006	32.2222	129.758	142.284	138.41	147.528	132.895	126.143	190.099	207.822	207.538	97.7721	109.453	99.1371	16.1516	17.217	16.6564	94.3275	81.3808	102.155	51.5012	56.0688	46.8809
SSTP_0000136900	32.0702	29.7555	32.0078	27.291	28.5103	29.5549	52.8084	49.0199	48.3288	75.3922	79.9712	70.4532	43.1463	42.5001	44.9143	8.96082	10.5778	9.70192	32.8942	36.211	36.5151	29.5079	33.9409	31.4026
SSTP_0000137000	2.84522	2.62353	2.32784	6.6587	5.41237	5.47097	6.22973	5.04379	5.61562	6.82626	7.1045	7.16138	4.91981	4.57109	4.33477	2.32318	3.01579	3.90653	4.15021	4.29144	4.47942	4.2532	4.15052	4.09784
SSTP_0000137100	53.4972	49.9467	36.5716	44.6615	36.019	37.8295	4.58318	6.623	6.10393	2.98333	5.95078	4.89691	7.3144	7.60794	8.19805	35.976	38.9802	40.5892	9.18852	10.3057	9.18543	21.1999	17.4371	19.7885
SSTP_0000137200	218.52	218.716	133.882	0.135104	0.24775	0.467271	0.0339495	0.0483431	0.100535	1.84562	5.3132	4.44402	0.478919	0.363789	0.441082	0.132753	0.0900236	0.171715	0.0341581	0.109635	0.052289	3.04115	1.89106	2.88759
SSTP_0000137300	2.45883	1.0627	0.551331	0	0	0	0.203697	0.0966861	0.244157	1.18827	1.21444	1.50021	0.565996	0.490324	0.638809	0	0.0225059	0	0.0853952	0.172284	0.0697186	0.176298	0.0736778	0.0424646
SSTP_0000137400	8.0439	8.2359	10.414	3.74431	5.05028	4.14703	37.9216	31.713	30.4766	39.39	62.2099	61.6784	28.7061	27.5373	27.5144	3.09757	3.46591	2.91916	27.0703	21.9114	28.4975	15.8007	15.9144	15.3934
SSTP_0000137500	0.210757	0.232465	0.061259	0.0579017	0.0762306	0.0194696	0.0848737	0.0483431	0.0574488	1.46638	2.15564	2.8872	0.783686	0.664311	0.806116	0.110627	0.112529	0.0858577	0.0512371	0.078311	0.104578	0.110186	0.171915	0.127394
SSTP_0000137700	106.608	86.7426	82.4546	70.2155	77.3931	74.4519	95.1435	88.7901	79.7963	71.5493	70.0431	88.1727	45.6715	45.1257	45.2185	55.9332	56.1297	58.1471	72.6884	81.6158	76.7602	58.3988	68.4958	62.9963
SSTP_0000137800	5.47968	6.97395	8.17808	19.5708	16.5802	15.7899	12.103	11.2962	12.4089	2.17429	1.12336	0.622728	2.11886	2.91031	2.8138	41.6844	39.5654	39.9024	9.18852	9.4913	8.80197	10.8864	12.8199	12.5271
SSTP_0000137900	65.9318	62.4334	65.394	535.842	631.228	604.162	165.249	151.572	144.599	150.961	215.959	171.505	117.858	117.741	115.122	485.964	483.539	490.999	114.617	103.371	131.786	84.2927	79.5229	75.2261
SSTP_0000138000	107.205	109.059	93.2975	87.0263	77.3741	79.5919	36.971	41.1399	42.785	49.0985	55.8645	66.4338	47.2389	46.138	44.4885	66.1552	71.5237	73.8591	49.051	42.3349	43.0687	75.2353	74.7339	73.6761
SSTP_0000138100	20.7244	14.9774	11.9149	11.3873	11.3012	11.6428	0.831763	0.870175	0.71811	4.6014	7.95461	6.39712	3.38146	4.27057	4.04579	23.6964	21.6507	21.0995	1.09306	1.19033	1.62096	3.94468	3.36462	3.4821
SSTP_0000138300	247.745	219.314	174.374	213.715	199.076	205.833	0.407394	0.934632	0.660661	1.56751	0.759028	1.01901	0.653072	0.601043	0.608389	214.772	213.086	215.138	1.3834	2.50595	1.8824	30.2131	18.1247	28.6849
SSTP_0000138400	124.979	98.5319	65.3327	370.031	357.865	367.081	0.865712	1.74035	0.947905	1.46638	1.03228	1.9248	1.13199	1.55006	1.11031	291.57	291.541	301.79	3.79155	4.44807	4.13083	39.9096	26.2539	37.1778
SSTP_0000138500	5.79582	4.71572	6.03401	105.381	117.7	115.319	3.75142	4.62482	3.44693	2.22485	2.67178	3.3967	2.90254	2.56234	2.78338	75.8462	78.0954	78.2593	3.44997	4.36976	3.31163	15.2718	8.10456	16.0729
SSTP_0000138600	17.8792	19.7263	15.7742	22.0992	25.3848	22.7016	4.85478	6.30071	6.06084	4.37386	5.73825	7.64258	10.0138	10.7397	9.77986	16.5056	16.5643	16.5491	9.66674	9.35034	8.29651	14.5005	12.3533	12.4846
SSTP_0000138700	25.9934	24.9402	38.6544	20.1884	25.3276	21.9228	31.0298	31.2135	29.2271	11.4277	3.97731	6.39712	0.682097	0.61686	0.456292	0.862894	0.7652	1.2664	32.3648	23.462	33.5869	53.176	56.781	59.769
SSTP_0000138800	1.89681	4.35041	6.1259	28.0823	18.4478	19.8785	92.2917	106.419	106.295	18.3298	11.5069	15.6814	145.461	134.254	129.465	16.041	12.2882	13.9733	86.8469	127.365	34.7722	63.2911	72.8919	69.4934
SSTP_0000138900	22.2349	16.2725	20.0011	4.11102	5.24086	5.27627	60.0567	55.8685	54.5045	66.6698	71.7433	73.765	59.8649	56.1184	54.2531	2.96481	3.42089	3.00502	36.6858	28.7088	40.4194	17.4976	19.8684	16.7948
SSTP_0000139000	239.877	223.698	186.197	170.115	166.64	173.455	99.6927	82.9244	79.624	84.5697	120.23	121.234	56.6721	61.2115	58.0403	145.608	146.063	145.894	65.6518	51.7323	59.2783	76.1168	75.1759	81.1499
SSTP_0000139100	50.3007	42.9396	43.6471	31.6336	25.4801	29.3018	9.09847	8.39558	8.33007	8.67187	8.80472	12.0866	14.0048	15.3899	15.9702	37.2151	36.257	35.9744	9.2056	9.27203	8.97627	13.3546	12.427	12.4846
SSTP_0000139200	322.037	299.049	223.932	330.291	290.267	299.346	78.1348	91.3039	107.688	75.9484	70.1342	82.0869	88.2373	90.1881	90.3154	165.1	168.502	166.757	119.263	135.603	131.786	119.156	117	121.767
SSTP_0000139300	2.24808	1.89293	1.68462	26.6155	21.4208	21.4166	0.848737	0.854061	0.631936	0.303389	0.0607222	0.141529	0.362818	0.490324	0.365034	27.6347	24.1488	25.4568	1.02474	0.78311	0.906342	2.55633	2.13666	2.8239
SSTP_0000139400	11.0999	11.2912	11.823	23.2958	18.5812	17.2112	3.02151	4.39922	4.53845	0.93545	3.8255	4.3591	6.98061	7.03853	5.74928	19.0058	15.439	15.0036	15.6956	14.096	11.3816	17.4315	16.0372	16.4126
SSTP_0000139500	6.32271	6.40939	6.83038	2.87578	4.30703	3.66029	20.6413	18.9344	20.9544	62.7763	29.8753	27.2585	132.617	123.451	114.894	8.20855	9.72254	8.97213	28.9831	19.2645	16.7848	15.1396	20.8999	17.2831
SSTP_0000139600	86.2348	80.6653	73.082	80.4641	74.8013	77.4113	70.0208	68.1315	65.032	109.65	169.719	161.655	126.362	120.367	119.396	62.8806	61.3736	56.9881	58.2224	59.8296	64.42	54.2338	54.5461	57.7307
SSTP_0000139700	20.5488	15.9072	19.1128	17.0231	20.83	22.5069	15.2942	13.8745	12.8542	12.2873	13.9054	13.1622	8.34481	9.11055	10.008	12.4345	11.7481	11.7625	9.59842	10.8539	10.6669	16.7704	14.6619	18.4933
SSTP_0000139800	13.2426	18.7964	21.1344	104.281	92.5821	95.8685	86.8768	88.4839	94.3165	111.344	81.5196	100.259	80.56	82.8332	78.9537	83.6343	88.6507	86.8451	99.5708	94.2865	105.641	69.0429	78.9826	73.1878
SSTP_0000139900	1.65093	1.22874	0.735108	0.521115	0.609845	0.564619	2.02	1.75646	1.91017	1.8709	1.24481	1.16054	2.96059	3.38482	3.54387	0.44251	0.517635	0.601004	2.03241	1.72284	2.03927	1.71891	1.64547	1.40133
SSTP_0000140000	1.75631	2.75637	2.05218	51.8606	45.0523	53.2884	3.7005	4.36699	4.00705	5.63798	8.10642	7.33121	8.48993	6.34258	7.48319	16.6826	17.0595	17.9657	3.63784	3.35171	3.32906	2.40207	2.03842	2.102
SSTP_0000140100	12.6806	11.7561	12.65	19.1655	17.7808	19.0024	19.3173	18.2898	16.7032	17.0151	14.3608	18.229	16.0511	16.418	15.2554	18.6297	18.995	17.9013	23.5008	25.7173	25.0987	18.0045	17.2897	18.1749
SSTP_0000140200	75.3457	78.241	78.9323	124.373	115.356	114.15	115.785	118.183	109.971	139.053	136.716	145.86	114.737	119.876	115.594	121.248	119.686	119.085	139.177	148.493	150.348	99.8069	114.913	98.985
SSTP_0000140300	20.9703	25.8036	28.7917	50.4517	50.5981	49.1414	56.2373	47.5857	44.9967	113.973	92.3585	97.1739	46.9051	45.8058	44.1691	36.7283	35.6043	32.9479	48.624	43.9012	48.2104	40.1079	47.9397	40.851
SSTP_0000140400	36.7771	37.4601	39.8184	1.23524	1.92482	1.38234	14.7171	13.5361	13.2276	21.3889	35.3403	34.5614	13.3517	14.172	13.7496	1.0399	0.585153	1.24494	10.0596	7.76845	9.18543	5.99415	6.7538	5.77519
SSTP_0000140500	22.5159	18.3647	21.9001	2.48977	2.4775	2.21954	4.19276	3.85133	3.26022	11.6046	16.061	12.1715	21.9577	23.0611	21.9172	5.39862	6.32415	5.10853	6.88285	4.2288	4.95002	6.6773	8.44839	5.24438
SSTP_0000140600	29.1547	31.7481	29.4962	52.7678	48.2349	43.3978	10.1339	12.1341	12.5956	5.43572	17.0629	16.3608	24.4394	23.9784	24.0162	38.9187	36.2345	38.8077	35.0803	33.8773	31.0945	46.5428	43.1015	45.5645
SSTP_0000140700	62.7705	74.6212	79.1467	802.035	821.423	807.62	105.855	98.7649	100.866	205.976	145.551	167.797	162.658	181.025	181.817	659.339	648.71	673.962	71.1684	69.4306	73.8494	87.3559	82.8875	78.1137
SSTP_0000140800	3.51262	1.95935	1.01077	1.00363	1.02911	1.20712	1.8842	1.57921	1.42186	1.16299	1.30553	2.37769	1.33517	1.07555	1.23199	1.06202	1.41787	1.5669	1.04182	0.78311	0.941201	1.05779	0.638541	0.806828
SSTP_0000140900	7.27112	7.23962	6.61597	23.1414	17.3044	20.3458	5.80536	7.21923	6.64969	3.38785	7.46884	7.24629	9.4768	9.75904	9.12584	25.7762	21.2906	21.2712	8.76155	10.0081	9.04599	7.47064	8.49751	8.17444
SSTP_0000141000	74.608	73.6249	70.9992	84.5172	85.5117	82.0256	43.8967	50.7602	52.5513	22.0716	28.6002	29.9193	61.1711	56.9725	57.6905	85.3159	87.3679	91.7175	85.6172	99.7682	87.95	71.8416	67.9309	71.9138
SSTP_0000141050	6.14708	2.45749	1.43959	0.849225	0.819479	0.467271	1.4089	0.596231	1.824	14.1834	1.79131	1.75496	1.33517	1.04392	2.50961	0.376133	0.697683	0.751255	0.614845	10.1021	0.48803	1.14594	1.17884	1.16778
SSTP_0000141100	24.9045	22.0177	21.2875	30.3212	28.11	27.2964	8.77595	10.571	9.78065	6.34589	10.596	13.1339	34.5548	33.5793	35.3626	31.5288	28.9426	32.0893	11.9895	15.6779	13.5254	16.4178	14.9075	15.9879
SSTP_0000141200	153.958	140.376	128.92	137.381	127.743	134.243	72.3803	80.8135	77.3404	54.5089	94.1802	99.7215	103.548	106.274	108.385	138.638	139.897	139.862	72.0052	77.9978	72.4202	79.0919	75.8145	77.9014
SSTP_0000141300	30.6652	25.8036	28.026	41.7278	38.9348	36.0772	7.77444	11.1028	9.24925	4.65197	10.9907	12.4263	19.2293	17.9364	18.1604	42.0605	46.2496	42.0273	25.4307	23.6029	21.299	28.7146	28.7098	27.4746
SSTP_0000141400	42.7134	46.2937	44.4741	48.9269	43.6992	40.9252	8.38553	12.7948	11.1163	2.32598	7.46884	7.04815	19.6647	20.2457	19.8791	53.5658	51.5385	51.2141	30.5544	32.5774	27.1205	37.6617	32.6147	30.8506
SSTP_0000141500	27.8902	24.5749	19.5723	38.466	32.055	30.9178	14.9887	21.6093	20.1502	7.86284	17.488	16.7571	22.6543	22.9345	22.3735	26.794	27.6597	26.1437	23.5008	30.3847	23.7218	23.5799	23.2085	24.863
SSTP_0000141600	23.113	18.9625	17.2444	14.6105	10.7104	11.2535	6.17881	7.62209	8.17209	3.59011	7.71172	8.09547	10.6523	9.37943	9.09542	15.9967	15.9117	14.7031	11.8529	14.5502	11.6604	8.02158	9.38164	8.408
SSTP_0000141700	374.796	376.826	318.853	218.656	220.44	223.414	102.884	135.941	134.444	87.0474	188.816	147.87	169.755	158.739	170.714	193.62	196.004	201.637	174.394	205.3	173.39	148.377	141.191	151.493
SSTP_0000141800	20.9703	23.3129	22.7884	34.934	46.3863	43.8067	11.6956	17.2101	14.1611	2.98333	9.38159	13.2754	26.0793	24.5479	24.001	28.387	34.0964	32.9694	32.0232	33.6894	30.9551	54.5644	46.0732	52.3589
SSTP_0000142000	3.47749	3.38735	3.95121	0	0	0.0389393	0.0509242	0	0.0287244	0	0.0303611	0	0	0	0	0	0	0	0.017079	0.0626488	0.052289	0.396671	0.147356	0.318485
SSTP_0000142100	16.2634	13.1841	19.266	8.37645	9.89092	11.3313	38.7024	40.8176	37.8587	23.1587	16.7897	18.5403	13.0469	14.1561	13.4454	5.37649	5.17635	3.88506	34.2776	33.1099	40.646	27.1279	32.1726	27.3048
SSTP_0000142200	11.8375	16.7043	21.8695	8.14484	9.77658	8.19672	89.9492	83.4884	84.3204	27.0016	8.34931	12.313	182.584	172.452	188.388	9.80159	9.70004	8.77895	63.5682	63.5102	69.7883	46.102	55.4548	47.5179
SSTP_0000142300	135.763	118.291	99.9441	79.1323	78.2317	83.992	22.4406	27.0721	25.895	20.4282	21.3742	24.0034	47.8339	46.9763	46.6635	96.268	99.6336	104.854	26.1138	28.1137	31.7045	32.8135	30.5763	33.5471
SSTP_0000142600	18.3007	19.7927	16.8462	1.96866	2.57278	2.02484	16.143	11.844	11.6621	12.6665	14.1483	17.6628	7.47404	7.24415	7.54403	7.56692	7.96708	7.46962	8.21502	4.77697	7.30302	5.22284	5.01009	5.37178
SSTP_0000142700	15.1043	17.933	13.3238	28.2367	23.784	25.6805	8.11393	12.6175	10.6137	7.33191	19.5829	23.041	20.8257	22.808	22.4648	43.4323	42.1535	43.4225	14.9783	14.7068	14.9024	11.4374	12.3042	10.0004
SSTP_0000142800	45.1723	55.5591	70.2028	50.7798	57.1158	51.6529	56.8654	51.2436	51.3305	69.9818	74.1115	63.7731	46.4987	50.0447	46.3441	53.9862	55.1394	55.4855	50.4002	59.2345	55.5832	51.1265	56.2653	53.0808
SSTP_0000142900	26.0636	24.6745	34.7339	27.6384	31.9025	36.7587	19.5719	21.4321	20.423	633.375	40.0767	29.2399	24.6136	25.5127	23.134	22.1476	26.2644	25.2636	20.0337	29.398	32.4889	27.9213	28.9063	37.3264
SSTP_0000143000	33.8265	31.6152	29.3737	21.8868	21.0397	21.8644	18.3667	22.4795	22.9651	11.1748	10.8086	10.1901	18.794	19.1385	19.5901	23.984	21.7407	20.5629	30.4519	29.4449	27.1903	29.9046	28.3905	30.1923
SSTP_0000143100	32.8079	27.8294	24.8712	55.2189	49.9311	53.5804	41.4523	45.4908	45.7867	41.084	38.8926	41.5813	54.0163	56.1659	56.3977	76.6427	77.9829	88.1544	44.0468	49.2733	48.0013	36.7803	40.7684	43.229
SSTP_0000143200	36.9176	54.5296	98.0451	35.9763	50.1598	45.559	122.778	49.2616	81.2756	10.3152	10.93	7.61427	9.57839	7.94009	9.29315	9.13782	9.565	8.90774	88.3499	12.2948	49.047	83.6316	157.032	61.2552
SSTP_0000143300	12.2239	13.5494	9.342	1.58265	1.71519	1.9859	7.40099	7.42872	5.7736	3.76708	3.73442	3.19856	4.91981	4.77671	4.85191	1.59303	0.87773	1.07322	4.76505	6.2179	4.61886	4.05486	4.12596	3.4184
SSTP_0000143400	334.788	546.857	716.516	1015.25	1041.67	895.603	950.993	1041.63	974.518	176.598	129.763	130.32	255.859	256.535	263.874	457.931	475.504	446.997	1449.94	1444.89	1432.82	1232.22	1430.92	1311.22
SSTP_0000143500	306.09	326.912	279.525	195.553	183.487	180.795	117.703	131.01	138.954	78.1227	90.4458	97.4853	130.556	133.637	132.857	186.54	197.534	208.291	153.131	152.393	160.248	138.394	137.974	141.662
SSTP_0000143600	64.3863	70.9018	69.3146	94.6114	94.9643	93.318	80.9356	67.2291	73.1323	206.937	191.002	205.189	145.766	148.932	152.432	63.8541	62.5664	65.8314	76.3091	65.7186	82.4074	72.8333	80.9719	80.5129
SSTP_0000143700	25.9934	25.7704	23.5541	35.4358	30.6447	30.7426	14.3606	18.177	15.9995	17.3943	27.5072	28.872	28.8222	28.8817	29.5373	47.3707	49.1304	49.3467	18.4966	19.1392	18.3186	21.4203	20.1386	20.0858
SSTP_0000143800	16.4391	16.9367	12.6806	17.8337	14.6935	12.9862	6.75595	8.37946	9.17744	6.06778	11.5676	9.82213	11.9004	12.8117	11.9701	15.9967	14.6063	14.6817	10.8623	13.2815	9.74318	12.6494	14.3672	13.1216
SSTP_0000143900	108.54	86.9419	71.428	82.5871	78.6128	83.9531	42.1653	48.1013	47.3234	19.7456	36.9495	33.2594	37.08	36.7743	38.1916	68.6332	70.1734	70.2101	49.3072	61.0669	49.1342	44.4713	41.3578	45.4159
SSTP_0000144000	150.902	124.568	97.8919	59.3493	49.7786	57.3186	28.6873	35.2421	39.4673	15.2706	21.0403	21.6823	42.7109	42.2786	42.0245	63.478	60.7884	62.9981	45.8914	51.7009	46.7812	44.1627	38.5581	44.3331
SSTP_0000144100	2.38858	3.28772	3.33862	5.01815	4.89782	5.23733	1.52773	0.692917	0.904818	10.0877	7.83317	10.2184	6.41462	5.83644	6.61623	1.1284	1.08028	1.09469	0.734399	1.01804	0.627468	3.01911	3.16815	3.03622
SSTP_0000144200	3.7585	2.49069	2.66477	1.00363	1.37215	1.18765	4.00604	1.48252	2.05379	22.2991	5.49536	10.8694	18.7214	14.9312	16.9132	1.81429	1.19281	1.11615	4.93584	1.26864	3.50336	3.7243	10.6587	2.35679
SSTP_0000144300	728.376	674.281	565.666	396.685	414.009	422.686	470.964	386.97	382.02	1115.64	2506.22	1894.48	488.483	526.688	531.611	438.571	476.225	467.238	448.991	403.991	416.795	332.565	404.589	352.117
SSTP_0000144400	11.8024	13.2505	14.2734	20.3814	17.19	19.0218	69.936	77.784	78.8628	28.5186	12.1141	12.3697	29.693	31.4124	30.8301	11.9478	13.7736	12.7069	96.6844	109.886	91.2617	50.9502	58.8931	64.9921
SSTP_0000144500	94.1733	99.2957	98.9946	19.0304	24.9465	22.2927	138.701	115.814	117.267	168.381	78.6049	105.694	176.982	161.174	174.942	19.0943	20.7054	23.0528	128.503	117.169	138.426	76.7339	79.5229	80.2794
SSTP_0000144600	41.9758	30.1872	34.2132	14.4368	14.6744	12.4606	68.3403	67.648	70.3173	86.744	34.7938	44.0156	52.7827	54.1097	59.607	10.2883	11.658	11.3976	63.0729	59.532	78.7995	43.8763	52.6551	48.261
SSTP_0000144700	6.39296	7.77097	6.89164	31.6722	23.2885	27.8416	6.28066	8.92735	8.07155	4.22217	10.2621	11.6903	16.3413	15.3582	15.955	31.1969	30.3154	28.8482	12.4506	13.3755	14.118	15.4041	14.1707	14.9051
SSTP_0000144800	1770.08	1625.59	1142.51	0.250907	0.419268	2.41424	0.288571	0.354516	0.215433	0.429801	0.394695	0.33967	0.333792	0.569409	0.441082	0.0885019	0.180047	0.150251	0.187869	0.14096	0.0697186	10.071	3.88036	10.4038
SSTP_0000144900	1.51043	1.29516	1.80714	0.868526	0.762306	0.778785	11.2373	11.4895	12.61	9.25337	15.7574	13.9831	4.81822	4.80834	5.06484	0.464635	0.49513	0.472217	11.1014	6.15525	13.9263	1.49854	1.62091	1.59242
SSTP_0000145000	13.4533	15.5751	14.5796	41.8243	37.7532	37.5959	6.7899	10.9255	9.47905	2.17429	5.37392	5.3498	12.5825	12.6535	11.6354	40.1799	40.6681	43.0362	18.2746	20.1259	18.3709	23.7562	21.9314	22.1665
SSTP_0000145100	1579.41	1592.19	1420.35	1571.51	1466.77	1495.85	547.639	683.023	671.791	387.656	345.722	529.546	870.327	858.716	862.529	1105.23	1126.67	1226.86	745.517	860.09	819.037	712.642	706.668	785.702
SSTP_0000145200	18.2656	16.1729	16.2643	22.3887	18.7146	22.0007	20.6073	23.3014	21.414	16.9139	29.845	33.2311	23.3945	23.2667	23.5447	26.0417	26.827	25.4353	17.8988	20.4705	21.4733	15.0074	15.3987	14.0346
SSTP_0000145300	102.99	111.849	98.2595	138.675	116.804	129.064	80.9186	92.5608	88.744	77.9963	103.744	130.631	113.693	113.012	111.411	155.741	170.37	172.08	105.378	112.063	113.728	83.0365	83.6734	83.3793
SSTP_0000145400	14.2612	13.483	14.8859	43.7158	44.4425	47.3112	37.2426	42.4613	34.9576	15.8268	26.3231	24.4845	39.1117	39.3525	39.1803	41.0206	41.906	38.7004	33.7311	32.593	33.2035	22.3458	22.9875	20.744
SSTP_0000145500	46.1558	45.065	37.1842	18.6057	20.1821	19.1971	1.90117	1.40195	1.52239	2.22485	3.15756	4.69877	3.14926	3.90678	3.71118	30.334	30.428	30.6941	1.94701	2.20837	1.89983	10.7762	7.63793	10.9346
SSTP_0000145600	78.6475	97.0043	88.6112	68.6521	89.2851	77.7617	20.5734	27.4589	25.0907	11.2001	26.0195	28.3624	48.7917	48.7794	50.8766	65.4914	77.1727	78.9247	42.4243	43.2903	41.4826	71.5772	58.4265	65.2681
SSTP_0000145700	28.9088	28.3607	24.5342	63.4603	63.3286	64.0162	35.4942	36.8696	32.6165	52.2335	77.0262	55.1964	37.3412	38.9413	38.9826	51.0877	56.4223	51.1497	35.6952	38.3254	35.7308	48.9008	51.6481	49.535
SSTP_0000145800	0.807902	0.963069	1.10266	0.521115	0.457384	0.54515	4.12486	5.65614	5.29965	2.04788	1.03228	1.58513	8.86726	8.2248	8.10679	0.508886	0.3826	0.536611	4.98708	4.98058	4.86287	1.85113	3.09447	2.01707
SSTP_0000145900	4.18002	3.42055	2.72603	4.90234	4.21174	5.23733	1.44285	1.70812	1.68038	0.758473	0.637583	1.10393	1.78506	1.78731	2.06852	5.06674	3.98354	3.88506	2.4423	4.07217	3.05019	2.2478	1.449	1.71982
SSTP_0000146000	41.203	49.1497	43.4939	145.488	132.279	141.389	74.5361	96.4766	97.1028	33.5245	46.4222	54.6586	68.4419	73.6119	71.9725	101.998	106.948	108.739	100.066	108.805	114.217	73.0316	71.7867	70.7885
SSTP_0000146100	88.9395	110.421	102.548	97.6802	83.3963	72.8164	2.29159	2.33658	1.89581	0.758473	0.667945	0.198141	2.14788	3.2741	2.98111	99.8744	98.9134	98.8651	9.82045	13.4225	11.5733	75.037	56.3635	69.9605
SSTP_0000146200	16.158	12.3871	8.85193	18.3741	15.9513	16.4713	6.55225	7.04197	7.43962	14.4868	16.0003	16.0494	12.9744	12.5745	12.5785	20.8422	19.8502	20.6273	6.3534	6.78173	6.88471	6.69934	6.58188	6.43339
SSTP_0000146300	25.4314	20.7226	19.7254	30.5142	30.2445	30.3142	30.7922	28.8608	25.6221	64.6725	64.0316	79.6526	43.7123	46.0431	45.4315	25.4886	24.6439	24.1689	26.9849	30.275	29.613	21.6406	21.8823	20.468
SSTP_0000146400	57.9933	55.1938	57.0934	166.989	169.08	173.474	110.013	114.815	108.952	93.6208	76.4493	73.3404	112.038	111.225	115.062	210.48	221.075	218.422	98.6827	92.2347	96.5254	79.3563	90.108	90.8318
SSTP_0000146500	16.2985	11.7893	11.1491	15.8072	12.2731	13.3562	10.4564	10.6999	10.7142	8.39377	11.9623	12.9641	14.1789	12.6535	13.4454	19.6474	19.22	17.515	11.0843	11.7936	11.155	11.6577	11.0762	9.89426
SSTP_0000146600	3.72338	3.12167	3.09358	3.5127	3.14451	3.30984	2.35949	2.15932	2.21178	1.06186	1.57878	1.83988	2.19142	2.48326	2.54003	5.86325	4.81626	6.13883	2.63017	3.41436	2.37043	3.08522	2.6524	2.6965
SSTP_0000146700	90.8714	103.48	93.9407	100.035	90.1427	87.7691	54.2004	65.2309	63.3947	30.0861	31.5148	33.0612	55.0612	57.542	55.7285	81.7315	81.2463	82.037	64.0464	81.0989	65.9538	57.3631	59.237	59.7477
SSTP_0000146800	428.329	421.691	355.915	352.814	288.304	278.318	205.853	252.657	292.816	154.754	69.6788	69.0662	103.04	103.11	105.191	161.914	161.435	152.762	204.436	252.365	208.528	224.119	288.277	273.324
SSTP_0000146900	14.0856	12.3206	12.7419	2.27747	3.7353	4.34173	3.12335	4.41533	3.83471	1.89618	1.18408	1.38699	12.5535	9.91721	10.7837	3.09757	3.19584	3.58456	3.8257	3.63363	3.41621	3.83449	3.24182	3.86428
SSTP_0000147000	186.099	236.483	222.493	0.366711	0.343038	0.778785	0.0848737	0.225601	0.114898	8.0651	7.62064	10.5581	0.986864	0.553592	0.912584	0.331882	0.450118	0.364895	0.119553	0.689137	0.0871483	7.2062	3.06991	5.15945
SSTP_0000147100	5.2338	3.65302	5.54394	7.75883	6.13657	8.31354	11.3561	11.3767	10.5131	3.7418	3.40045	3.82129	13.105	13.2862	13.9321	21.506	22.6859	22.044	17.1986	18.873	15.4078	9.07937	13.0164	9.19359
SSTP_0000147200	18.5817	23.9439	31.7015	12.0629	19.5341	17.0943	71.1412	53.4674	53.9731	4.70253	2.97539	2.4343	75.1903	63.5524	70.8317	12.6558	13.1659	13.1148	67.633	36.305	52.167	38.2127	53.5883	36.7319
SSTP_0000147300	1.40505	1.62725	1.56211	1.02293	2.26786	1.77174	542.089	188.457	263.517	2391.39	14.0572	3.73637	7.18379	7.27578	6.15994	0.508886	0.405106	0.407824	603.573	140.13	995.442	342.702	444.4	255.573
SSTP_0000147400	21.6729	28.095	31.7628	26.8471	30.5685	31.2682	67.9839	47.0861	42.6557	42.4492	32.8204	89.6729	72.3458	72.3624	68.0788	9.71309	11.2079	11.9342	57.044	22.303	61.823	25.8938	48.3572	20.8077
SSTP_0000147500	3.79363	4.48325	5.45205	9.70819	10.1577	9.18967	8.72502	6.20402	7.10928	29.8838	23.8031	36.8259	20.3178	20.04	20.1377	8.45193	6.63924	6.9974	9.13729	7.18895	9.06342	14.5887	12.5498	12.6332
SSTP_0000147600	12.3293	14.5124	12.1905	26.5576	23.6887	23.4999	8.5383	11.0061	11.1738	3.53954	5.22211	4.98183	8.86726	7.98754	8.122	24.9575	20.5929	21.7005	13.834	12.749	13.996	13.8615	14.5882	13.2914
SSTP_0000147700	9.5192	7.37246	8.08619	3.5513	4.95499	4.03021	20.5904	14.8897	16.5883	17.2932	19.8865	19.7575	10.7104	9.91721	9.9928	2.83206	3.03829	3.34845	14.7051	9.47563	19.6606	26.2905	21.342	32.7615
SSTP_0000147800	394.291	419.865	473.41	388.25	502.76	466.317	1027.63	1003.62	861.933	1008.24	1297.21	983.571	565.023	604.428	576.495	320.576	359.284	387.991	682.991	814.09	765.388	474.97	497.571	527.496
SSTP_0000147900	2.77497	3.05525	2.6954	1.56335	1.42932	1.7328	9.20031	12.3919	11.0876	24.7009	28.752	36.0616	32.1166	32.2823	30.2217	2.67718	2.38562	2.27523	9.41055	11.3238	8.67997	6.54508	5.86966	6.2423
SSTP_0000148000	1.19429	0.863441	0.673849	0.405312	0.209634	0.292045	19.9793	41.9457	47.0075	9.75902	5.8597	7.04815	2.59777	1.92966	2.11415	0.287631	0.292577	0.214644	54.3455	76.9014	40.7854	43.0609	43.6173	72.5296
SSTP_0000148100	48.2985	50.2124	46.0974	104.416	95.8981	99.1394	25.53	35.6127	33.0905	22.7036	30.9683	36.373	54.6694	54.5209	50.7701	132.001	138.569	137.115	37.0786	38.4351	42.1798	39.4027	35.439	39.8743
SSTP_0000148200	1139.11	1134.3	951.414	760.713	696.729	680.834	469.488	536.833	587.069	471.391	219.207	215.549	251.723	274.091	279.236	488.11	481.851	492.802	363.988	450.006	392.882	500.401	586.917	594.951
SSTP_0000148300	81.2117	84.5176	74.4603	364.877	338.407	355.827	150.719	178.176	170.407	106.591	134.56	146.624	134.968	140.201	135.26	311.637	325.525	343.924	167.443	180.225	183.987	108.027	114.913	104.718
SSTP_0000148400	91.8901	85.8127	71.2442	102.409	95.5742	98.7695	47.8688	50.7763	46.3899	60.1216	77.6334	64.5656	59.386	64.8177	66.7099	111.269	120.632	127.413	49.3072	54.3322	55.3914	45.3528	48.7501	44.5454
SSTP_0000148500	108.048	97.5024	109.102	81.294	78.2317	80.8963	33.0498	36.499	37.2268	17.9758	29.7843	30.2306	35.0192	36.5054	37.0357	84.5636	89.6184	93.2844	33.287	33.2665	36.2711	41.4522	36.6424	45.4372
SSTP_0000148600	29.3655	24.1431	31.2421	14.7456	13.2451	11.0003	3.46285	3.62573	3.23149	1.08714	2.33781	3.34009	4.41186	4.34965	4.18268	12.5009	11.1629	10.7107	5.96058	6.15525	5.42062	11.5916	11.3709	13.7585
SSTP_0000148700	1.40505	1.22874	2.9098	1.13873	1.86765	1.94696	30.928	11.3123	16.6171	467.599	13.875	14.5492	0.406356	0.506141	0.410663	0.132753	0.157541	0.128787	27.1215	5.1372	33.4301	14.2361	20.1632	10.1066
SSTP_0000148800	7.62238	12.2874	13.0175	16.309	18.2001	15.5173	33.4912	38.8839	38.7348	301.746	314.632	421.474	106.639	102.241	99.1066	12.7	12.5808	13.3294	62.3214	55.3502	55.5483	27.194	39.7615	30.2985
SSTP_0000148900	7.02524	6.94074	5.51331	12.2945	11.6633	13.0252	1.17126	1.30526	1.56548	3.59011	2.00383	2.03802	2.64131	2.73633	2.85943	15.1338	14.4488	14.6173	2.1178	3.38304	2.89332	5.35506	3.65933	3.71565
SSTP_0000149000	19.2491	20.789	16.8156	36.536	36.4954	35.7268	2.80083	4.41533	3.86343	9.43035	7.98497	7.47274	7.77881	8.3197	7.92427	33.6086	35.1092	35.91	6.81454	8.09736	7.86077	12.98	10.7324	10.4463
SSTP_0000149100	686.611	590.494	376.222	0.0965029	0.228692	0.798255	0	0.0161144	0.0287244	0	0.0303611	0.0283058	0.116102	0.110718	0.167307	0.132753	0.112529	0.0643933	0.0683162	0.0469866	0.0871483	8.90307	4.98553	8.83264
SSTP_0000149200	241.633	232.531	219.92	4.07242	5.31709	5.21786	35.0868	52.0977	50.0666	1.46638	0.910834	0.905787	4.04905	4.3971	4.6846	6.23939	6.59423	6.48226	31.5108	59.6104	57.6224	27.0398	23.8225	33.5895
SSTP_0000149300	78.2963	71.6656	62.668	107.466	97.9754	102.391	20.4376	22.4151	20.739	18.9871	35.8261	37.7317	42.7544	41.551	40.0929	92.4845	94.9073	94.4864	29.5126	32.1388	31.0771	40.0197	32.7129	37.1353
SSTP_0000149400	154.661	145.291	112.135	74.4423	65.0628	64.3861	16.9408	21.416	20.6672	10.8967	25.0176	24.5412	29.098	27.4898	27.6665	64.7392	61.126	61.7532	33.5603	38.0435	31.6523	47.1378	39.2212	42.6769
SSTP_0000149500	1.08891	1.89293	1.10266	28.2946	21.8972	31.5992	311.13	606.27	572.391	60.9054	1.30553	1.38699	1.07394	1.01228	0.866955	5.819	6.8868	6.43933	730.556	1017.5	675.905	368.353	350.706	543.802
SSTP_0000149600	238.577	219.679	157.865	217.189	201.287	207.176	80.1717	87.4204	93.3112	67.7316	59.9936	68.8681	87.3084	88.1477	91.3801	168.685	166.679	168.045	102.799	110.56	98.6867	84.5571	84.0418	86.7977
SSTP_0000149700	88.5531	88.8348	84.9356	158.149	136.015	137.787	54.0816	58.7529	58.6121	42.525	66.5516	68.0189	71.2429	71.2236	72.6417	161.671	164.811	165.298	77.8633	81.5688	80.0544	101.35	94.9707	102.913
SSTP_0000149800	24.4478	39.519	41.5642	20.3621	22.8692	24.8822	44.9152	20.1107	22.9508	64.8747	121.961	77.4448	89.6305	82.2638	89.0378	14.3373	12.1757	12.063	38.9914	7.97206	41.7963	13.8835	16.1109	9.7244
SSTP_0000149900	23.0076	23.7778	27.0765	50.7412	54.5811	55.2743	130.587	110.061	103.925	89.7779	82.0357	79.7092	121.791	115.131	114.225	18.9394	20.9305	19.318	101.637	69.133	109.092	38.8958	53.3427	36.5196
SSTP_0000150000	102.006	86.1116	69.6515	2.75998	2.30598	2.78416	7.01057	4.94711	5.58689	10.2647	13.2374	20.5783	6.12436	5.4252	5.84054	1.34965	1.12529	1.33079	3.84278	3.99386	4.47942	4.76006	3.78213	4.0766
SSTP_0000150100	11.7321	13.7818	12.4968	12.3331	11.6252	11.3119	10.1679	10.6194	10.3264	14.3857	16.3646	16.5023	12.6696	13.7765	14.0842	7.23503	8.37219	8.75749	11.2209	11.5744	10.1789	14.743	13.9497	14.9051
SSTP_0000150200	17.9495	17.0031	13.1094	19.7059	17.3615	17.4253	7.60469	9.5397	8.60295	4.27273	5.43464	5.40641	11.8569	12.9541	12.3655	27.325	23.6312	22.9455	15.5248	18.5127	16.1921	12.5172	12.7217	12.251
SSTP_0000150300	13.629	15.874	14.3959	33.6795	29.749	33.4488	8.02906	9.33021	8.17209	10.4669	16.7593	16.4457	16.6461	16.8292	16.32	31.2412	33.1737	31.5742	7.24151	6.59379	8.6974	11.7238	9.62723	12.3572
SSTP_0000150400	3.12623	2.88921	2.41973	0.849225	0.857595	1.01242	7.23124	6.65523	6.46299	22.9817	46.7258	52.4507	12.8437	13.0806	14.1451	0.92927	1.01276	0.815648	6.49003	5.62273	6.71042	2.40207	3.02079	2.54788
SSTP_0000150500	20.2327	22.3498	27.7503	24.1643	37.4864	28.3867	72.9065	67.9381	66.2241	82.446	50.4905	42.1474	31.0137	33.5477	34.2523	9.09357	9.00236	9.16531	48.7607	47.1432	57.5004	42.3116	49.3641	44.3755
SSTP_0000150600	7.76289	6.47581	7.22856	10.7118	16.2181	15.1084	12.103	9.05626	9.11999	45.9887	52.6462	81.634	27.0227	25.1331	26.1455	8.42981	8.50723	9.85217	6.66082	7.61183	6.90214	6.72138	5.20656	5.88135
SSTP_0000150700	30.6652	36.497	35.6221	93.5306	104.512	104.396	33.3893	27.0399	29.5143	229.843	269.941	281.586	74.9436	88.1477	85.1137	103.061	101.659	115.028	21.5196	15.4273	22.1705	28.2077	24.6821	28.1116
SSTP_0000150800	294.779	412.459	569.372	495.793	501.521	503.738	1262.96	1376.36	1087.79	153.919	57.6254	44.4119	188.317	190.357	187.262	162.158	161.075	146.28	1213.18	1312.05	1398.26	833.671	1020.63	828.294
SSTP_0000150900	14.2612	12.055	14.3346	8.83966	12.7496	11.2924	20.6583	19.0149	17.2059	84.1905	94.4838	105.779	33.2486	35.1294	31.1952	1.26115	1.59792	1.28787	11.8529	19.0296	14.1703	9.82864	12.3533	10.5312
SSTP_0000151000	147.776	164.884	160.682	237.165	260.48	241.209	64.6059	88.7417	81.7927	29.4288	102.863	80.1621	128.017	123.562	126.499	235.747	232.598	241.196	208.979	270.189	193.155	193.884	182.549	188.118
SSTP_0000151100	357.69	324.787	315.27	301.784	338.483	318.66	141.705	151.072	143.737	187.469	224.551	239.269	201.959	203.073	200.677	329.006	325.48	336.326	165.325	205.363	177.172	173.169	175.23	192.259
SSTP_0000151200	125.471	88.7019	68.6407	96.387	108.552	104.163	22.3727	24.0426	23.1519	61.2846	70.1342	60.5745	30.8685	30.1945	29.1571	94.5422	94.4572	96.8475	22.9884	28.7401	29.125	40.5707	40.5719	43.5475
SSTP_0000151300	1060.28	1117.76	929.636	4032.93	3979.12	4027.29	1361.58	1829.4	1889.79	464.084	311.262	311.194	950.742	969.799	988.602	2795.44	2772.01	2880.48	1861.48	2086.03	2051.33	1441.83	1543.6	1570.15
SSTP_0000151400	65.1239	65.7211	52.2539	138.501	186.193	162.26	117.839	97.9914	97.9789	208.403	132.374	115.601	101.473	102.241	94.5133	131.182	128.824	133.788	83.619	55.9141	97.4143	82.8382	69.7729	68.9838
SSTP_0000151500	55.6047	50.6109	43.402	1.42824	1.79142	1.69386	30.0453	41.0433	41.1333	9.96128	5.37392	3.08534	16.2252	17.2721	14.936	0.354008	0.922741	0.450753	46.233	70.9968	34.3713	18.7978	21.7841	22.0604
SSTP_0000151600	42.7134	48.8176	51.7639	84.6137	78.7653	77.6644	92.1559	82.7955	80.4714	109.574	82.2483	76.4541	119.918	132.577	134.728	117.508	120.497	126.747	80.3569	74.6461	78.6775	71.8636	82.6911	73.9309
SSTP_0000151700	12.3995	15.5419	15.0391	98.9347	96.1649	100.794	9.8793	13.1171	11.0158	6.44702	12.2355	14.4643	18.6924	20.7043	19.5445	120.65	133.37	128.636	21.4854	26.0149	23.164	38.4771	33.4006	38.6216
SSTP_0000151800	144.895	136.125	102.333	363.391	285.255	291.46	66.6938	74.3677	74.3674	10.8714	28.3269	24.2298	68.1372	70.6384	69.9648	269.975	249.658	255.105	173.113	234.902	155.908	192.011	197.628	210.37
SSTP_0000151900	13.5236	11.3908	13.4464	43.2526	34.6087	34.8117	23.3742	22.3506	24.6599	16.8381	15.7574	16.8137	30.1574	31.9027	33.0964	28.5419	28.9201	32.4327	13.6291	13.2189	13.63	17.6739	19.9912	18.1324
SSTP_0000152000	2.77497	2.98883	3.00169	1.40894	1.56273	1.79121	7.24822	9.62027	9.75193	4.87951	8.47075	10.6147	9.33167	9.37943	8.5935	0.92927	1.01276	1.30933	7.78804	4.90227	8.73226	4.49561	4.44523	4.50125
SSTP_0000152100	25.3611	34.1059	53.2647	112.233	89.1517	81.422	166.149	187.233	200.941	146.638	25.6551	28.6172	97.4238	97.0052	91.6539	46.9281	48.3652	49.6901	60.4086	74.5521	182.959	94.3417	87.7748	116.672
SSTP_0000152200	224.175	234.358	220.012	337.065	320.378	304.895	119.893	156.325	135.119	38.4293	75.6599	79.9357	144.561	142.336	145.131	265.727	245.719	248.687	383.954	474.001	350.737	266.585	268.212	264.257
SSTP_0000152300	45.1723	35.1354	37.3374	46.4179	44.633	45.52	8.31763	12.2147	9.88119	7.81227	17.6094	17.5496	20.55	20.0875	19.2859	60.6017	63.5791	65.1016	15.5248	14.5502	14.8152	18.7537	17.1424	17.4105
SSTP_0000152400	67.7584	84.5176	80.6781	255.269	247.083	255.987	63.0612	78.1063	71.0928	48.7951	61.542	68.4152	107.728	108.726	104.354	203.599	234.849	241.11	95.2156	102.948	101.789	96.3691	90.8202	96.9043
SSTP_0000152500	15.315	10.2949	8.45375	46.8425	30.3588	34.8896	10.2018	9.73307	9.24925	26.8499	49.519	35.2691	24.6716	23.2509	26.1912	83.6122	129.341	131.384	9.75213	11.0732	8.92398	10.9746	11.2727	12.7819
SSTP_0000152600	4.77716	3.98511	5.9115	8.37645	7.81364	8.29407	32.6594	20.0301	20.739	7.63529	3.85586	3.59484	4.54248	4.00168	4.77586	6.12876	6.4817	7.83452	51.5787	24.9656	67.5399	23.6681	34.0637	21.1686
SSTP_0000152700	0.281009	0.166046	0.153148	0.115803	0.114346	0.0778785	1.03546	1.28915	1.13461	2.22485	5.00958	4.33079	1.9447	2.41999	2.37272	0.110627	0.157541	0.19318	1.22969	0.877083	0.906342	0.264448	0.270152	0.360949
SSTP_0000152800	25.2909	21.586	20.4911	8.95546	7.71835	9.59853	23.3063	21.3999	21.055	885.416	268.028	158.343	63.406	62.9355	64.5349	4.86761	4.47867	3.67042	10.5548	16.461	10.911	7.0299	11.5674	9.17236
SSTP_0000152900	160.773	204.735	239.37	104.667	142.265	137.787	274.38	226.391	208.783	592.013	428.76	317.28	118.046	171.202	163.459	30.2455	34.524	43.8304	162.08	161.728	144.596	150.867	220.419	194.976
SSTP_0000153000	27.6092	30.5525	29.4043	82.4906	88.1226	78.4821	26.5994	30.295	27.7334	6.27004	26.2927	19.7292	32.2472	32.4563	31.0887	63.655	65.4921	65.8529	103.704	90.8095	80.4901	130.13	124.393	139.348
SSTP_0000153100	505.36	484.955	405.504	1064.02	989.035	997.488	171.36	244.277	246.312	107.248	105.08	122.111	183.499	192.903	185.817	592.52	585.063	583.983	317.055	372.792	310.614	416.263	422.591	451.993
SSTP_0000153200	93.822	83.9198	69.4677	91.9479	80.6139	88.1001	0.407394	0.402859	0.287244	1.03658	1.30553	1.07562	4.13612	4.34965	4.09142	18.2535	17.4871	18.4809	0.836873	0.610826	0.313734	15.5804	8.71854	14.2044
SSTP_0000153300	28.4873	34.9029	30.5376	25.3416	22.0307	21.3193	12.9517	16.775	16.7032	7.23078	8.53147	12.8225	17.8071	18.7272	18.9057	27.6347	28.6725	27.8823	15.5248	16.9152	14.6409	19.4149	19.6965	18.9817
SSTP_0000153400	7.93852	7.47208	6.83038	7.02541	6.7083	7.70998	2.69899	3.3679	3.59055	1.61808	2.45925	2.03802	3.97648	4.46037	4.04579	9.13782	9.61001	8.37113	8.16378	9.72623	6.43154	5.75174	5.50128	5.5841
SSTP_0000153500	136.254	145.656	142.213	29.5106	39.659	34.5197	153.129	124.403	112.614	210.451	230.441	189.791	153.632	165.951	160.949	16.5056	15.2815	16.2915	88.0937	77.3713	92.4817	77.3289	79.6948	80.1944
SSTP_0000153600	21.146	21.586	18.9903	29.086	25.3086	25.1548	27.3463	26.2825	26.8142	32.2857	37.5263	38.7507	26.7905	26.6357	26.3128	35.2016	31.7558	32.9694	32.621	38.4664	29.5258	26.6431	25.9591	23.7802
SSTP_0000153700	14.9989	15.9072	16.2336	42.5578	40.4404	36.233	3.64957	2.99727	3.3033	5.53685	4.94886	5.29319	3.38146	4.1124	4.71502	63.5001	60.0907	61.8819	6.18261	6.62511	5.9958	25.6735	18.9598	23.5042
SSTP_0000153800	65.5806	62.0681	47.5676	83.4171	73.6007	75.9316	24.6983	28.3935	26.369	32.1845	36.9495	42.2323	29.0544	27.5056	27.8947	54.5172	54.8018	53.3176	27.651	33.1099	30.8679	31.0726	31.4113	35.734
SSTP_0000153900	14.9286	15.3427	13.1707	14.321	12.5781	13.8234	8.69107	11.5862	10.4126	9.05111	19.6133	21.286	14.5853	13.3178	13.7952	14.7798	15.214	14.8534	9.47887	12.1382	11.6604	8.55047	9.11149	9.32099
SSTP_0000154000	26.5203	22.5823	25.9432	15.923	19.496	18.0873	125.121	146.173	142.588	50.1351	19.0364	15.7947	84.522	96.246	93.3878	11.3725	14.2237	14.5958	139.399	144.938	153.05	64.2608	77.1652	70.8098
SSTP_0000154100	122.661	108.063	88.458	86.3701	73.7531	79.0467	12.748	17.2585	16.1	9.53148	16.6986	17.5779	28.0966	28.5654	27.8947	76.3108	75.9574	78.152	33.4237	33.4388	32.6109	42.0692	38.1651	42.0187
SSTP_0000154200	2.07244	1.59404	1.53148	8.93616	8.06139	8.85868	0.695965	1.06355	0.818645	0.455084	0.5465	0.735952	1.24809	1.37607	1.42972	7.14653	7.02184	6.18175	1.12722	0.908408	1.22008	1.32224	1.449	1.4438
SSTP_0000154300	0.73765	2.12539	1.01077	13.3367	13.7787	31.5213	2.07092	2.07875	1.79527	3.53954	0.728667	0.509505	0.406356	0.727578	0.334614	3.3852	4.45617	4.95828	2.04948	2.83486	2.17871	3.32763	2.18577	4.56495
SSTP_0000154400	18.0197	16.1397	12.5581	12.8156	12.6352	13.7261	11.8993	13.3105	12.0355	12.8688	21.8904	24.9374	12.597	13.2546	12.6089	8.87232	10.4652	9.95949	12.8434	14.6755	12.6191	9.89475	10.978	9.93672
SSTP_0000154600	304.017	487.246	609.037	939.069	870.115	812.624	936.039	987.375	942.002	168.078	230.714	201.339	325.012	309.221	316.88	512.05	528.618	490.076	1321.56	1346.61	1292.71	1171.59	1344.45	1226.91
SSTP_0000154700	4.53128	3.85227	5.39079	10.2872	8.93804	10.4163	12.6971	9.37855	10.7716	39.2636	53.4052	44.4685	18.794	20.1191	17.9931	15.1117	13.7286	12.986	9.68381	6.39018	11.9916	6.89767	8.64486	5.20192
SSTP_0000154800	241.598	245.416	170.269	0.173705	0.266807	0.408862	0.152773	0.0644574	0.0143622	0.0252824	0.0303611	0.169835	1.24809	0.838297	1.03426	0.376133	0.630165	0.515146	0.017079	0.0313244	0.0348593	2.97504	1.22796	2.52665
SSTP_0000154900	8.14927	5.14744	4.34939	2.60558	2.36315	2.56999	0.746889	0.837946	0.574488	0.455084	0.333972	0.283058	1.78506	1.73986	2.08373	5.15524	4.11858	3.84213	0.444055	0.360231	0.244015	1.34428	1.47356	1.3164
SSTP_0000155000	29.9978	34.7037	27.1377	40.2417	37.4292	39.8738	29.1966	35.8544	31.5681	7.4836	3.94695	3.34009	45.9763	40.9975	41.5226	61.0663	59.0329	58.7696	12.963	17.9332	8.76712	21.861	17.5108	20.8926
SSTP_0000155100	57.5718	49.8803	53.2647	48.3286	46.9771	52.7627	28.3818	35.6611	33.9235	23.7908	34.4295	41.4114	33.7275	32.1558	33.7808	41.7729	40.4881	44.3884	35.0803	39.1085	37.2995	43.8102	38.1897	37.9634
SSTP_0000155200	18.6871	21.3536	20.338	20.1305	19.6675	18.0289	37.7688	34.8876	33.8086	51.5256	65.3068	62.1879	41.724	42.9113	40.9294	25.0018	24.4639	24.5982	36.2246	36.1327	39.5305	28.1416	29.2746	28.4725
SSTP_0000155300	166.217	178.599	179.55	153.613	166.145	165.336	240.006	206.973	184.669	353.929	410.543	317.62	227.066	219.713	227.583	183.774	182.725	195.283	169.783	167.46	175.9	147.231	155.313	149.645
SSTP_0000155400	61.2249	61.3707	56.0214	30.63	29.1201	30.1585	7.97813	11.1189	10.427	4.07047	4.67561	5.68947	10.4782	10.4866	9.94717	22.8777	23.2261	24.2548	12.8434	11.872	11.2596	19.1284	15.8898	19.6399
SSTP_0000155500	0.913281	0.830232	1.22518	10.403	7.48966	9.48171	3.2252	4.73762	4.45228	1.13771	1.45733	1.83988	1.30614	1.42352	1.14073	3.3852	4.05106	3.7992	3.39873	5.49743	4.21798	2.35799	1.91562	2.20816
SSTP_0000155600	252.346	256.973	224.79	477.014	469.085	452.124	292.865	291.783	309.649	302.858	396.668	362.994	261.533	267.274	258.596	466.781	461.753	456.076	318.592	315.077	335.625	240.735	236.751	247.059
SSTP_0000155700	85.0756	93.7165	79.0241	181.464	168.832	175.752	57.816	66.6973	63.6389	35.9516	50.8852	51.9695	70.1689	71.5557	74.695	137.222	134.27	136.643	81.3475	99.1104	85.5796	62.7402	56.9529	58.1978
SSTP_0000155800	155.082	189.326	152.688	304.37	324.323	336.727	105.125	71.0321	76.4212	877.907	2157.37	1207.3	109.469	121.158	117.282	344.892	354.355	343.409	86.0613	62.2103	81.6231	95.5537	122.624	98.2419
SSTP_0000155900	270.296	230.904	152.167	73.7668	63.4811	69.9739	42.4878	45.378	47.1654	47.9355	49.2154	54.4887	60.1697	58.3012	59.9872	46.9945	41.4333	46.8998	43.8931	44.2771	47.5481	33.8713	33.2532	33.632
SSTP_0000156000	21.6377	22.3498	17.8876	38.9679	34.8755	35.5321	14.6153	17.8708	16.732	14.2593	20.2812	21.2577	22.0448	21.7799	19.6966	31.2854	29.9553	26.6159	17.5743	17.4477	16.9416	19.0843	20.1632	18.8331
SSTP_0000156100	125.26	120.649	99.6991	0.0193006	0.0762306	0.292045	0.0169747	0.0644574	0	0.0758473	0	0	0.0290254	0.0316338	0.0152097	0.0221255	0.0450118	0.0429289	0.0512371	0.0156622	0.0174297	3.01911	1.10517	2.7602
SSTP_0000156200	13.6641	10.8926	13.1401	7.60442	9.30014	8.76134	30.7752	30.1499	27.2882	11.7563	6.67945	7.47274	29.3592	27.0944	26.6931	11.4389	12.8959	14.0377	24.4572	24.3391	27.7829	26.1362	26.8187	28.7061
SSTP_0000156250	12.3644	7.90381	6.70786	0	0.057173	0	0.220672	0.177258	0.0861731	0	0	0.0566117	0.188665	0.0474508	0.0912584	0.132753	0.112529	0.150251	0.102474	0.14096	0.0697186	0.330559	0.294711	0.318485
SSTP_0000156300	15.5609	14.0143	17.9183	28.3332	29.0248	25.6999	32.6424	23.3497	31.1372	27.5326	19.2186	23.0693	64.6686	51.2626	55.7285	32.5023	33.2187	44.0879	37.5739	19.2958	34.685	40.4164	37.2318	24.9904
SSTP_0000156400	145.212	127.225	129.502	51.0307	48.4065	50.5237	170.8	136.408	135.45	126.69	138.963	191.772	95.0873	88.1002	93.6311	39.2949	40.2855	39.1726	93.3369	75.1003	99.6976	62.1452	79.4247	56.3718
SSTP_0000156500	96.2457	106.104	92.9299	195.052	175.673	183.229	59.4456	70.9837	74.5685	32.0076	34.3081	38.5526	57.3687	57.795	59.8351	123.173	121.644	118.763	79.6908	84.7012	80.6121	79.5987	85.368	92.1695
SSTP_0000156600	185.115	179.529	181.143	1.83355	1.86765	1.94696	0.984535	1.03132	1.10589	1.41582	0.759028	1.89649	1.24809	1.48679	1.2472	2.69931	2.90326	2.16791	1.55419	1.36261	1.30722	6.69934	4.61714	8.32307
SSTP_0000156700	2.00219	1.46121	1.31707	2.20027	2.09634	1.7328	1.08638	0.644574	0.631936	5.35988	2.85395	3.48162	2.78644	2.81541	2.76817	13.2753	11.7706	12.986	0.444055	0.313244	0.679756	0.793343	0.589422	0.658202
SSTP_0000156800	134.112	129.417	106.591	206.42	173.825	205.054	40.2302	56.0296	54.3609	2.8822	1.093	1.52852	15.2964	14.6148	16.1223	93.9891	92.8818	97.2124	59.0593	68.4908	70.6598	53.6608	48.1362	49.2802
SSTP_0000156900	56.8693	74.1563	102.18	46.9004	61.0226	54.5345	262.345	212.629	221.666	182.084	100.07	100.571	383.992	359.93	362.6	33.1218	34.1864	30.3936	187.733	151.547	176.144	130.02	154.06	130.961
SSTP_0000157000	7.93852	10.9258	11.6086	81.5642	81.2428	80.1565	54.0985	39.2223	45.7149	57.7704	30.0575	46.5348	44.6701	45.4104	47.865	41.264	39.3853	41.8342	48.5215	34.3472	55.8272	31.6896	37.6494	24.7356
SSTP_0000157100	35.0911	29.8219	19.7254	0	0.0190577	0.0584089	0.0169747	0.0161144	0	0	0.0303611	0	0.0145127	0.0316338	0.0304195	0.0885019	0.0225059	0	0.017079	0	0.0348593	0.308522	0.0982371	0.318485
SSTP_0000157200	28.382	30.8846	28.4548	59.7932	53.4186	55.8389	6.68805	9.6525	8.83275	1.84562	4.31128	4.78369	8.38834	8.99983	8.50224	52.6365	51.8986	55.9148	11.0331	11.825	12.0787	20.7151	17.1178	19.3214
SSTP_0000157300	70.4982	63.3301	58.5636	175.944	152.175	160.469	19.1645	16.6784	16.1287	28.9231	22.9834	31.4195	18.6488	20.4196	20.3506	143.307	136.993	128.851	14.6026	13.2502	18.0223	45.7054	37.6248	45.5858
SSTP_0000157400	170.678	181.721	156.333	326.952	266.064	301.156	10.4904	11.6023	8.96201	3.56482	3.58261	1.9248	7.60466	9.50597	10.0536	326.86	322.284	336.97	24.0814	24.715	19.3818	123.299	118.277	120.621
SSTP_0000157500	467.881	474.693	412.334	649.966	702.618	695.884	286.737	363.491	330.718	179.834	143.122	198.056	271.213	275.531	255.691	628.496	649.61	649.771	329.301	366.214	384.028	282.033	276.243	312.306
SSTP_0000157600	49.0713	29.3902	25.7288	2.41257	1.96294	2.1806	0.0339495	0.0161144	0.0287244	0	0	0.113223	0.0580508	0.110718	0.0760487	0.818643	0.450118	0.665397	0.0341581	0.0626488	0.052289	1.10186	0.442067	0.679434
SSTP_0000157700	11.978	11.0919	10.4753	0.540416	0.514557	0.52568	5.22822	3.99636	4.66771	7.63529	8.47075	10.8694	11.0877	11.4356	10.7381	0.309757	0.405106	0.321966	2.86928	2.50595	3.05019	1.6528	1.52267	1.46503
SSTP_0000157800	0.421514	0.43172	0.704479	0.231607	0.190577	0.292045	2.30857	2.03041	1.63729	9.32922	12.9035	19.5027	7.66271	8.035	8.65434	0.287631	0.292577	0.257573	1.34924	1.59754	1.56867	0.528895	0.442067	0.467111
SSTP_0000157900	2.1427	1.7933	2.11344	0.907127	1.29592	1.07083	8.21578	8.52449	8.2439	19.2905	31.1809	46.7612	20.9128	19.5497	20.8525	0.774392	0.720188	0.622468	6.3534	6.34319	6.79756	2.18169	2.28401	1.80475
SSTP_0000158000	225.44	209.982	152.167	0.231607	0.266807	0.564619	0.933611	1.11189	0.732472	0.151695	0.27325	0.367976	0.275741	0.332155	0.167307	0.0663764	0.0225059	0.0214644	0.444055	0.595164	0.52289	3.26152	1.81739	4.01291
SSTP_0000158100	228.145	167.175	71.8568	0.386011	0.590787	0.52568	0.254621	0.402859	0.258519	0.227542	0.303611	0.254753	0.37733	0.20562	0.273775	0.376133	0.3826	0.364895	0.222027	0.14096	0.191726	0.506858	0.34383	0.55204
SSTP_0000158200	29.1547	27.2316	24.7486	73.8633	64.5864	63.3542	0.763864	1.11189	0.775558	0.303389	0.576861	0.169835	0.798199	0.695944	0.608389	2.27892	2.49815	2.33962	0.666082	0.814435	0.644897	10.071	4.00316	7.28268
SSTP_0000158300	24.6937	17.3352	15.8048	26.7892	26.2043	27.1796	1.08638	0.982975	1.19206	0.632061	1.54842	1.10393	2.33655	2.57816	2.76817	24.7584	23.9688	23.1387	1.86162	1.8638	1.96955	6.45693	5.05921	5.96628
SSTP_0000158400	65.4752	36.497	30.9664	4.36193	3.58284	3.54347	0.118823	0.0161144	0.0861731	0.10113	0	0	0.0725635	0.0790846	0.0456292	7.05803	5.31139	5.66661	0.119553	0	0.0348593	1.1239	0.392948	0.891757
SSTP_0000158500	310.972	207.027	142.58	153.459	146.992	151.065	131.571	144.675	141.022	28.9484	37.496	39.3451	14.8175	14.2985	13.9625	97.5734	94.1646	94.6367	54.9091	66.7523	77.3354	98.1762	110.762	105.588
SSTP_0000158600	0.526893	0.730604	0.888256	1.73705	1.39121	1.285	0.882687	0.644574	0.789921	2.80635	4.67561	4.21757	10.7684	7.73447	10.3426	4.02684	3.39839	3.11234	1.17845	0.908408	0.958631	1.49854	1.39988	1.86844
SSTP_0000158700	0.73765	0.730604	0.673849	2.68278	2.43938	2.88151	9.16636	2.9167	7.25291	5.48629	0.667945	1.01901	1.04491	1.70823	1.11031	2.52231	2.25059	2.57573	3.94526	2.17705	5.19404	4.09894	6.28717	3.86428
SSTP_0000158800	29.0494	35.7664	28.5773	52.7099	52.6944	48.7714	5.61864	8.91124	7.85612	1.76977	6.10258	6.39712	16.559	18.1736	18.6623	27.6126	28.3574	28.4404	30.7081	28.7245	26.9985	43.5237	40.0316	41.6366
SSTP_0000158900	877.066	1381.34	1672.62	2607.22	2419.56	2246.68	2285.55	2405.87	2434.61	474.096	369.434	379.128	615.281	605.013	624.846	1317.88	1295.03	1278.83	3386.35	3364.3	3279.34	2916.77	3379.18	3111.94
SSTP_0000159000	1.4753	1.76009	2.05218	1.75635	2.36315	1.88855	3.14033	3.1423	3.3033	5.86552	6.77053	7.18968	5.38421	5.59919	5.4755	2.74356	2.11555	1.99619	1.81038	2.52162	2.50987	2.33595	1.69459	2.29309
SSTP_0000159100	2.88035	3.9519	4.5638	10.9048	8.8237	8.23566	9.20031	6.02677	6.50607	76.4288	12.2052	12.4829	6.41462	6.23187	5.65802	3.84983	3.87101	3.99238	5.56777	4.38542	7.33788	10.3796	8.84134	9.51208
SSTP_0000159200	70.0767	64.7913	55.1638	59.6774	52.6563	49.998	19.5549	24.526	23.0226	11.0484	37.2227	34.7313	27.7048	25.9397	26.7387	45.667	39.6104	40.4819	46.1817	55.7418	42.5458	52.603	52.3358	52.6986
SSTP_0000159300	26.8013	24.1431	22.0532	5.61647	5.33614	5.15945	37.2935	42.8803	41.478	42.9801	13.0553	18.0591	33.684	38.0713	36.9597	17.988	18.7924	15.2183	39.1793	36.117	51.3129	20.7371	23.5523	23.8227
SSTP_0000159400	7.48188	10.4609	11.3635	47.6724	39.2778	37.4206	36.6655	36.9663	34.6703	50.5649	43.5378	50.3844	73.1295	71.1603	76.1247	16.9481	15.169	14.3812	23.8936	26.6414	29.0378	18.7317	18.4686	15.7331
SSTP_0000159500	34.1426	29.6891	31.8547	2.54768	2.57278	2.68681	0.271596	0.225601	0.272882	8.03981	6.558	5.46303	6.74841	6.40585	5.73407	3.60645	3.66846	3.34845	0.222027	0.172284	0.209156	1.07983	0.859574	1.12531
SSTP_0000159600	86.3753	131.276	118.965	448.217	439.165	404.657	121.913	145.351	145.274	62.3718	44.1147	54.9133	251.955	291.142	291.358	447.355	471.903	490.505	124.66	175.511	114.809	131.1	149.124	146.227
SSTP_0000159800	568.798	853.744	1013.07	1343.32	1280.12	1138.92	1452.92	1498.76	1414.46	337.419	276.043	278.473	439.43	417.677	422.055	609.07	625.709	584.068	1980.9	1952.62	1860.42	1703.06	1951.06	1720.5
SSTP_0000159900	240.825	214.299	150.667	4.86374	6.09845	6.95066	7.68956	6.88083	4.96932	12.7676	27.2339	18.7668	5.1375	5.31448	4.74544	10.3769	10.9154	11.5049	5.02124	8.19133	5.38576	6.6773	4.19963	5.90258
SSTP_0000160000	280.377	242.195	181.909	180.75	175.464	185	79.7643	90.1759	89.1892	94.1265	99.1291	81.4076	70.2415	72.0935	73.5847	139.28	147.864	149.135	82.6625	100.849	93.5275	94.8706	94.5041	108.221
SSTP_0000160100	256.07	303.134	264.7	372.713	277.746	279.779	97.0956	106.081	137.202	454.376	665.819	659.611	266.642	269.599	275.22	232.959	243.784	248.708	94.3446	110.058	89.7453	156.068	177.072	178.903
SSTP_0000160200	13.0318	10.3945	10.5366	20.613	17.8951	17.0554	5.1773	5.02768	5.51508	5.23346	12.9035	9.36923	9.79608	9.49015	10.1905	17.6561	17.3295	15.991	14.7221	15.9128	12.4273	15.0294	15.0057	14.7352
SSTP_0000160300	8.36003	6.77469	9.00508	1.38964	1.71519	1.90802	13.8174	7.09031	9.46468	3.59011	1.91275	1.9248	0.914301	0.648494	0.745277	0.818643	0.900236	0.837113	16.7716	2.59993	14.3272	6.12637	16.4056	3.92798
SSTP_0000160400	11.5916	15.7412	15.7742	11.5224	13.6072	12.3827	9.35309	7.5254	7.23854	28.5439	53.6785	33.316	25.702	22.9503	25.9022	11.2619	11.1854	14.3382	37.4543	14.1273	33.4126	15.6024	19.6474	15.7119
SSTP_0000160500	82.9329	84.0859	94.1245	42.0945	53.9903	53.561	216.19	178.563	185.315	123.176	74.7794	64.7921	76.003	69.1199	70.6644	13.9391	14.4263	13.866	184.078	149.496	156.466	101.019	132.645	101.49
SSTP_0000160600	23.3238	19.6267	19.5723	30.4563	25.8612	28.1336	10.6432	11.7796	11.7483	10.113	12.9035	15.0304	20.3178	18.838	20.4571	26.0417	25.2066	24.4694	16.1909	18.6693	16.9765	18.0706	16.3074	16.3913
SSTP_0000160800	165.936	161.596	192.047	175.114	228.863	237.238	639.201	641.673	569.432	440.015	309.592	301.061	442.594	415.162	404.822	117.11	124.233	128.25	539.254	564.544	589.384	292.677	323.593	336.575
SSTP_0000160900	21.8836	22.9144	20.9506	6.7745	7.4706	8.37194	61.5504	48.6009	41.478	116.704	115.737	124.206	48.4144	47.2926	48.0171	7.67754	8.68727	8.17795	38.5986	29.6172	35.2079	15.6685	17.0441	13.8859
SSTP_0000161000	170.362	127.092	93.6344	0.443913	0.285865	0.661968	0.882687	0.789603	0.833007	2.02259	2.42889	2.77397	0.391843	0.490324	0.410663	0.0663764	0.180047	0.128787	0.597766	0.501191	0.575179	1.52057	0.515745	1.40133
SSTP_0000161100	207.069	212.772	185.982	338.049	304.751	333.184	188.674	215.127	198.859	147.852	224.854	246.431	186.111	187.13	183.931	247.252	248.15	254.268	197.656	210.5	225.801	163.01	152.783	164.062
SSTP_0000161200	361.589	567.546	731.678	1063.58	1037.31	902.418	900.375	961.721	899.246	177.938	164.861	140.935	242.086	244.419	240.998	608.296	630.345	587.932	1513.37	1585.85	1511.31	1259.37	1403.66	1291.05
SSTP_0000161300	0.878155	0.996278	1.62336	14.9772	13.7215	16.1598	0.984535	0.966861	0.890456	0.353954	0.394695	0.226447	1.72701	2.1511	1.77954	30.6438	28.8751	25.6071	0.512371	0.579502	0.627468	7.27231	4.93641	6.2423
SSTP_0000161400	0.281009	0.166046	0.551331	0.733422	0.781364	0.759316	4.44738	6.01065	7.19546	0.353954	0.0303611	0	0.304767	0.173986	0.228146	0.110627	0.247565	0.236109	10.1279	6.95402	15.8784	1.85113	1.94018	1.59242
SSTP_0000161500	9.48407	9.43143	8.69878	4.24613	3.33509	3.09567	1.42588	1.86926	1.76655	0.303389	0.27325	0.311364	2.42362	3.00521	2.78338	5.42074	3.75848	3.41284	4.21852	3.50833	2.63188	4.34135	7.68705	3.56703
SSTP_0000161600	4.53128	8.33553	9.77081	9.36078	6.36526	6.32763	7.75746	5.88174	5.42891	18.9365	40.107	38.043	70.4157	79.0213	89.996	9.40333	8.59725	10.7751	63.8244	20.1573	14.4143	7.62491	10.364	9.46961
SSTP_0000161700	17.4928	15.7412	17.5507	23.8169	22.5071	25.2326	29.553	27.7328	26.1392	30.3895	34.551	27.5133	22.9881	22.982	23.0123	22.568	20.2103	21.2498	21.3488	19.6247	27.1031	17.4095	21.0719	16.7735
SSTP_0000161800	5.37431	4.88176	8.26997	55.8172	61.2323	59.4213	26.7862	20.4975	17.9815	69.7795	53.7088	62.8107	16.7767	14.251	16.1375	74.8948	70.9161	71.6053	18.5137	12.702	27.0857	14.1039	17.4616	10.2552
SSTP_0000161900	53.2864	12.7524	31.5178	8.95546	38.4965	24.4149	103.037	40.4954	152.641	18.1022	0.910834	1.4719	4.55699	3.97005	4.3804	129.213	118.246	102.278	117.196	186.631	89.5187	74.4861	102.83	144.316
SSTP_0000162000	0.140505	0.298883	0.398184	0.154405	0.32398	0.272575	0.305545	0.354516	0.416504	0.0758473	0.151806	0.254753	8.69311	5.58337	8.22847	1.59303	2.36312	2.33962	0.17079	0.219271	0.156867	0.528895	0.34383	0.509576
SSTP_0000162100	8.74642	6.17692	4.10435	0.67552	1.06723	0.876134	0.628066	0.692917	0.617574	0.986015	0.971556	1.9531	32.7842	27.4107	32.3055	7.92092	7.22439	8.07062	0.35866	0.250595	0.296304	0.771305	0.859574	0.997919
SSTP_0000162150	11.135	16.9035	21.9001	1.93006	2.70619	2.64787	1.03546	0.1128	0.359055	0.884885	0.242889	0.254753	0.15964	0.0632677	0.0304195	0.0221255	0.0225059	0.0214644	0.136632	0.0939732	0.52289	0.925567	0.196474	0.297252
SSTP_0000162200	8.0439	17.2688	23.4928	12.9893	12.559	11.9933	182.139	131.074	138.767	116.678	11.2033	13.332	5.54385	4.69763	4.69981	2.0798	2.34061	2.21084	253.47	181.243	315.808	150.427	159.488	161.047
SSTP_0000162300	448.245	494.287	556.508	50.7026	64.453	55.4495	296.43	275.33	231.921	867.516	69.1323	69.5474	17.5168	17.9997	15.7421	6.9474	11.8156	8.52138	426.481	437.492	343.434	315.244	250.627	287.549
SSTP_0000162400	0.351262	0.265674	0.367554	0.0386011	0.0952883	0.0973482	1.8163	1.56309	1.12025	0.83432	0.698306	1.07562	8.6786	6.91199	8.66955	23.3645	24.1263	21.443	0.734399	0.845759	0.766905	0.24241	0.196474	0.27602
SSTP_0000162500	2.00219	2.72316	6.34031	0.212306	0.0762306	0.136287	1.12033	0.805718	0.560125	2.09844	1.093	1.21715	0.333792	0.521958	0.410663	28.0994	28.9876	27.453	0.17079	0.203609	0.226585	0.925567	0.270152	0.509576
SSTP_0000162700	2.91547	5.94446	10.0771	6.6394	9.68129	2.66734	4.51528	6.12345	7.87048	1.51695	0.850111	1.01901	1.56737	1.97711	1.90122	5.08886	3.53342	2.40402	11.2038	12.4201	13.1245	3.61412	3.73301	3.52456
SSTP_0000162900	225.44	269.892	341.029	521.173	476.308	429.578	383.833	455.15	461.227	24.0942	0.759028	1.10393	1.88665	1.59751	1.93164	103.746	112.439	102.6	372.665	358.242	290.378	509.524	712.047	667.671
SSTP_0000163000	24.3424	38.556	53.571	86.7947	88.5991	73.8483	162.143	136.956	169.775	9.7843	1.12336	2.03802	1.08845	1.18627	1.84038	52.1719	72.3564	73.8162	151.406	141.351	106.425	98.2202	162.631	120.026
SSTP_0000163100	87.0427	167.873	199.643	820.757	880.159	847.844	356.945	304.529	332.126	287.183	261.015	289.88	253.508	299.873	291.175	870.018	832.965	883.025	310.189	320.746	294.91	394.688	529.964	444.392
SSTP_0000163200	1.26454	1.26195	2.05218	1.29314	1.60084	1.38234	4.00604	4.54425	4.27993	6.97795	12.0837	13.5868	8.31578	8.87329	8.28931	0.398259	0.337588	0.38636	3.5012	3.38304	3.67766	2.09354	1.81739	2.0383
SSTP_0000163300	4.32052	3.55339	4.38002	1.69845	2.07728	1.88855	11.1694	10.6355	9.78065	29.3782	40.5321	42.5154	6.284	6.15278	6.0991	1.06202	0.607659	0.708326	9.51302	9.31901	8.19194	3.76838	4.66626	3.90675
SSTP_0000163400	4.21514	6.04409	10.169	4.63214	5.12651	3.50453	6.46738	7.83157	7.09492	4.47499	7.74209	8.18039	5.80508	5.26703	5.4755	0.265506	0.135035	0.150251	11.6821	7.98772	9.51659	4.47357	6.06614	4.50125
SSTP_0000163500	2.42371	1.69367	2.02155	9.93979	8.48066	9.26755	2.58016	2.73944	2.81499	2.80635	3.00575	3.31178	2.35106	2.67306	2.55524	12.0141	9.29493	9.55167	2.81804	3.22641	2.80617	3.28356	2.30857	2.78143
SSTP_0000163600	39.3413	34.3052	41.1661	13.7227	16.9423	17.4837	127.701	97.1051	103.437	51.6014	44.3576	41.4964	95.5226	93.13	93.0988	7.96517	8.88983	8.80041	98.8193	64.4343	105.031	45.1544	61.1526	42.953
SSTP_0000163800	13.0318	13.5494	12.7725	14.5333	15.3033	13.5898	14.802	16.0982	14.4915	34.0554	12.6302	15.1719	14.1644	13.7765	12.9891	5.46499	5.31139	5.34464	9.49595	8.16001	11.8522	14.6328	13.7777	13.9709
SSTP_0000163900	9.58945	8.00343	7.44297	0.714121	0.609845	0.584089	1.25613	1.33749	1.03408	13.7284	22.1636	19.531	26.9646	23.0927	23.8032	1.06202	0.810212	0.944435	0.512371	1.06503	0.679756	1.43242	1.08061	1.54996
SSTP_0000164000	1.15916	1.85972	2.97106	3.64781	1.41027	1.86909	1.29008	0.322287	0.660661	65.6332	16.5772	25.6168	25.3682	24.6111	25.3546	0.331882	0.540141	0.236109	1.40048	0.657813	0.278874	2.71059	2.16122	1.50749
SSTP_0000164100	0	0	0.061259	0.0579017	0.0190577	0.0584089	0.220672	0.0483431	0.12926	16.7117	19.0061	30.2872	290.762	302.214	282.293	0.044251	0.0225059	0.0643933	0.0341581	0.078311	0.0174297	0.176298	0.0736778	0.106162
SSTP_0000164200	14.0505	21.4864	27.6278	26.9243	23.4409	22.3122	47.037	35.6449	31.9846	78.3755	29.0556	19.531	123.387	118.738	123.092	16.3729	13.8636	14.7246	10.794	4.49505	5.08946	20.0099	16.3319	10.6586
SSTP_0000164300	0.386388	0.564558	0.428813	0.154405	0.152461	0.214166	0.0509242	0.0161144	0.0143622	0.783755	1.51806	0.226447	19.4761	12.4321	18.7384	17.6561	16.5418	14.467	0	0.0313244	0.0348593	0	0.0245593	0
SSTP_0000164500	2.1427	1.29516	2.20532	0.810624	0.857595	1.10977	0.237646	0.273944	0.430866	0	0	0	4.03453	3.19502	3.05716	911.172	867.129	606.821	0.478213	0.407217	0.174297	16.528	16.2337	16.7311
SSTP_0000164600	17.5631	14.1139	3.95121	1.29314	1.31498	1.16818	0.0169747	0.0644574	0.157984	0.581496	0	0	13.4823	13.8398	13.5367	604.026	610.112	503.899	0.905189	0.501191	0.418312	5.42118	4.07684	4.84097
SSTP_0000164700	0	0	0	0.0772023	0.0762306	0.116818	0	0	0	0	0	0.0283058	7.25635	6.01043	6.49456	656.574	716.542	723.287	0.136632	0.0156622	0.0174297	0.110186	0.171915	0.106162
SSTP_0000164800	0.772776	1.56084	1.65399	1.64055	0.495499	0.584089	0.203697	0.515659	0.430866	1.82034	1.18408	1.27376	9.83962	9.99629	11.4681	132.996	135.801	120.909	0.0853952	0.360231	0.156867	0.396671	0.442067	0.530808
SSTP_0000164900	0	0	0.0306295	0.0193006	0.0190577	0.0194696	0	0	0.0143622	0.480366	0.303611	0.311364	7.09671	6.13696	6.85959	0.420384	0.3826	0.558075	0	0	0	0.0440746	0.0736778	0.0636969
SSTP_0000165000	0.105379	0.0996278	0.0918885	0	0	0.0194696	0	0.0161144	0.0430866	0	0	0	8.78019	6.76964	7.0269	4.80123	4.36614	4.14263	0.017079	0	0.052289	0.0440746	0.0245593	0.0212323
SSTP_0000165100	0.105379	0.0332093	0.0306295	0.289509	0.190577	0.253105	0.0169747	0.0805718	0.0143622	0.0505649	0	0.0283058	3384.6	3183.74	3247.37	0.044251	0.135035	0.0643933	0.0853952	0.0469866	0.052289	0.154261	0.221033	0.339717
SSTP_0000165200	0.0702524	0.132837	0.0918885	0.0772023	0.0762306	0.0584089	0	0.0322287	0.0430866	0.202259	0.0910834	0	5.31165	4.19148	5.56676	21.5502	24.5764	19.919	0.0341581	0.078311	0.052289	0.0881492	0.196474	0.339717
SSTP_0000165300	1.19429	1.16232	1.62336	0.0193006	0.0381153	0.0778785	0.186722	0.0966861	0.0430866	0.505649	0.698306	0.33967	5.63093	5.56756	6.75312	2.23467	2.31811	1.86741	0	0.0313244	0.0174297	0.793343	0.761337	0.403414
SSTP_0000165400	1.05379	3.02204	4.87009	2.77928	5.10745	3.69923	7.45192	6.80026	6.13266	13.2986	21.4349	27.0604	6.99512	6.2635	5.71886	1.15053	0.787706	0.987364	6.40464	5.23118	6.27468	3.59208	3.04535	3.80058
SSTP_0000165500	103.201	85.6799	80.6781	20.5551	17.514	18.1262	19.5889	23.5753	25.4785	29.2771	30.5433	34.5048	39.0537	40.3331	39.743	20.1121	21.2005	21.4859	25.0379	26.7041	29.6304	22.2577	21.9314	21.5933
SSTP_0000165600	25.2206	23.1469	17.857	20.9411	19.8581	20.2095	8.50435	10.716	9.63703	14.0317	29.6932	28.7021	13.105	13.2704	14.2059	16.8154	17.9147	16.8281	10.2645	12.2165	9.76061	10.8864	10.2167	10.9346
SSTP_0000165700	234.819	279.057	304.61	399.387	351.118	361.902	165.351	246.098	241.673	100.397	115.281	157.239	355.576	331.396	345.976	334.714	338.691	357.941	298.61	306.212	295.415	206.512	209.368	231.793
SSTP_0000165800	56.9395	52.7695	36.7248	24.4731	23.6124	22.8768	13.7326	14.4385	16.2724	9.32922	15.5145	11.4356	7.67722	8.43042	7.40714	28.6304	27.9298	28.5477	16.4984	13.7358	12.7585	15.1396	13.8023	13.0791
SSTP_0000165900	1.19429	0.996278	1.89903	2.08446	2.4775	2.49211	21.7107	22.7212	23.3098	12.0344	17.3362	15.3701	15.2238	14.1403	14.0842	0.464635	0.562647	0.515146	19.7434	18.0742	23.2686	2.88689	3.85581	2.67527
SSTP_0000166000	1.12404	0.630976	0.398184	0.0193006	0.057173	0.0194696	0.237646	0.161144	0.215433	1.79505	3.279	3.31178	1.61091	1.40771	1.33846	0.0221255	0.0900236	0.0214644	0.119553	0.0939732	0.174297	0.110186	0.0491185	0.127394
SSTP_0000166200	139.837	155.718	153.638	73.651	97.7848	85.939	7.70654	4.07693	5.83105	0.429801	0	0	0.914301	0.727578	0.517131	0.044251	0.0450118	0.0429289	134.48	128.775	141.372	165.985	167.789	174.742
SSTP_0000166300	0.526893	0.398511	0.61259	3.2811	3.43038	3.83552	14.9548	12.0213	12.6244	2.57881	0.212528	0.0566117	2.08983	1.9613	2.08373	0.575263	0.922741	0.944435	10.1962	7.58051	23.9135	4.58376	5.01009	4.73481
SSTP_0000166400	12.3644	8.10306	5.57457	0.193006	0.304923	0.603559	1.4089	1.56309	1.23515	0.581496	0.880472	0.537811	7.21282	4.2073	5.87096	433.106	447.957	413.899	0.614845	0.532515	0.610038	0.859455	0.736778	0.743131
SSTP_0000166500	0.948407	0.564558	0.64322	0.173705	0.209634	0.272575	0.203697	0.241715	0.186708	0.151695	0.242889	0.141529	3.93294	3.03685	3.98495	7.05803	8.0121	6.80422	0.187869	0.156622	0.0871483	0.396671	0.171915	0.339717
SSTP_0000166600	15.3501	8.06985	6.21779	0.0386011	0	0.0194696	0.0339495	0.0322287	0	0.632061	0.121444	0.141529	0.304767	0.284705	0.59318	7.32353	7.89957	6.35347	0.017079	0.0156622	0.0174297	0.264448	0.0491185	0.212323
SSTP_0000166800	0.0702524	0.0332093	0.061259	0.0386011	0.133404	0.0389393	0	0	0	0.556213	0.121444	0.367976	0.507945	0.347972	0.441082	1.26115	1.12529	1.00883	0	0	0	0	0.0245593	0
SSTP_0000166900	0.597145	0.332093	0.520702	12.7963	14.0646	12.0517	1.71445	0.644574	0.574488	1.59279	0.333972	0.367976	0.348305	0.332155	0.380243	0.110627	0.0450118	0.0643933	0.614845	0.172284	0.871483	11.1509	5.32936	12.251
SSTP_0000167200	28.2414	17.5345	25.5756	16.5213	13.7025	11.0003	16.4655	4.10916	6.86513	166.94	290.343	493.824	67.1503	70.9072	65.9342	8.47406	14.8314	10.4532	21.0072	2.94449	16.2793	11.1729	12.3042	3.97044
SSTP_0000167300	0.702524	0.46493	0.490072	6.04108	16.1609	9.28702	0.237646	0.1128	0.301606	0.429801	0.151806	0.226447	1.01589	1.51842	1.35367	0.154878	0.360094	0.236109	0.153711	0.469866	0.209156	11.4374	0.171915	0.636969
SSTP_0000167400	28.7683	32.5119	29.0061	25.1486	23.1741	24.0061	16.143	17.758	19.9922	24.4734	50.9763	49.7617	31.957	31.6655	33.1724	11.1291	10.7353	11.0756	17.9501	16.9152	19.7652	19.0182	19.3527	20.0433
SSTP_0000167500	57.2557	55.9908	53.0197	63.9428	65.0819	73.3811	34.8152	41.6556	34.7565	21.8946	21.86	19.3046	13.8451	16.7501	14.6013	60.4247	59.6406	61.3883	36.4125	42.3349	43.3301	38.389	35.1689	39.3859
SSTP_0000167600	100.18	115.435	99.6991	131.688	117.91	118.843	50.1943	58.5434	60.1489	32.3109	49.3065	43.5627	46.2085	47.8145	47.0437	118.659	115.253	116.938	73.1837	87.5361	73.6577	74.7285	71.3447	73.2515
SSTP_0000167700	114.898	125.332	109.929	324.269	298.919	318.913	139.312	163.964	159.147	68.8188	64.821	86.0214	123.024	131.866	122.286	286.724	296.38	303.85	172.703	181.729	206.785	134.273	130.975	130.642
SSTP_0000167800	20.9001	28.3275	24.8712	71.3928	67.2926	59.2461	47.071	68.4699	65.19	12.0597	13.8143	21.9087	42.827	42.247	43.074	37.9452	37.1797	32.6689	61.5187	58.4983	32.1577	58.0903	76.5512	62.1682
SSTP_0000167900	40.922	42.9396	36.9392	46.8232	39.0491	42.327	14.6153	18.8216	19.7911	11.6046	17.5791	18.0025	26.6308	26.177	28.4422	49.2513	46.0245	44.1953	25.1403	24.9969	22.3448	30.8743	31.1412	31.3601
SSTP_0000168000	97.0185	97.4692	85.9464	310.295	297.986	292.512	59.0382	61.5568	57.3482	59.6918	44.5701	46.7612	150.627	143.744	148.553	225.171	228.75	240.165	69.7849	70.1667	69.8755	82.728	80.6772	87.3073
SSTP_0000168100	32.3863	23.9439	21.2569	3.76361	5.81259	6.07453	22.9838	18.032	17.4213	16.3072	12.0837	10.1901	9.25911	10.1861	8.94332	2.87631	2.25059	2.68305	13.0142	14.3622	10.7367	7.88935	12.648	7.0279
SSTP_0000168200	38.3227	39.1205	45.0866	24.4731	28.7961	27.1212	77.6595	65.9883	68.2635	86.5418	59.7203	83.4456	93.1135	94.1265	91.7147	17.5676	14.3137	14.467	82.2185	81.2555	70.3635	55.534	63.9769	45.1824
SSTP_0000168300	147.144	320.436	411.293	222.729	206.68	175.889	748.671	821.655	893.845	1222.58	503.266	591.677	965.646	1119.44	1153.11	92.5951	87.1428	91.417	531.892	648.086	567.684	502.847	690.14	588.156
SSTP_0000168400	65.7913	62.2674	57.0934	93.2604	70.7992	80.5069	29.6719	32.4221	36.7241	34.6369	36.6762	51.4034	52.9133	49.7917	50.7397	83.0591	86.175	88.0471	41.0751	46.2348	40.4542	42.2455	36.0284	42.2523
SSTP_0000168500	39.1657	30.154	26.5864	9.07127	10.1387	12.4022	5.89024	6.26848	6.39118	6.32061	5.16139	7.44444	10.0718	9.3478	9.35399	16.3729	15.169	16.1412	7.4977	9.75755	9.48173	9.71845	7.66249	8.17444
SSTP_0000168550	67.3369	59.9427	46.8632	0.308809	0.400211	0.350453	0.0339495	0.0322287	0.0143622	0.429801	0.637583	1.24546	0.275741	0.126535	0.197727	0.110627	0.112529	0.0858577	0.0512371	0.0626488	0.0348593	0.727231	0.270152	0.594505
SSTP_0000168600	6.91986	6.0773	6.18716	3.3197	3.12546	3.9134	14.4625	14.4707	12.452	64.1162	95.2125	106.26	23.4525	21.8432	21.613	1.52666	1.28284	1.24494	10.6915	5.59141	9.04599	7.55879	7.19587	6.92173
SSTP_0000168700	40.1141	42.1426	38.0725	36.0535	32.8173	31.1709	16.9069	25.2028	26.3115	21.9704	25.3515	26.7207	22.0883	20.9891	22.6625	24.5372	26.3994	25.6929	26.7458	28.8654	25.7785	24.9021	25.7627	28.1753
SSTP_0000168800	123.258	125.763	107.111	137.034	122.407	120.926	107.45	111.012	109.799	188	168.656	187.979	130.121	138.793	134.484	198.2	190.985	196.228	127.068	128.007	129.537	93.6806	104.254	103.89
SSTP_0000168900	1.40505	1.02949	0.796367	0.559717	0.495499	0.350453	1.42588	1.14412	1.01972	2.09844	0.971556	2.29277	1.29163	1.45516	1.99248	0.553137	0.247565	0.171715	0.700241	1.20599	0.941201	0.881492	0.761337	0.934222
SSTP_0000169000	153.677	141.505	110.603	1.98796	2.28692	2.10272	1.10336	0.854061	0.904818	0.884885	0.516139	0.651034	0.827224	0.759212	0.775696	1.94704	1.84548	2.14644	0.871031	1.14334	0.836623	4.14301	3.3155	4.71357
SSTP_0000169100	8.81667	8.40194	7.81053	59.6195	63.5573	64.7365	7.58771	8.23443	6.44862	0.227542	0.121444	0.0283058	0.275741	0.379606	0.228146	31.5067	29.4602	29.0414	10.4182	13.4538	10.4229	10.071	9.65179	7.64363
SSTP_0000169200	37.5499	49.8139	87.2635	81.7186	101.482	82.6681	392.049	316.019	349.202	87.907	71.2879	71.8968	47.5872	47.5931	50.7701	31.7279	30.7205	24.8987	305.219	423.271	289.419	220.924	297.216	237.951
SSTP_0000169300	13.5587	21.5528	29.0061	30.4756	27.5193	23.1494	85.5527	86.4374	100.722	14.6891	4.06839	5.3215	5.4858	5.1405	5.32341	19.5368	14.9214	15.9051	23.5691	21.4885	26.7022	44.3831	58.5247	46.3077
SSTP_0000169400	60.9791	74.4552	89.5913	17.5442	18.1238	19.1776	100.864	85.3738	73.635	279.649	155.054	182.007	109.339	132.261	137.359	15.687	17.0145	22.9669	87.0006	69.0233	66.9647	56.8783	87.038	58.4101
SSTP_0000169500	0.597145	1.16232	2.57288	21.6359	25.3657	17.0165	0.882687	0.805718	0.890456	0.657343	1.15372	1.50021	0.769173	0.933198	0.866955	31.5731	31.8233	30.3292	0.631924	2.42764	1.15036	10.9525	6.70468	11.1257
SSTP_0000169600	0.45664	1.22874	2.45036	17.4284	17.3615	15.8483	0.169747	0.177258	0.12926	1.23884	1.42697	2.00971	0.609534	0.490324	0.304195	25.0903	24.0138	24.8558	0.17079	0.657813	0.52289	9.16752	5.13289	9.46961
SSTP_0000169700	159.719	132.903	89.9895	58.2877	60.146	61.0763	23.7646	29.3765	27.9201	23.3357	21.9511	25.73	33.4083	31.5389	33.4918	48.4991	48.7252	51.6863	25.7381	29.2727	27.3471	23.7782	22.6436	25.3301
SSTP_0000169800	356.777	308.514	222.003	301.359	284.264	293.641	67.6444	79.1859	89.7781	67.3777	70.1949	69.8022	61.3887	66.526	68.2765	194.926	189.275	190.175	93.9859	107.223	96.4034	102.033	103.075	110.005
SSTP_0000169900	88.9395	94.4472	91.4904	140.991	118.386	137.105	126.105	130.059	143.45	110.535	74.4455	82.6814	94.6519	100.137	97.6161	104.941	107.061	113.354	128.947	130.717	138.252	116.908	119.8	132.129
SSTP_0000170000	20.057	20.2577	14.304	19.9375	18.1048	20.7157	4.19276	5.62391	6.59225	2.75579	4.49345	5.03844	7.77881	7.05435	7.20941	15.1117	15.8892	15.3471	10.7086	11.6997	9.29001	9.21159	8.98869	9.63947
SSTP_0000170100	47.2798	53.6994	48.7316	187.196	170.585	180.211	42.1823	60.59	52.5943	25.5605	61.3902	54.3189	70.3141	69.1674	66.6947	157.489	150.654	147.954	69.5117	69.9161	74.9475	71.1144	70.9272	70.5125
SSTP_0000170200	10.5379	10.1288	7.9943	2.97229	3.56378	2.84257	2.41041	2.33658	1.7091	9.15224	3.8255	3.56654	4.55699	3.57462	3.61992	2.01342	2.02553	1.82448	2.56186	1.56622	3.22449	4.64987	4.71538	3.67319
SSTP_0000170300	104.255	110.753	115.688	90.2495	110.401	104.377	163.925	171.795	150.602	98.6268	214.107	204.736	177.113	177.671	177.376	104.897	116.445	125.481	167.46	162.746	167.272	105.074	114.52	99.4734
SSTP_0000170400	23.4292	24.4088	19.511	21.4622	21.9354	19.0608	15.1245	17.7097	19.1448	13.1469	20.5848	19.531	21.0144	20.4987	20.1833	22.6565	23.1361	22.4303	26.6091	24.7619	23.3383	25.1446	26.4012	23.0371
SSTP_0000170500	223.367	230.97	226.321	156.528	158.941	165.317	159.359	136.666	130.796	475.992	383.916	378.053	99.0637	103.696	102.179	109.964	112.935	113.74	176.717	201.588	168.44	137.204	161.968	146.63
SSTP_0000170600	71.552	78.5067	73.8784	50.3552	41.9078	45.228	31.7598	46.4738	49.5065	24.7262	22.3458	30.8817	51.1138	52.18	51.1655	50.2248	45.6644	47.8013	52.9279	50.7612	56.8207	46.7852	55.2338	55.8198
SSTP_0000170700	126.7	113.542	126.194	63.1901	79.642	77.1192	293.816	239.701	224.653	454.528	490.879	463.904	205.355	211.156	206.792	92.3739	88.8758	83.0673	167.067	173.616	184.075	121.315	137.876	128.222
SSTP_0000170800	13.0318	14.2468	18.8065	16.7336	18.1048	17.8731	37.7688	28.6835	30.0026	98.3234	86.7721	76.2559	22.6688	33.1997	34.0698	14.1161	13.211	13.8446	20.1533	18.5284	21.2467	23.1171	28.9063	20.9988
[truncated: 10,091 more rows]
