# Supplementary material for: Transcriptional profiles in Strongyloides stercoralis males reveal deviations from the Caenorhabditis sex determination model
Source: Sci Rep. 2021 Apr 15;11:8254. doi: 10.1038/s41598-021-87478-3 (PMC8050236; doi:10.1038/s41598-021-87478-3)
Supplement: Supplementary file 3 — Supplementary Dataset 3. [file 41598_2021_87478_MOESM3_ESM.xlsx]

## Sheet: FL_Male_vs_FL_Female
genes	log2 Fold Change	FDR
gene:SSTP_0001266600	13.008	6.34259e-07
gene:SSTP_0000642100	12.1125	6.02332e-10
gene:SSTP_0000017020	11.906	4.4436e-08
gene:SSTP_0000668400	11.6696	6.68009e-09
gene:SSTP_0000031000	11.6633	1.03821e-07
gene:SSTP_0000647750	11.631	5.82763e-08
gene:SSTP_0001268100	11.6186	3.39412e-08
gene:SSTP_0001268000	11.5825	1.3006e-06
gene:SSTP_0000894400	11.5638	3.8748e-10
gene:SSTP_0000040300	11.4534	4.21534e-11
gene:SSTP_0000384900	11.4466	7.97527e-09
gene:Ss_msp_3	11.4011	8.50573e-07
gene:SSTP_0001267400	11.3669	7.72496e-08
gene:Ss_msp_1	11.3554	2.87752e-05
gene:SSTP_0001267900	11.3315	7.083e-07
gene:Ss_msp_2	11.3027	6.61005e-06
gene:SSTP_0000016700	11.2751	1.11288e-10
gene:SSTP_0000908700	11.2715	5.96882e-08
gene:SSTP_0000094200	11.2663	9.16973e-09
gene:SSTP_0001267600	11.2644	1.94037e-05
gene:SSTP_0000545600	11.2596	2.3952e-08
gene:SSTP_0000511700	11.2243	9.49738e-09
gene:SSTP_0001149000	11.2143	1.16962e-05
gene:SSTP_0000740000	11.1799	3.01576e-13
gene:SSTP_0001048700	11.1269	1.76188e-09
gene:SSTP_0000098000	11.114	6.93766e-08
gene:SSTP_0001268220	11.1134	3.21912e-08
gene:SSTP_0000016400	11.0898	4.72794e-08
gene:SSTP_0001267500	11.0892	1.3944e-06
gene:SSTP_0000646000	11.0613	1.0044e-10
gene:SSTP_0000095500	11.0337	1.02438e-12
gene:SSTP_0000305600	10.9986	7.76971e-08
gene:SSTP_0001267800	10.9971	1.15836e-06
gene:SSTP_0001267100	10.9782	3.19549e-09
gene:SSTP_0000227100	10.9769	2.2567e-11
gene:SSTP_0000383200	10.9582	4.55249e-10
gene:SSTP_0000557300	10.9547	2.85364e-10
gene:SSTP_0000894600	10.9511	2.32183e-09
gene:SSTP_0000283000	10.9481	6.4067e-12
gene:SSTP_0001077700	10.9476	2.58804e-11
gene:SSTP_0000023700	10.9472	9.941e-09
gene:SSTP_0000898000	10.9444	9.08263e-09
gene:SSTP_0000094400	10.9436	1.99346e-10
gene:SSTP_0000624400	10.9414	1.60545e-08
gene:SSTP_0001267200	10.9346	2.30363e-06
gene:SSTP_0000905800	10.9235	2.90461e-10
gene:SSTP_0000867550	10.8981	3.08216e-07
gene:SSTP_0001217100	10.8894	1.59726e-11
gene:SSTP_0000861800	10.8827	8.0622e-09
gene:SSTP_0000635150	10.8524	1.18739e-10
gene:SSTP_0001221900	10.8432	1.56266e-12
gene:SSTP_0001267300	10.8317	3.43285e-07
gene:SSTP_0000946200	10.8302	3.12215e-09
gene:SSTP_0000779800	10.81	2.27985e-09
gene:SSTP_0000267200	10.8072	7.42771e-10
gene:SSTP_0000308200	10.7974	1.30169e-09
gene:SSTP_0000384500	10.7953	2.15473e-07
gene:SSTP_0000257800	10.794	1.99346e-10
gene:SSTP_0001064700	10.7766	1.00127e-09
gene:SSTP_0000513700	10.771	3.22315e-11
gene:SSTP_0000266700	10.7678	2.96329e-10
gene:SSTP_0000518300	10.764	3.6157e-09
gene:SSTP_0000924700	10.7629	1.24754e-08
gene:SSTP_0000716100	10.7405	1.49718e-10
gene:SSTP_0001258800	10.7344	1.96302e-09
gene:SSTP_0000315300	10.7313	2.70775e-07
gene:SSTP_0000237200	10.7215	2.61715e-10
gene:SSTP_0000437825	10.7032	1.02108e-10
gene:SSTP_0000915900	10.6701	2.41221e-13
gene:SSTP_0001009000	10.6628	3.26229e-10
gene:SSTP_0000543300	10.6566	1.89221e-09
gene:SSTP_0000728300	10.6556	5.01164e-10
gene:SSTP_0000266600	10.6526	1.30785e-09
gene:SSTP_0000063400	10.6371	9.87451e-10
gene:SSTP_0000648800	10.6324	1.29359e-09
gene:SSTP_0000480500	10.6322	9.97888e-10
gene:SSTP_0000016800	10.6283	1.10412e-09
gene:SSTP_0000404000	10.625	8.51543e-11
gene:SSTP_0001266200	10.6236	3.36519e-09
gene:SSTP_0001066600	10.6154	2.03168e-08
gene:SSTP_0000530300	10.6061	6.01661e-11
gene:SSTP_0000588000	10.6031	2.11947e-09
gene:SSTP_0000895200	10.6029	2.55211e-11
gene:SSTP_0000031100	10.5993	8.35951e-10
gene:SSTP_0000908600	10.5962	1.07922e-10
gene:SSTP_0000016500	10.5886	8.9167e-09
gene:SSTP_0000613900	10.5875	1.32711e-08
gene:SSTP_0000016600	10.5835	2.62795e-10
gene:SSTP_0001050400	10.5819	8.55565e-09
gene:SSTP_0000761500	10.5719	1.62904e-11
gene:SSTP_0001049800	10.5627	1.34064e-09
gene:SSTP_0000839200	10.5602	2.25934e-09
gene:SSTP_0000553300	10.5574	1.11817e-12
gene:SSTP_0001186600	10.5494	2.1331e-11
gene:SSTP_0001046400	10.5394	5.74317e-11
gene:SSTP_0000393300	10.5377	3.49171e-10
gene:SSTP_0000016900	10.5275	1.12386e-08
gene:SSTP_0000144800	10.5215	2.8112e-10
gene:SSTP_0000149100	10.517	5.90768e-12
gene:SSTP_0001086100	10.5133	1.46102e-10
gene:SSTP_0000770900	10.5116	1.52401e-10
gene:SSTP_0001188300	10.5046	2.16313e-10
gene:SSTP_0001268210	10.4874	4.41027e-08
gene:SSTP_0001258900	10.4825	2.41144e-08
gene:SSTP_0000923700	10.4753	6.0631e-10
gene:SSTP_0001018800	10.4623	1.19236e-10
gene:SSTP_0000315400	10.4497	4.28905e-07
gene:SSTP_0000328800	10.4421	4.155e-09
gene:SSTP_0000393400	10.4362	9.15526e-11
gene:SSTP_0000513600	10.4313	2.5101e-10
gene:SSTP_0000579600	10.4164	1.236e-11
gene:SSTP_0000097900	10.4107	1.60757e-10
gene:SSTP_0000023800	10.3826	4.12403e-10
gene:SSTP_0000109500	10.3792	5.30259e-12
gene:SSTP_0000412500	10.3709	2.84731e-10
gene:SSTP_0000080400	10.3658	9.82514e-13
gene:SSTP_0000686500	10.3644	2.72347e-11
gene:SSTP_0000016300	10.3548	2.48869e-11
gene:SSTP_0000542900	10.3124	1.18885e-10
gene:SSTP_0000377300	10.2998	1.31927e-11
gene:SSTP_0000702300	10.2925	2.72493e-10
gene:SSTP_0000544800	10.2814	7.72841e-10
gene:SSTP_0001217700	10.2775	1.81838e-10
gene:SSTP_0000802900	10.2619	1.41076e-12
gene:SSTP_0000242400	10.2546	2.03087e-11
gene:SSTP_0000485500	10.2401	1.79897e-10
gene:SSTP_0000016650	10.2264	2.62523e-10
gene:SSTP_0000667000	10.2015	2.72525e-08
gene:SSTP_0000493300	10.1988	1.18421e-10
gene:SSTP_0001218600	10.1981	2.94919e-12
gene:SSTP_0001048000	10.1856	3.66052e-12
gene:SSTP_0000125500	10.1828	4.65726e-11
gene:SSTP_0000363300	10.1806	1.40306e-12
gene:SSTP_0000290600	10.1722	1.01988e-10
gene:SSTP_0000337900	10.1615	8.63807e-10
gene:SSTP_0000708500	10.1507	1.54476e-09
gene:SSTP_0001064900	10.1502	8.52708e-11
gene:SSTP_0001063300	10.1487	5.80574e-07
gene:SSTP_0000045000	10.1177	2.05308e-12
gene:SSTP_0000063300	10.1166	3.10346e-10
gene:SSTP_0000509800	10.1157	2.30555e-09
gene:SSTP_0000053900	10.1094	6.72741e-12
gene:SSTP_0001221700	10.0845	1.45289e-12
gene:SSTP_0000031700	10.0788	2.23318e-07
gene:SSTP_0000017900	10.0783	7.46591e-12
gene:SSTP_0000689700	10.0746	7.05365e-12
gene:SSTP_0001086000	10.0649	1.27573e-11
gene:SSTP_0000585800	10.0334	3.48244e-12
gene:SSTP_0000401400	10.024	6.01205e-11
gene:SSTP_0000285300	10.024	5.69214e-12
gene:SSTP_0000377200	10.0224	1.91264e-11
gene:SSTP_0000230700	10.0213	2.28471e-10
gene:SSTP_0000458500	10.0162	1.23523e-07
gene:SSTP_0000772850	10.01	8.76635e-11
gene:SSTP_0000115500	9.99646	2.08185e-12
gene:SSTP_0000020200	9.99334	2.06837e-11
gene:SSTP_0000505100	9.99197	4.59891e-11
gene:SSTP_0001064600	9.9877	1.70836e-12
gene:SSTP_0000375800	9.98645	2.20167e-11
gene:SSTP_0000043200	9.97991	3.67012e-12
gene:SSTP_0000555000	9.97184	1.56989e-10
gene:SSTP_0000867800	9.97061	1.07279e-06
gene:SSTP_0000043500	9.96799	4.27837e-12
gene:SSTP_0000291900	9.96535	4.18193e-11
gene:SSTP_0000157100	9.96489	7.96911e-11
gene:SSTP_0000305000	9.96309	2.66575e-11
gene:SSTP_0001263300	9.96132	8.97033e-10
gene:SSTP_0000329600	9.95345	3.36739e-12
gene:SSTP_0000998400	9.94263	2.39397e-12
gene:SSTP_0000311700	9.92877	9.18787e-12
gene:SSTP_0000485100	9.90621	4.36323e-09
gene:SSTP_0000723600	9.89912	3.72585e-12
gene:SSTP_0000620600	9.8953	3.5022e-12
gene:SSTP_0000570300	9.89515	6.72741e-12
gene:SSTP_0000868500	9.89376	9.40634e-11
gene:SSTP_0000458600	9.89342	6.38457e-08
gene:SSTP_0000605000	9.88466	3.71327e-10
gene:SSTP_0000994300	9.8788	4.80669e-11
gene:SSTP_0000315500	9.87708	1.79664e-07
gene:SSTP_0000467700	9.85418	5.05237e-10
gene:SSTP_0000820900	9.85382	1.91785e-09
gene:SSTP_0001205100	9.8463	3.31034e-12
gene:SSTP_0001129750	9.83479	7.71948e-14
gene:SSTP_0000309800	9.79924	8.33238e-12
gene:SSTP_0001227200	9.79457	3.32856e-12
gene:SSTP_0000557200	9.79018	2.82878e-12
gene:SSTP_0000520200	9.79009	1.62493e-11
gene:SSTP_0001038050	9.7867	9.93907e-06
gene:SSTP_0001101400	9.77854	1.16973e-11
gene:SSTP_0000156100	9.77807	6.45879e-11
gene:SSTP_0000544700	9.776	2.4558e-11
gene:SSTP_0000028300	9.77217	1.43486e-12
gene:SSTP_0000549600	9.76298	2.28505e-12
gene:SSTP_0000124000	9.75739	2.64836e-10
gene:SSTP_0000550900	9.75506	8.40484e-12
gene:SSTP_0000712600	9.74834	1.28875e-09
gene:SSTP_0000409200	9.73517	5.10693e-12
gene:SSTP_0000018000	9.72478	6.53921e-12
gene:SSTP_0000487200	9.72367	5.74473e-13
gene:SSTP_0000186200	9.7217	1.71537e-13
gene:SSTP_0000465200	9.70445	3.85809e-12
gene:Ss_cyp29a10	9.70036	1.2066e-07
gene:SSTP_0001266100	9.69673	1.60484e-12
gene:SSTP_0000957300	9.69425	2.87468e-13
gene:SSTP_0000072000	9.67376	1.41076e-12
gene:SSTP_0000518700	9.66552	1.96689e-13
gene:SSTP_0000542700	9.65667	5.1576e-12
gene:SSTP_0000840100	9.65587	2.94919e-12
gene:SSTP_0000668500	9.65229	2.62781e-10
gene:SSTP_0000420300	9.6149	1.67433e-11
gene:SSTP_0000812700	9.61256	1.40306e-12
gene:SSTP_0000305500	9.59925	2.82276e-09
gene:SSTP_0000927000	9.59374	3.89518e-12
gene:SSTP_0000356200	9.59108	1.55308e-11
gene:SSTP_0001189000	9.58742	5.60128e-13
gene:SSTP_0000154800	9.58435	3.80516e-12
gene:SSTP_0000560700	9.55673	6.80982e-13
gene:SSTP_0000626300	9.54999	3.34083e-10
gene:SSTP_0000135900	9.52372	3.30282e-11
gene:SSTP_0000016200	9.51534	7.23588e-12
gene:SSTP_0001064800	9.49631	1.12712e-09
gene:SSTP_0000040650	9.49545	2.04121e-05
gene:SSTP_0001194600	9.47304	5.1576e-12
gene:SSTP_0000750200	9.47213	1.24664e-11
gene:SSTP_0000466100	9.46487	1.05408e-05
gene:Ss_qki_1	9.46409	3.27741e-12
gene:SSTP_0000336100	9.4502	3.98195e-11
gene:SSTP_0000762800	9.44842	1.05396e-08
gene:SSTP_0000050800	9.44346	1.34928e-11
gene:SSTP_0001195300	9.4399	1.05665e-11
gene:SSTP_0000512700	9.43135	3.35188e-11
gene:SSTP_0000195900	9.42842	6.57494e-12
gene:SSTP_0001164700	9.42028	1.12006e-11
gene:SSTP_0000254100	9.41021	6.53586e-11
gene:SSTP_0001177300	9.4098	2.16011e-11
gene:SSTP_0000959300	9.40321	1.21065e-11
gene:SSTP_0001114900	9.40294	4.21201e-13
gene:SSTP_0000011500	9.38779	4.77136e-13
gene:SSTP_0000137200	9.38105	4.52951e-12
gene:SSTP_0000868700	9.37849	1.7408e-10
gene:SSTP_0000483700	9.36616	1.43486e-12
gene:SSTP_0000424000	9.35789	5.18165e-11
gene:SSTP_0000714100	9.34851	3.01576e-13
gene:SSTP_0000586100	9.34172	7.18049e-11
gene:SSTP_0000481200	9.33117	3.44867e-05
gene:SSTP_0001199400	9.32954	9.15623e-06
gene:SSTP_0000298100	9.31276	6.38381e-12
gene:SSTP_0001263200	9.31098	8.60358e-11
gene:SSTP_0000509700	9.31043	1.09803e-07
gene:SSTP_0000946300	9.30419	3.79866e-11
gene:SSTP_0000605200	9.30251	1.0878e-06
gene:SSTP_0000686000	9.29055	5.04995e-13
gene:SSTP_0001163400	9.27732	3.84475e-12
gene:SSTP_0000921300	9.26929	1.37836e-12
gene:SSTP_0000244600	9.26487	5.26178e-08
gene:SSTP_0000250600	9.26288	4.88968e-12
gene:SSTP_0001114300	9.2623	6.99399e-12
gene:SSTP_0000460500	9.25618	4.77136e-13
gene:SSTP_0000197800	9.24968	2.00926e-12
gene:SSTP_0000069000	9.24963	2.56013e-11
gene:SSTP_0001168600	9.24317	6.1966e-10
gene:SSTP_0000476700	9.24164	9.82514e-13
gene:SSTP_0001114400	9.21898	1.50005e-11
gene:SSTP_0000327100	9.20801	9.46344e-11
gene:SSTP_0000667400	9.20651	7.18049e-11
gene:SSTP_0001180200	9.19211	1.22087e-10
gene:SSTP_0001164400	9.18552	3.99828e-12
gene:SSTP_0000022600	9.1783	9.82648e-11
gene:SSTP_0000320800	9.17678	1.00943e-12
gene:SSTP_0000737700	9.1754	5.8744e-12
gene:SSTP_0000782200	9.16914	9.05033e-13
gene:SSTP_0001152400	9.16885	7.14527e-13
gene:SSTP_0001191800	9.15791	5.64655e-13
gene:SSTP_0000188900	9.15675	1.67433e-11
gene:SSTP_0001137100	9.15316	2.12251e-12
gene:SSTP_0000958800	9.14285	4.23406e-11
gene:Ss_cyp14a1	9.14273	2.05219e-11
gene:SSTP_0000524500	9.14252	4.50086e-12
gene:SSTP_0001033200	9.13224	8.43927e-11
gene:SSTP_0000781600	9.12627	3.49424e-12
gene:SSTP_0000075000	9.11769	1.24826e-11
gene:SSTP_0001064500	9.10572	6.54236e-09
gene:SSTP_0000158000	9.10225	8.951e-13
gene:SSTP_0000330000	9.09927	4.21201e-13
gene:SSTP_0000475600	9.08317	1.725e-10
gene:SSTP_0000589700	9.08041	1.08127e-06
gene:SSTP_0001142800	9.07682	2.29316e-12
gene:SSTP_0000598600	9.07514	3.8242e-11
gene:SSTP_0001099800	9.07332	0.000234084
gene:SSTP_0001220200	9.07146	1.59141e-12
gene:SSTP_0000137300	9.0681	9.39979e-07
gene:SSTP_0000542800	9.06373	1.05665e-11
gene:SSTP_0001155900	9.06279	5.6253e-13
gene:SSTP_0000485000	9.06038	9.05033e-13
gene:SSTP_0000546400	9.05452	5.72489e-10
gene:SSTP_0000726100	9.04561	1.42111e-12
gene:SSTP_0000389100	9.045	4.22943e-10
gene:SSTP_0000611800	9.04263	8.32578e-14
gene:SSTP_0001208000	9.0184	1.20635e-13
gene:SSTP_0000516200	9.01655	5.34802e-13
gene:SSTP_0000481100	9.01046	1.70177e-06
gene:SSTP_0000290800	9.0021	4.71943e-10
gene:SSTP_0001039400	9.00033	2.94919e-12
gene:SSTP_0000626000	9.00003	8.81611e-11
gene:SSTP_0000894700	8.99571	7.75915e-11
gene:SSTP_0000604000	8.99241	1.9681e-13
gene:SSTP_0000476600	8.98737	3.57345e-12
gene:SSTP_0001152000	8.98378	1.50115e-11
gene:SSTP_0000419000	8.97816	5.98934e-12
gene:SSTP_0000817600	8.97728	9.71206e-13
gene:SSTP_0001101300	8.96742	2.42582e-11
gene:SSTP_0000994200	8.96182	3.52389e-12
gene:SSTP_0000443800	8.94522	3.40872e-06
gene:SSTP_0000991000	8.9446	1.60484e-12
gene:SSTP_0000527800	8.94343	3.72585e-12
gene:SSTP_0001010200	8.94225	3.72585e-12
gene:SSTP_0000722900	8.93391	6.595e-12
gene:SSTP_0000268500	8.92408	1.41076e-12
gene:SSTP_0000554900	8.92284	8.26407e-12
gene:SSTP_0000024100	8.91885	7.21232e-11
gene:SSTP_0000892500	8.91815	2.13748e-11
gene:SSTP_0000133200	8.9158	2.7121e-09
gene:SSTP_0000834300	8.91147	4.27837e-12
gene:SSTP_0000545700	8.90665	3.65637e-10
gene:SSTP_0001219700	8.87744	3.54827e-13
gene:SSTP_0000085700	8.87241	8.71457e-12
gene:SSTP_0001150200	8.86046	5.77728e-09
gene:SSTP_0000476400	8.83086	2.08185e-12
gene:SSTP_0001085800	8.8268	1.42111e-12
gene:SSTP_0000166600	8.82327	7.22358e-09
gene:SSTP_0001263700	8.81776	2.73008e-10
gene:SSTP_0000290700	8.80656	2.86743e-12
gene:SSTP_0001158500	8.80625	2.4558e-11
gene:SSTP_0000093800	8.7927	2.36233e-11
gene:SSTP_0000924900	8.78742	4.27837e-12
gene:SSTP_0000390100	8.78675	9.99303e-13
gene:SSTP_0000485200	8.77817	2.09079e-07
gene:SSTP_0000376300	8.7742	1.60484e-12
gene:SSTP_0000714000	8.77258	2.14689e-12
gene:SSTP_0001173200	8.75955	1.37836e-12
gene:SSTP_0000147000	8.75396	1.70334e-10
gene:SSTP_0000727900	8.75349	6.49379e-10
gene:SSTP_0000393500	8.72536	2.49404e-13
gene:SSTP_0000647800	8.7244	1.60353e-11
gene:SSTP_0001151700	8.71486	2.17497e-11
gene:SSTP_0000718200	8.70052	1.84108e-12
gene:SSTP_0000282100	8.69739	1.71537e-13
gene:SSTP_0000156250	8.68957	8.16262e-10
gene:SSTP_0000513500	8.68441	6.22834e-12
gene:SSTP_0000329100	8.66398	9.31502e-10
gene:SSTP_0001048900	8.66245	3.16629e-12
gene:SSTP_0000520100	8.65426	4.08142e-06
gene:SSTP_0000016950	8.64969	4.37849e-06
gene:SSTP_0001198400	8.62143	1.10287e-10
gene:SSTP_0001178600	8.61517	6.36228e-13
gene:SSTP_0000461300	8.61165	5.98934e-12
gene:SSTP_0000299400	8.57271	2.09729e-12
gene:SSTP_0000105800	8.56847	3.53121e-13
gene:SSTP_0001173800	8.56711	1.63414e-11
gene:SSTP_0000759400	8.5552	3.99419e-13
gene:SSTP_0000373100	8.53783	6.4067e-12
gene:SSTP_0000547200	8.53685	6.595e-12
gene:SSTP_0000790500	8.53502	4.88968e-12
gene:SSTP_0000420000	8.53073	4.74799e-12
gene:SSTP_0001181000	8.52957	1.13412e-08
gene:SSTP_0001049500	8.52745	1.33958e-09
gene:SSTP_0000786200	8.51792	4.80475e-10
gene:SSTP_0001269300	8.51435	4.71396e-12
gene:SSTP_0001267700	8.50942	1.34325e-09
gene:SSTP_0000480000	8.49216	1.3356e-08
gene:SSTP_0001111500	8.49114	8.70417e-10
gene:SSTP_0000722700	8.47867	9.28264e-13
gene:SSTP_0000992300	8.46836	3.8043e-09
gene:SSTP_0000840300	8.46617	7.97621e-12
gene:SSTP_0000784200	8.46396	3.99828e-12
gene:SSTP_0000377100	8.46122	3.18321e-09
gene:SSTP_0001106400	8.45009	4.90438e-13
gene:SSTP_0001215000	8.44425	1.55134e-11
gene:SSTP_0000698100	8.4423	5.89466e-11
gene:SSTP_0000483300	8.44031	4.98935e-08
gene:SSTP_0000626200	8.42715	5.71338e-13
gene:SSTP_0000346200	8.40594	7.58976e-10
gene:SSTP_0000962000	8.39975	4.1709e-05
gene:SSTP_0000517600	8.39819	4.71354e-11
gene:SSTP_0000328700	8.39352	2.49404e-13
gene:SSTP_0000358200	8.3907	6.22834e-12
gene:SSTP_0001214100	8.37908	2.39397e-12
gene:SSTP_0000241400	8.378	3.42606e-11
gene:SSTP_0000991600	8.3481	4.55635e-13
gene:SSTP_0000779200	8.34357	3.55149e-13
gene:SSTP_0001168800	8.34277	2.28198e-12
gene:SSTP_0000054800	8.32818	2.84284e-13
gene:SSTP_0000049900	8.32469	7.75915e-11
gene:SSTP_0000817400	8.31658	9.94146e-13
gene:SSTP_0001273700	8.31627	2.20167e-11
gene:SSTP_0001188100	8.31452	2.58144e-12
gene:SSTP_0000600700	8.3111	3.13155e-12
gene:SSTP_0001037100	8.30444	2.22201e-10
gene:SSTP_0001039300	8.29449	4.53011e-13
gene:SSTP_0000769700	8.28723	4.87653e-12
gene:SSTP_0000552700	8.28323	1.30964e-12
gene:SSTP_0001260900	8.27935	5.96032e-12
gene:SSTP_0000158100	8.27279	1.60484e-12
gene:SSTP_0000931500	8.27034	9.79162e-10
gene:SSTP_0000758800	8.27023	8.2237e-12
gene:SSTP_0000202700	8.23956	4.85174e-11
gene:SSTP_0000025100	8.23884	1.63579e-13
gene:SSTP_0000698000	8.23828	1.21065e-11
gene:SSTP_0000188100	8.23076	3.21754e-13
gene:SSTP_0000330100	8.23025	4.4058e-10
gene:SSTP_0000443900	8.22289	0.00196953
gene:SSTP_0000117000	8.21406	4.5618e-12
gene:SSTP_0000227300	8.20082	5.18165e-11
gene:SSTP_0001284000	8.20047	1.18709e-05
gene:SSTP_0000893300	8.18865	8.39489e-10
gene:SSTP_0000645100	8.18071	4.45791e-14
gene:SSTP_0000992400	8.17381	2.98939e-12
gene:SSTP_0000585000	8.1724	2.49404e-13
gene:SSTP_0000069100	8.17201	7.06329e-10
gene:SSTP_0000447500	8.15631	7.37637e-11
gene:SSTP_0000200100	8.14302	1.76188e-09
gene:SSTP_0000748800	8.13502	1.43486e-12
gene:SSTP_0000161000	8.12832	2.15659e-12
gene:SSTP_0001105100	8.12694	1.88947e-10
gene:SSTP_0001167100	8.12615	3.72585e-12
gene:SSTP_0000218500	8.09934	4.68899e-10
gene:SSTP_0000339000	8.09403	5.70332e-11
gene:SSTP_0001066200	8.08523	1.42749e-10
gene:SSTP_0001014200	8.08241	2.32834e-12
gene:SSTP_0000945366	8.05897	1.86827e-10
gene:SSTP_0000994800	8.04755	3.17468e-11
gene:SSTP_0000601800	8.04709	6.60403e-10
gene:SSTP_0000820800	8.04541	4.39774e-14
gene:SSTP_0000125600	8.04346	1.7299e-10
gene:SSTP_0000132500	8.0426	2.80346e-10
gene:SSTP_0000934400	8.03794	1.19274e-11
gene:SSTP_0000787400	8.03508	2.00364e-12
gene:SSTP_0000940200	8.0112	4.77136e-13
gene:SSTP_0000254000	8.00981	4.22943e-10
gene:SSTP_0000758400	8.00875	4.77384e-13
gene:SSTP_0000789600	8.00726	3.408e-13
gene:SSTP_0000786800	8.00075	1.65792e-08
gene:SSTP_0000922900	7.99859	4.60451e-11
gene:SSTP_0000485300	7.98728	1.37708e-11
gene:SSTP_0000099000	7.97547	2.68194e-10
gene:SSTP_0001161500	7.96348	2.72874e-12
gene:SSTP_0001273000	7.96309	5.966e-13
gene:SSTP_0001272600	7.95109	2.94919e-12
gene:SSTP_0000603900	7.93179	5.04743e-13
gene:SSTP_0000635400	7.928	8.32578e-14
gene:SSTP_0000324000	7.92349	1.04274e-12
gene:SSTP_0000029200	7.91589	1.21349e-11
gene:SSTP_0000929700	7.91254	8.33238e-12
gene:SSTP_0000420400	7.90674	1.12006e-11
gene:SSTP_0000134500	7.89549	2.18775e-12
gene:SSTP_0000113200	7.88905	6.36431e-10
gene:SSTP_0000909600	7.8788	3.1492e-12
gene:SSTP_0000142000	7.87499	9.14546e-08
gene:SSTP_0000011400	7.86691	2.15659e-12
gene:SSTP_0000584100	7.85761	0.000111863
gene:SSTP_0000898100	7.85024	2.2549e-12
gene:SSTP_0000204800	7.84614	4.14677e-14
gene:SSTP_0001182700	7.84311	3.05816e-12
gene:SSTP_0000363800	7.83764	1.75099e-12
gene:SSTP_0000221500	7.83358	7.41732e-14
gene:SSTP_0000227200	7.83235	7.37331e-11
gene:SSTP_0000328900	7.82289	3.36739e-12
gene:SSTP_0000082000	7.82075	5.34802e-13
gene:SSTP_0001101200	7.78383	5.2056e-10
gene:SSTP_0000547100	7.76555	2.42826e-10
gene:SSTP_0000794500	7.76406	9.43564e-12
gene:SSTP_0000129900	7.76193	1.65505e-05
gene:SSTP_0000307800	7.76088	3.56884e-11
gene:SSTP_0000043300	7.75998	4.58433e-12
gene:SSTP_0000817500	7.75919	3.46741e-11
gene:SSTP_0000443950	7.75264	0.00144237
gene:SSTP_0000605300	7.7524	8.65442e-10
gene:SSTP_0000291000	7.74708	2.49404e-13
gene:SSTP_0000826300	7.74408	2.73396e-11
gene:SSTP_0000119300	7.74203	8.80004e-07
gene:SSTP_0000017010	7.73892	1.61234e-08
gene:SSTP_0000196500	7.73713	8.35617e-13
gene:SSTP_0000295300	7.73249	2.56835e-12
gene:SSTP_0000957200	7.70975	9.87333e-14
gene:SSTP_0000806400	7.7026	1.43522e-08
gene:SSTP_0001152100	7.68553	9.3623e-08
gene:SSTP_0000207400	7.68296	1.11823e-11
gene:SSTP_0001161400	7.67837	7.44141e-13
gene:SSTP_0001006100	7.67463	4.84417e-12
gene:SSTP_0000177500	7.66342	1.20635e-13
gene:SSTP_0000837400	7.66121	1.21065e-11
gene:SSTP_0000390000	7.66079	2.07875e-11
gene:SSTP_0000771600	7.65518	7.42949e-12
gene:SSTP_0000321400	7.64733	2.16462e-10
gene:SSTP_0000768500	7.64302	6.7943e-12
gene:SSTP_0000203100	7.64294	3.98621e-09
gene:SSTP_0000293200	7.64131	2.08185e-12
gene:SSTP_0000998800	7.63812	1.02673e-10
gene:SSTP_0000912000	7.63808	8.32578e-14
gene:SSTP_0000188200	7.63392	9.58715e-13
gene:SSTP_0000510500	7.63069	6.02803e-13
gene:SSTP_0001084700	7.62448	1.42111e-12
gene:SSTP_0000420100	7.5976	1.24409e-11
gene:SSTP_0000287900	7.58847	5.6253e-13
gene:SSTP_0000916300	7.58251	1.67072e-07
gene:SSTP_0000988800	7.57905	3.44424e-09
gene:SSTP_0000598500	7.57534	1.92738e-11
gene:SSTP_0000887300	7.57416	4.80475e-10
gene:SSTP_0000512800	7.56345	5.3416e-10
gene:SSTP_0000402100	7.5389	1.37931e-13
gene:SSTP_0001268300	7.52962	5.3416e-10
gene:SSTP_0000193300	7.52799	8.08836e-10
gene:SSTP_0001266000	7.52715	1.88976e-11
gene:SSTP_0000024300	7.52572	4.21201e-13
gene:SSTP_0000126200	7.51073	5.71338e-13
gene:SSTP_0000935300	7.5039	4.21201e-13
gene:SSTP_0000725800	7.50144	2.36233e-11
gene:SSTP_0000976400	7.50097	8.81371e-11
gene:SSTP_0000115400	7.49491	1.79077e-08
gene:SSTP_0000094300	7.47406	3.84475e-12
gene:SSTP_0001006200	7.47223	6.6165e-12
gene:SSTP_0000178400	7.4619	9.87333e-14
gene:SSTP_0000560500	7.45919	7.52872e-11
gene:SSTP_0001045800	7.45205	5.68032e-13
gene:SSTP_0000693600	7.45171	2.82623e-13
gene:SSTP_0000335500	7.45056	3.17152e-13
gene:SSTP_0000511200	7.42996	1.83725e-11
gene:SSTP_0000743700	7.42236	1.19026e-12
gene:SSTP_0000383300	7.41984	5.91931e-11
gene:SSTP_0000780900	7.41584	1.04074e-11
gene:SSTP_0001275900	7.4025	2.18775e-12
gene:SSTP_0001063100	7.38382	2.20167e-11
gene:SSTP_0000730600	7.37069	2.15659e-12
gene:SSTP_0000095200	7.36195	2.35934e-11
gene:SSTP_0001185600	7.35932	1.19236e-10
gene:SSTP_0000168550	7.3501	4.81268e-12
gene:SSTP_0000821700	7.33922	4.23406e-11
gene:SSTP_0000928400	7.33649	1.60484e-12
gene:SSTP_0000244200	7.33587	6.53586e-11
gene:SSTP_0000556500	7.33436	9.94146e-13
gene:SSTP_0000481700	7.33235	0.00110308
gene:SSTP_0000674900	7.32911	0.00124665
gene:SSTP_0000822700	7.32405	6.32908e-11
gene:SSTP_0000745700	7.31469	5.92259e-11
gene:SSTP_0000537000	7.29589	7.29962e-10
gene:SSTP_0000829000	7.284	2.0354e-10
gene:SSTP_0001065100	7.27706	4.36199e-08
gene:SSTP_0000339900	7.26635	1.04357e-10
gene:SSTP_0000706300	7.26617	1.37931e-13
gene:SSTP_0000257600	7.26074	5.79231e-10
gene:SSTP_0000757800	7.24663	1.46166e-13
gene:SSTP_0000565000	7.24134	7.4189e-13
gene:Ss_drh_3	7.23532	1.25412e-11
gene:SSTP_0000888100	7.21735	3.23409e-11
gene:SSTP_0000463700	7.21419	3.84475e-12
gene:SSTP_0000663000	7.2065	5.04539e-13
gene:SSTP_0000464900	7.18403	6.72741e-12
gene:SSTP_0000345200	7.16257	3.36739e-12
gene:SSTP_0001261400	7.16026	9.82514e-13
gene:SSTP_0000017030	7.12753	4.46558e-09
gene:SSTP_0001175900	7.1192	1.43302e-11
gene:SSTP_0000343900	7.11082	1.18314e-09
gene:SSTP_0000844100	7.10122	3.162e-05
gene:SSTP_0000221200	7.09835	1.37931e-13
gene:SSTP_0000549400	7.09315	5.78339e-11
gene:SSTP_0000011700	7.09086	2.52458e-12
gene:SSTP_0000564800	7.08572	3.98742e-09
gene:SSTP_0000229200	7.08463	9.84212e-12
gene:SSTP_0000721600	7.0801	2.82623e-13
gene:SSTP_0000652100	7.06917	7.71948e-14
gene:SSTP_0000691900	7.05982	8.32578e-14
gene:SSTP_0000561100	7.05669	5.8734e-13
gene:SSTP_0000839500	7.05277	2.01628e-12
gene:SSTP_0000209600	7.05236	3.17468e-11
gene:SSTP_0000392000	7.04264	2.80727e-10
gene:SSTP_0001205000	7.03527	2.82878e-12
gene:SSTP_0000796000	7.03339	1.56266e-12
gene:SSTP_0000549900	7.03244	3.72585e-12
gene:SSTP_0001077800	7.03131	5.33279e-09
gene:SSTP_0000551700	7.02858	8.34239e-11
gene:SSTP_0000229100	7.00219	1.1985e-10
gene:SSTP_0000768400	6.99954	2.36916e-11
gene:SSTP_0000056500	6.97691	5.68032e-13
gene:SSTP_0000113500	6.968	1.37836e-12
gene:SSTP_0000370800	6.96201	2.39117e-12
gene:SSTP_0000105900	6.96072	3.67012e-12
gene:SSTP_0000736650	6.96036	2.32483e-10
gene:SSTP_0000424200	6.95586	1.59726e-11
gene:SSTP_0000313300	6.95243	7.76274e-12
gene:SSTP_0000024200	6.94733	5.03806e-13
gene:SSTP_0000751300	6.94549	7.29854e-11
gene:SSTP_0001208700	6.94186	4.87653e-12
gene:SSTP_0000892400	6.93672	2.51135e-09
gene:SSTP_0000082900	6.92813	4.50513e-13
gene:SSTP_0000290400	6.9279	1.75099e-12
gene:SSTP_0000719800	6.92763	2.67708e-12
gene:SSTP_0000297600	6.92032	4.87653e-12
gene:SSTP_0000391400	6.90811	1.40306e-12
gene:SSTP_0001044200	6.87201	2.34808e-09
gene:SSTP_0000402700	6.86613	3.01977e-08
gene:SSTP_0000338900	6.86425	3.42216e-11
gene:SSTP_0000548500	6.85711	1.09549e-08
gene:SSTP_0000566300	6.85659	1.13324e-09
gene:SSTP_0001086600	6.85003	8.57386e-14
gene:SSTP_0000800000	6.84769	3.01908e-11
gene:SSTP_0001115200	6.84438	8.33915e-10
gene:SSTP_0000691500	6.8231	4.90438e-13
gene:SSTP_0000031200	6.81747	5.90584e-10
gene:SSTP_0000084100	6.81387	1.01155e-10
gene:SSTP_0001209300	6.81239	3.31581e-11
gene:SSTP_0000083600	6.81144	3.63746e-12
gene:SSTP_0000202600	6.80658	5.50798e-09
gene:SSTP_0001102100	6.80254	7.24377e-13
gene:SSTP_0000017500	6.78119	2.29316e-12
gene:SSTP_0001249400	6.75997	2.34808e-09
gene:SSTP_0001009300	6.75619	2.36233e-11
gene:SSTP_0000854600	6.74336	0.000895399
gene:SSTP_0001257800	6.73513	1.1193e-10
gene:SSTP_0000998700	6.73228	1.07894e-09
gene:SSTP_0000269600	6.73105	3.67012e-12
gene:SSTP_0001113200	6.72127	5.3416e-10
gene:SSTP_0000714350	6.7107	5.77928e-08
gene:SSTP_0000217200	6.70804	2.38668e-11
gene:SSTP_0000202400	6.70492	2.94525e-12
gene:SSTP_0000134600	6.70425	2.65057e-13
gene:SSTP_0001141000	6.70325	7.21346e-11
gene:SSTP_0000110300	6.70305	8.51543e-11
gene:SSTP_0000727800	6.68308	8.33306e-09
gene:SSTP_0000711700	6.67359	1.40716e-08
gene:SSTP_0000310800	6.64685	7.87383e-13
gene:SSTP_0000604900	6.64568	0.000204477
gene:SSTP_0000561700	6.64088	1.23564e-12
gene:SSTP_0000696100	6.6211	9.48352e-07
gene:SSTP_0001169500	6.61783	6.36379e-12
gene:SSTP_0000186100	6.61619	1.18023e-10
gene:SSTP_0000111000	6.6153	3.03824e-11
gene:SSTP_0000755700	6.61182	1.10113e-12
gene:SSTP_0001175400	6.60835	1.2218e-12
gene:SSTP_0000624000	6.59836	2.20167e-11
gene:SSTP_0000156600	6.59253	3.17152e-13
gene:SSTP_0000334900	6.58711	2.65057e-13
gene:SSTP_0000329000	6.57451	1.54987e-07
gene:SSTP_0000947600	6.57256	3.87098e-08
gene:SSTP_0000718100	6.55254	1.43302e-11
gene:SSTP_0001264700	6.54286	9.54788e-11
gene:SSTP_0001148600	6.53311	7.79203e-11
gene:SSTP_0000655600	6.49543	5.59808e-13
gene:SSTP_0000447600	6.47185	1.65205e-11
gene:SSTP_0001115100	6.46139	1.79533e-10
gene:SSTP_0000085900	6.43943	1.10858e-08
gene:SSTP_0000335000	6.43128	7.79203e-11
gene:SSTP_0000390200	6.41693	2.17014e-07
gene:SSTP_0000608600	6.40623	6.6359e-06
gene:SSTP_0000125700	6.38678	5.081e-11
gene:SSTP_0000297700	6.38267	1.2321e-13
gene:SSTP_0000605100	6.38069	9.51596e-10
gene:SSTP_0000495600	6.37872	4.48911e-10
gene:SSTP_0000721700	6.37766	7.1583e-10
gene:SSTP_0001048800	6.37742	3.04114e-07
gene:SSTP_0000808400	6.36985	1.10593e-10
gene:SSTP_0001188900	6.36554	1.51155e-07
gene:SSTP_0000558100	6.3621	4.58433e-12
gene:SSTP_0000255300	6.34336	2.11713e-07
gene:SSTP_0001160100	6.34024	2.01142e-09
gene:SSTP_0000723700	6.33458	1.24218e-10
gene:SSTP_0000968150	6.32953	4.73602e-10
gene:SSTP_0001129900	6.31069	0.000372406
gene:SSTP_0001111600	6.30632	3.08216e-07
gene:SSTP_0001206300	6.3023	3.41147e-13
gene:SSTP_0001122500	6.29854	8.26744e-10
gene:SSTP_0000915500	6.29184	1.21858e-10
gene:SSTP_0000621200	6.27959	8.66711e-10
gene:SSTP_0001217800	6.26906	2.72659e-09
gene:SSTP_0000280800	6.26785	1.64854e-12
gene:SSTP_0000440700	6.26605	5.74317e-11
gene:SSTP_0000205800	6.26337	8.13861e-14
gene:SSTP_0000963600	6.25151	5.96746e-07
gene:SSTP_0000258800	6.24754	8.32578e-14
gene:SSTP_0001218000	6.24277	1.14944e-09
gene:SSTP_0000317800	6.24016	2.01581e-10
gene:SSTP_0000255100	6.23092	0.000438616
gene:SSTP_0000924600	6.22699	2.46534e-09
gene:SSTP_0001263600	6.2209	1.07524e-09
gene:SSTP_0000706000	6.21432	5.57409e-10
gene:SSTP_0000802200	6.20333	7.50422e-07
gene:SSTP_0001084800	6.18956	9.10675e-12
gene:SSTP_0000112800	6.1755	8.32578e-14
gene:SSTP_0000390800	6.1731	6.61762e-12
gene:SSTP_0000564700	6.17008	1.84318e-06
gene:SSTP_0000070700	6.15134	9.05922e-11
gene:SSTP_0000205700	6.14923	4.77136e-13
gene:SSTP_0000205600	6.14628	1.41076e-12
gene:SSTP_0000395700	6.1448	1.94916e-11
gene:SSTP_0000326500	6.13042	1.22602e-07
gene:SSTP_0000743900	6.11743	3.24807e-05
gene:SSTP_0000039900	6.11235	5.12175e-11
gene:SSTP_0000386100	6.11155	4.9043e-12
gene:SSTP_0000254200	6.10251	9.27275e-07
gene:SSTP_0000249000	6.0993	5.05636e-12
gene:SSTP_0001102400	6.09575	6.40143e-11
gene:SSTP_0001008800	6.07818	6.26901e-11
gene:SSTP_0000891400	6.07132	1.717e-12
gene:SSTP_0001113100	6.05397	9.21368e-09
gene:SSTP_0001186100	6.04875	2.52458e-12
gene:SSTP_0000068400	6.04565	0.000950621
gene:SSTP_0001164900	6.03118	8.26407e-12
gene:SSTP_0000020000	6.02262	5.99139e-09
gene:SSTP_0000915700	6.01396	2.39397e-12
gene:SSTP_0000385200	6.01274	0.000147014
gene:SSTP_0000250500	6.01175	4.93377e-12
gene:SSTP_0000019700	6.00633	6.42355e-13
gene:SSTP_0000510300	6.0035	3.17803e-12
gene:SSTP_0000169000	5.98976	8.32578e-14
gene:SSTP_0000994500	5.9853	7.15747e-11
gene:SSTP_0000787200	5.98327	4.32057e-11
gene:SSTP_0001048300	5.97349	4.4612e-09
gene:SSTP_0000646100	5.96908	5.96815e-08
gene:SSTP_0000687500	5.96356	1.30823e-08
gene:SSTP_0001142000	5.9552	2.48739e-13
gene:SSTP_0000339400	5.9518	4.13424e-10
gene:SSTP_0000107900	5.94745	5.6253e-13
gene:SSTP_0001147000	5.93963	6.95791e-11
gene:SSTP_0000288800	5.93783	0.0121673
gene:SSTP_0000640500	5.93718	3.76988e-09
gene:SSTP_0000957100	5.93111	4.1072e-10
gene:SSTP_0000577900	5.88785	1.37836e-12
gene:SSTP_0000026700	5.88387	6.82784e-15
gene:SSTP_0001111300	5.88293	4.03753e-07
gene:SSTP_0000190200	5.87582	2.36118e-11
gene:SSTP_0000253900	5.8757	1.75234e-09
gene:SSTP_0000784700	5.87389	6.60403e-10
gene:SSTP_0000955300	5.86699	1.81723e-09
gene:SSTP_0000551800	5.86162	5.05643e-11
gene:SSTP_0000355700	5.85054	2.19941e-10
gene:SSTP_0000505500	5.85053	0.0051433
gene:SSTP_0000574400	5.84625	4.61782e-14
gene:SSTP_0000706700	5.84093	8.32578e-14
gene:SSTP_0000603400	5.84014	5.8734e-13
gene:SSTP_0000448900	5.83453	7.89417e-05
gene:SSTP_0001272800	5.83391	1.94632e-06
gene:SSTP_0000286050	5.81916	4.4205e-11
gene:SSTP_0000685900	5.81831	1.81796e-11
gene:SSTP_0000356400	5.81377	2.64372e-09
gene:SSTP_0001141300	5.80859	2.25511e-11
gene:SSTP_0001199800	5.80341	5.08057e-08
gene:SSTP_0000011900	5.79769	2.08363e-10
gene:SSTP_0000600000	5.78525	9.46001e-11
gene:SSTP_0000040900	5.77987	8.22538e-09
gene:SSTP_0000603500	5.77783	1.37708e-11
gene:SSTP_0000756100	5.76209	1.0996e-10
gene:SSTP_0000802000	5.7224	2.06725e-10
gene:SSTP_0000545800	5.72219	5.58058e-11
gene:SSTP_0000010900	5.70943	2.04401e-09
gene:SSTP_0000598100	5.69373	3.88771e-08
gene:SSTP_0000386200	5.69021	1.7437e-08
gene:SSTP_0000047200	5.67721	2.67377e-09
gene:SSTP_0000449000	5.67454	3.63746e-12
gene:SSTP_0001043200	5.66985	4.16076e-08
gene:SSTP_0000657900	5.66837	3.17152e-13
gene:SSTP_0000640000	5.66793	1.72921e-07
gene:SSTP_0000012500	5.66759	0.00349974
gene:SSTP_0000635500	5.66574	3.80317e-06
gene:SSTP_0000794100	5.65676	2.56101e-09
gene:SSTP_0001258200	5.63479	1.04268e-10
gene:SSTP_0000444300	5.63213	8.44974e-09
gene:SSTP_0000342200	5.61589	2.55617e-11
gene:SSTP_0000327500	5.61358	1.32198e-08
gene:SSTP_0000358300	5.59067	1.88947e-10
gene:SSTP_0000796800	5.58848	2.66295e-13
gene:SSTP_0000105200	5.58607	4.74874e-10
gene:SSTP_0000887800	5.58516	3.27593e-10
gene:SSTP_0000329700	5.57995	3.4637e-10
gene:SSTP_0000935400	5.57419	8.0778e-06
gene:SSTP_0000149200	5.56959	1.90529e-12
gene:SSTP_0000181900	5.56936	1.3149e-08
gene:SSTP_0000965700	5.56462	8.44214e-10
gene:SSTP_0000377400	5.55632	6.22963e-08
gene:SSTP_0000926900	5.55126	2.02839e-09
gene:SSTP_0000892000	5.54731	2.4418e-08
gene:SSTP_0000566100	5.53146	3.50071e-09
gene:SSTP_0000254800	5.52469	0.000112433
gene:SSTP_0000623800	5.52353	2.56648e-13
gene:SSTP_0000746600	5.5219	1.63579e-13
gene:SSTP_0000923900	5.49248	2.94919e-12
gene:SSTP_0000938900	5.49172	0.000184729
gene:SSTP_0000237700	5.49009	2.99263e-10
gene:SSTP_0000984600	5.48849	0.0245407
gene:SSTP_0000132300	5.47983	0.000128652
gene:SSTP_0000672450	5.47347	3.03195e-12
gene:SSTP_0000804600	5.46898	1.97571e-10
gene:SSTP_0000958900	5.46313	2.61566e-09
gene:SSTP_0000821300	5.46	1.41076e-12
gene:SSTP_0000288400	5.45889	3.61939e-11
gene:SSTP_0001188200	5.451	9.14678e-08
gene:SSTP_0000030900	5.43828	2.10889e-10
gene:SSTP_0001225000	5.4208	3.94905e-10
gene:SSTP_0000185100	5.41859	7.25876e-11
gene:SSTP_0000683700	5.40649	7.61659e-07
gene:SSTP_0000267100	5.40615	3.33932e-09
gene:SSTP_0000955810	5.39904	3.36466e-09
gene:SSTP_0000359100	5.39055	5.1595e-11
gene:SSTP_0001102200	5.39048	2.08363e-10
gene:SSTP_0000615200	5.38555	8.51522e-13
gene:SSTP_0000994400	5.38547	2.26468e-10
gene:SSTP_0001206900	5.37403	5.48116e-11
gene:SSTP_0000608400	5.36907	8.82543e-12
gene:SSTP_0000690300	5.36819	2.66071e-08
gene:SSTP_0000545050	5.36613	3.81821e-11
gene:SSTP_0000132000	5.35404	7.47323e-10
gene:SSTP_0000786100	5.35358	3.09168e-13
gene:SSTP_0000064100	5.35149	1.56159e-07
gene:SSTP_0000401800	5.32132	4.06282e-11
gene:SSTP_0000900500	5.31711	1.61024e-11
gene:SSTP_0000300300	5.31391	2.15659e-12
gene:SSTP_0000320100	5.313	4.69571e-11
gene:SSTP_0000030700	5.3046	4.37276e-07
gene:SSTP_0000124700	5.30085	4.9134e-12
gene:SSTP_0000390400	5.27284	1.97465e-10
gene:SSTP_0001266800	5.27279	2.71387e-12
gene:SSTP_0000045600	5.26175	4.80378e-12
gene:SSTP_0000778500	5.25377	3.40348e-11
gene:SSTP_0000861300	5.24852	6.95983e-10
gene:SSTP_0001111900	5.24362	8.13886e-09
gene:SSTP_0000927700	5.2432	9.81438e-11
gene:SSTP_0000775900	5.23506	1.35737e-05
gene:SSTP_0000464500	5.22844	1.27173e-12
gene:SSTP_0000423000	5.22521	1.50142e-07
gene:SSTP_0001222200	5.20675	0.00999652
gene:SSTP_0000537900	5.20172	5.22861e-07
gene:SSTP_0000103800	5.18835	1.19907e-07
gene:SSTP_0001129700	5.18691	2.11351e-09
gene:SSTP_0000726300	5.17997	9.13603e-10
gene:SSTP_0000724800	5.17518	6.27444e-12
gene:SSTP_0000715300	5.16742	1.01896e-08
gene:SSTP_0000181400	5.16689	1.25413e-11
gene:SSTP_0000668000	5.15924	0.0155013
gene:SSTP_0000385300	5.14039	0.00236091
gene:SSTP_0000513900	5.14013	1.14007e-09
gene:SSTP_0000197700	5.13798	4.35013e-09
gene:SSTP_0001158700	5.1276	4.86599e-11
gene:SSTP_0000717900	5.12589	1.67433e-11
gene:SSTP_0000244500	5.12141	3.28067e-12
gene:SSTP_0000315700	5.1172	3.31581e-11
gene:SSTP_0000746200	5.0967	2.17693e-11
gene:SSTP_0000543800	5.09027	6.18707e-12
gene:SSTP_0000072600	5.08909	0.00213204
gene:SSTP_0000744500	5.0883	1.97748e-10
gene:SSTP_0000215100	5.08005	6.35872e-09
gene:SSTP_0000159900	5.07915	5.84845e-11
gene:SSTP_0000518500	5.06243	1.0938e-09
gene:SSTP_0001136700	5.06218	3.67012e-12
gene:SSTP_0001060000	5.06185	2.19194e-12
gene:SSTP_0000657500	5.05594	3.41939e-08
gene:SSTP_0000845500	5.04785	6.0631e-10
gene:SSTP_0000576000	5.04312	5.90584e-10
gene:SSTP_0000978700	5.03725	9.87333e-14
gene:SSTP_0000150000	5.03591	2.697e-12
gene:SSTP_0000623300	5.03503	4.28905e-07
gene:SSTP_0000364910	5.03064	0.000122057
gene:SSTP_0000511600	5.02993	1.51827e-09
gene:SSTP_0001080700	5.02132	2.11482e-09
gene:SSTP_0001115000	5.01429	2.38127e-08
gene:SSTP_0000653750	5.0116	2.78542e-07
gene:SSTP_0000592900	5.00693	5.966e-13
gene:SSTP_0000763700	4.99611	1.46858e-09
gene:SSTP_0000515400	4.99519	9.6695e-09
gene:SSTP_0000306200	4.98985	3.52389e-12
gene:SSTP_0000296900	4.98956	8.44214e-10
gene:SSTP_0000106100	4.98931	7.43776e-12
gene:SSTP_0001073300	4.9843	6.4097e-05
gene:SSTP_0000227600	4.98026	1.37411e-05
gene:SSTP_0000286500	4.97915	7.48373e-07
gene:SSTP_0000722200	4.97504	3.81365e-09
gene:SSTP_0000074300	4.9609	3.45962e-12
gene:SSTP_0000597900	4.93865	3.50628e-07
gene:SSTP_0001132700	4.92752	2.01353e-07
gene:SSTP_0000151500	4.92606	4.43656e-09
gene:SSTP_0000935100	4.92045	8.39377e-08
gene:SSTP_0000365300	4.9014	2.05643e-08
gene:SSTP_0000261600	4.90077	1.61234e-08
gene:SSTP_0000948700	4.89057	0.00534453
gene:SSTP_0000754600	4.88698	0.000232594
gene:SSTP_0000524600	4.88228	4.31841e-09
gene:SSTP_0000685500	4.88053	3.18851e-05
gene:SSTP_0000614400	4.87954	3.71968e-10
gene:SSTP_0000255200	4.86843	4.66197e-09
gene:SSTP_0000966800	4.84753	2.40579e-08
gene:SSTP_0000964000	4.8408	8.70417e-10
gene:SSTP_0000653600	4.83776	9.2032e-10
gene:SSTP_0000482700	4.83318	7.28066e-10
gene:SSTP_0000966700	4.82868	1.09687e-06
gene:SSTP_0000933900	4.8281	3.52535e-08
gene:SSTP_0000269400	4.82725	1.47777e-10
gene:SSTP_0000633400	4.82662	2.6067e-10
gene:SSTP_0000422700	4.8167	0.00368281
gene:SSTP_0000888700	4.81126	3.62578e-09
gene:SSTP_0000618050	4.80961	7.90665e-11
gene:SSTP_0000165300	4.80876	3.43398e-07
gene:SSTP_0000045800	4.7987	4.25389e-08
gene:SSTP_0000889100	4.79789	9.44165e-12
gene:SSTP_0001173100	4.79741	2.55212e-10
gene:SSTP_0000201800	4.79573	5.14723e-10
gene:SSTP_0001140000	4.7946	0.000302065
gene:SSTP_0000435200	4.79246	1.04451e-07
gene:SSTP_0000711400	4.78598	3.70349e-05
gene:SSTP_0001269400	4.78319	3.42216e-11
gene:SSTP_0001221100	4.7749	1.31567e-07
gene:SSTP_0000948800	4.76884	0.0131878
gene:SSTP_0000447900	4.76869	4.3489e-09
gene:SSTP_0000189300	4.76868	6.50627e-11
gene:SSTP_0000809900	4.7607	7.15842e-10
gene:SSTP_0000920700	4.75876	1.24409e-11
gene:SSTP_0000905700	4.73444	5.07457e-09
gene:SSTP_0000949500	4.73051	7.49787e-11
gene:SSTP_0000799600	4.72798	6.87675e-10
gene:Ss_srg_25	4.72448	2.23897e-07
gene:SSTP_0000497000	4.72205	8.72452e-06
gene:SSTP_0000063900	4.71792	2.31297e-08
gene:SSTP_0001000400	4.71599	2.32183e-09
gene:SSTP_0000812000	4.71228	0.00114128
gene:SSTP_0000375600	4.71182	1.56821e-09
gene:SSTP_0000548000	4.71049	6.82784e-15
gene:Ss_str_4	4.70794	1.71852e-09
gene:SSTP_0000326700	4.70574	4.96183e-12
gene:SSTP_0000904000	4.7032	3.54335e-11
gene:SSTP_0000549000	4.70203	6.21703e-07
gene:SSTP_0000770300	4.70149	4.85974e-05
gene:SSTP_0000604400	4.69483	1.17736e-11
gene:SSTP_0001097600	4.69413	0.00078746
gene:SSTP_0000414600	4.6933	1.19194e-08
gene:SSTP_0000965800	4.69008	1.61648e-08
gene:SSTP_0000813600	4.68575	3.45281e-10
gene:SSTP_0000162500	4.68495	6.82811e-07
gene:SSTP_0000197100	4.67671	1.76616e-10
gene:SSTP_0000174800	4.67207	1.93287e-11
gene:SSTP_0000990000	4.66459	1.27407e-06
gene:SSTP_0000908300	4.66196	6.36877e-08
gene:SSTP_0000188400	4.65892	1.09701e-06
gene:SSTP_0000215800	4.65794	6.58643e-12
gene:SSTP_0000557900	4.65477	4.13225e-11
gene:SSTP_0000140400	4.64752	1.45826e-11
gene:SSTP_0001008600	4.63834	1.2634e-05
gene:SSTP_0000819400	4.63827	7.45222e-09
gene:SSTP_0000608800	4.63751	3.08597e-07
gene:SSTP_0000481800	4.61641	0.0040482
gene:SSTP_0000100200	4.61441	0.0211754
gene:SSTP_0001134200	4.60647	6.18218e-09
gene:SSTP_0000070300	4.60597	3.16629e-12
gene:SSTP_0000195400	4.60178	3.07763e-10
gene:SSTP_0000285700	4.58922	1.19451e-08
gene:SSTP_0000588200	4.58076	1.61992e-06
gene:SSTP_0000107200	4.58033	4.15711e-11
gene:SSTP_0000552800	4.57726	9.82514e-13
gene:SSTP_0000896900	4.56367	6.53147e-11
gene:SSTP_0001084000	4.56163	5.6253e-13
gene:SSTP_0000166400	4.55405	2.70503e-09
gene:SSTP_0001199700	4.55168	2.94281e-07
gene:SSTP_0000822900	4.54592	4.46197e-08
gene:SSTP_0000113800	4.53739	2.804e-11
gene:SSTP_0000332000	4.53448	3.5122e-11
gene:SSTP_0000740900	4.52776	2.98803e-11
gene:SSTP_0000377800	4.52322	3.20251e-07
gene:SSTP_0000347700	4.5124	2.41221e-13
gene:SSTP_0001015100	4.50752	7.2656e-09
gene:SSTP_0000012600	4.50733	1.59147e-10
gene:SSTP_0000382200	4.50385	1.27069e-08
gene:SSTP_0000087700	4.4876	2.42563e-10
gene:SSTP_0000965400	4.48636	6.22954e-06
gene:SSTP_0000395600	4.48384	3.17803e-12
gene:SSTP_0000188700	4.48266	2.24189e-07
gene:SSTP_0000317200	4.47012	4.73602e-10
gene:SSTP_0000365800	4.46303	2.34411e-07
gene:SSTP_0000411600	4.44806	0.000909469
gene:SSTP_0000345500	4.44156	3.24891e-11
gene:SSTP_0001184200	4.41731	6.46955e-10
gene:SSTP_0000371200	4.41729	2.58167e-11
gene:SSTP_0000192700	4.41606	2.05233e-13
gene:SSTP_0001138200	4.4126	5.05465e-09
gene:SSTP_0000772800	4.41129	7.89492e-10
gene:SSTP_0000424100	4.40323	2.44463e-09
gene:SSTP_0000157700	4.40083	3.49548e-13
gene:SSTP_0000553100	4.39779	4.86211e-10
gene:SSTP_0000644300	4.39037	1.02178e-07
gene:SSTP_0000909100	4.39012	1.60153e-10
gene:SSTP_0000954600	4.38452	5.58639e-09
gene:SSTP_0000943900	4.38417	0.000114716
gene:SSTP_0000368200	4.38339	1.21396e-06
gene:SSTP_0000166000	4.36706	5.84293e-06
gene:SSTP_0000286900	4.36259	6.4687e-09
gene:SSTP_0000653700	4.35849	1.76506e-07
gene:SSTP_0000854000	4.34816	2.53968e-05
gene:SSTP_0000635200	4.34282	2.99263e-10
gene:SSTP_0000894500	4.33661	0.000159974
gene:SSTP_0000193200	4.33562	6.94831e-08
gene:SSTP_0001161800	4.33037	1.60393e-10
gene:SSTP_0000679000	4.32693	0.0128002
gene:Ss_str_19	4.32561	4.93093e-05
gene:SSTP_0000794000	4.31094	2.65057e-13
gene:SSTP_0000913700	4.31062	1.20617e-11
gene:SSTP_0000941000	4.31034	3.08216e-07
gene:SSTP_0000086700	4.30316	1.08513e-12
gene:SSTP_0001264800	4.29583	1.96139e-09
gene:SSTP_0000210000	4.28161	1.35719e-07
gene:SSTP_0000735200	4.28001	2.6298e-10
gene:SSTP_0000122100	4.27408	2.66295e-13
gene:SSTP_0000013900	4.27076	8.95938e-09
gene:SSTP_0000797600	4.2641	8.86441e-05
gene:SSTP_0000939400	4.25919	9.57075e-08
gene:SSTP_0000004500	4.25767	7.72841e-10
gene:SSTP_0000528900	4.25433	4.72459e-09
gene:SSTP_0001039700	4.2542	2.89119e-09
gene:Ss_lip3_3	4.25188	3.2629e-07
gene:SSTP_0000740700	4.24952	1.80485e-06
gene:SSTP_0000274300	4.23441	0.015217
gene:SSTP_0000823100	4.22584	8.21806e-09
gene:SSTP_0000607400	4.22398	1.23239e-07
gene:SSTP_0000885500	4.22222	1.07342e-12
gene:SSTP_0000510600	4.22098	0.000436866
gene:SSTP_0001211600	4.20155	0.28764
gene:SSTP_0000840000	4.19867	5.13041e-10
gene:SSTP_0000211800	4.19617	5.38958e-11
gene:SSTP_0001020700	4.18175	1.64717e-05
gene:SSTP_0000234100	4.15514	2.94919e-12
gene:SSTP_0000578200	4.15195	1.06766e-09
gene:SSTP_0000940600	4.1494	8.40827e-10
gene:SSTP_0000788000	4.14874	1.51837e-09
gene:SSTP_0000915100	4.14599	4.56118e-06
gene:SSTP_0000586300	4.14159	9.79162e-10
gene:SSTP_0000234500	4.14057	4.79329e-10
gene:SSTP_0000530500	4.13537	2.82876e-07
gene:SSTP_0001018900	4.12883	0.00133853
gene:SSTP_0000805100	4.12801	0.0134841
gene:SSTP_0000550600	4.12415	2.36977e-11
gene:SSTP_0000938800	4.12264	1.33342e-05
gene:SSTP_0000682400	4.11236	3.19462e-09
gene:SSTP_0000731700	4.09622	0.0304976
gene:Ss_cyp29a15	4.08996	7.97355e-08
gene:SSTP_0000883300	4.0897	1.76281e-05
gene:Ss_ntr_2	4.08663	2.78287e-11
gene:SSTP_0000482000	4.08376	0.000506518
gene:SSTP_0000421700	4.07584	1.69128e-05
gene:SSTP_0000649300	4.06772	3.68215e-09
gene:SSTP_0000528200	4.05436	1.56189e-07
gene:SSTP_0000694600	4.04405	7.28963e-13
gene:SSTP_0001041500	4.03213	5.40786e-07
gene:SSTP_0000448100	4.02028	1.20167e-10
gene:SSTP_0000527000	4.01209	1.66274e-08
gene:SSTP_0000536500	4.00659	2.37901e-08
gene:SSTP_0000342300	4.00202	4.43599e-11
gene:SSTP_0000533000	3.99667	0.0163573
gene:SSTP_0000551000	3.99559	3.15956e-12
gene:SSTP_0000114800	3.99093	7.67925e-05
gene:SSTP_0000157600	3.98846	1.144e-07
gene:Ss_hlh_4	3.9883	2.5218e-08
gene:SSTP_0000054400	3.98401	3.02533e-14
gene:SSTP_0000344200	3.98011	9.05033e-13
gene:SSTP_0000183700	3.97505	8.51543e-11
gene:SSTP_0000634200	3.97145	1.7408e-10
gene:SSTP_0000331000	3.96469	3.9798e-08
gene:SSTP_0001199000	3.95649	5.59978e-05
gene:SSTP_0000645000	3.95347	6.43666e-11
gene:SSTP_0000346600	3.93888	2.6266e-12
gene:SSTP_0001029200	3.93835	8.83617e-07
gene:SSTP_0000804000	3.93689	5.57226e-05
gene:SSTP_0000546600	3.92853	2.82623e-13
gene:SSTP_0001043300	3.91928	0.0201683
gene:SSTP_0001078100	3.91543	2.7284e-10
gene:SSTP_0000923300	3.90769	7.13114e-11
gene:SSTP_0000538700	3.90732	6.06396e-09
gene:SSTP_0001210000	3.90638	1.64182e-05
gene:SSTP_0000380300	3.90211	0.00460206
gene:SSTP_0000114570	3.89277	0.00131714
gene:SSTP_0000547500	3.88801	9.61725e-09
gene:SSTP_0000323500	3.8815	7.56944e-05
gene:SSTP_0000210800	3.88031	0.000308761
gene:SSTP_0000056400	3.87806	6.98727e-11
gene:SSTP_0000633500	3.86803	1.05185e-09
gene:SSTP_0000942400	3.86725	6.41844e-07
gene:SSTP_0000086100	3.86313	1.59726e-11
gene:SSTP_0001006500	3.85595	5.25149e-09
gene:SSTP_0000631600	3.85408	3.59325e-10
gene:SSTP_0000372800	3.84418	1.91874e-09
gene:Ss_srg_12	3.843	6.83192e-07
gene:SSTP_0000086200	3.83926	2.29316e-12
gene:SSTP_0000762100	3.83621	8.72853e-10
gene:SSTP_0000044600	3.82396	6.61171e-06
gene:SSTP_0000216800	3.82186	0.188305
gene:SSTP_0000663800	3.82081	6.95587e-09
gene:SSTP_0001253950	3.81991	0.115045
gene:SSTP_0001102000	3.81739	0.00141123
gene:SSTP_0000303850	3.8162	0.201475
gene:SSTP_0000814900	3.81607	2.6744e-08
gene:SSTP_0001215400	3.81478	7.89492e-10
gene:SSTP_0000254500	3.81269	0.271937
gene:SSTP_0000486400	3.81043	2.33623e-06
gene:SSTP_0000185600	3.80764	8.45775e-09
gene:SSTP_0001074200	3.80201	1.04268e-10
gene:SSTP_0000947800	3.80035	8.27846e-07
gene:SSTP_0001233600	3.7969	0.0201552
gene:SSTP_0000678300	3.79486	0.00191263
gene:SSTP_0000120600	3.77977	7.58976e-10
gene:SSTP_0000311400	3.75792	4.03161e-08
gene:SSTP_0000730700	3.75014	2.84001e-06
gene:SSTP_0001259700	3.74797	6.60666e-12
gene:SSTP_0000852400	3.74378	0.0497564
gene:SSTP_0000908500	3.74224	6.42341e-05
gene:SSTP_0000025600	3.73337	1.70882e-11
gene:SSTP_0000981600	3.73173	8.09113e-11
gene:SSTP_0001081500	3.72824	4.99158e-09
gene:SSTP_0000315100	3.71799	8.34131e-09
gene:SSTP_0000438300	3.71763	0.0708185
gene:SSTP_0000648300	3.71642	0.000347856
gene:SSTP_0000951100	3.71567	1.23649e-09
gene:SSTP_0000648000	3.71502	1.31373e-07
gene:SSTP_0000994700	3.71433	2.04192e-11
gene:SSTP_0000163900	3.70804	1.14007e-09
gene:SSTP_0001212500	3.70505	4.08374e-07
gene:SSTP_0000408100	3.70477	8.16785e-11
gene:SSTP_0001240200	3.70379	2.56013e-11
gene:SSTP_0000077200	3.70001	0.000353097
gene:SSTP_0000393200	3.69555	4.13787e-12
gene:SSTP_0000345600	3.69478	1.11288e-10
gene:SSTP_0000823200	3.69169	4.8225e-08
gene:SSTP_0000293600	3.68798	1.16915e-07
gene:SSTP_0000444500	3.68486	5.69257e-05
gene:SSTP_0000988100	3.67123	3.87994e-10
gene:SSTP_0000728100	3.66901	6.64774e-10
gene:SSTP_0001029900	3.66711	1.29979e-06
gene:SSTP_0001222300	3.66046	0.0361074
gene:SSTP_0001108100	3.65893	2.4134e-06
gene:SSTP_0000237800	3.65629	2.99631e-11
gene:SSTP_0000321600	3.65607	1.14661e-11
gene:SSTP_0001004800	3.65586	2.18969e-08
gene:SSTP_0000917600	3.64782	1.2018e-12
gene:SSTP_0000000800	3.64638	1.28811e-05
gene:SSTP_0001109000	3.63387	0.0110212
gene:SSTP_0000054900	3.62921	4.12403e-10
gene:SSTP_0000159500	3.61413	1.76974e-12
gene:SSTP_0001030200	3.61257	0.000107914
gene:SSTP_0000004700	3.61048	0.0001956
gene:SSTP_0000366300	3.60982	3.22477e-08
gene:SSTP_0000957800	3.60865	1.23345e-06
gene:SSTP_0000558200	3.60493	5.70332e-11
gene:SSTP_0000481300	3.59962	0.121792
gene:SSTP_0000039200	3.59583	5.77983e-07
gene:SSTP_0001047000	3.58353	4.29949e-08
gene:SSTP_0001155400	3.58164	3.20077e-05
gene:SSTP_0000023900	3.57112	6.20602e-08
gene:SSTP_0001183700	3.56976	0.000549604
gene:SSTP_0000304200	3.55828	6.60403e-11
gene:SSTP_0000520700	3.55513	9.06382e-07
gene:SSTP_0000941200	3.55459	4.21283e-07
gene:SSTP_0000385100	3.55286	1.32405e-05
gene:SSTP_0001042400	3.55171	9.26746e-05
gene:SSTP_0000110200	3.551	0.0019365
gene:SSTP_0001116400	3.54953	0.00554097
gene:SSTP_0000826600	3.54058	0.00349112
gene:SSTP_0000568700	3.53881	7.35117e-08
gene:SSTP_0000158400	3.53138	1.15397e-05
gene:SSTP_0001150900	3.53101	0.00013436
gene:SSTP_0000416200	3.52749	2.52707e-07
gene:SSTP_0000553000	3.52682	9.32161e-11
gene:SSTP_0000836900	3.52192	0.00807439
gene:SSTP_0001170800	3.51399	0.00957335
gene:Ss_argnt_11	3.51392	1.15993e-06
gene:SSTP_0000257900	3.50706	0.00235818
gene:SSTP_0001159400	3.50643	2.40016e-08
gene:SSTP_0000320700	3.50597	2.42146e-09
gene:SSTP_0001275100	3.5042	5.26178e-08
gene:SSTP_0000737300	3.50354	0.0186606
gene:SSTP_0000223200	3.50335	0.000433467
gene:SSTP_0000165000	3.50072	0.0116544
gene:SSTP_0000647700	3.49758	0.56339
gene:SSTP_0000800800	3.49688	4.43656e-09
gene:SSTP_0000785600	3.49615	4.84323e-07
gene:SSTP_0000392100	3.48909	5.27497e-07
gene:SSTP_0000635700	3.46945	1.29657e-07
gene:SSTP_0000070900	3.46583	2.41144e-08
gene:SSTP_0000649700	3.44524	0.0156665
gene:SSTP_0000385000	3.44007	0.01126
gene:Ss_ntr_1	3.43715	3.03572e-06
gene:SSTP_0000940100	3.43626	1.52065e-05
gene:SSTP_0001062100	3.43592	8.72452e-06
gene:SSTP_0000838900	3.43351	0.00134122
gene:SSTP_0000988200	3.42876	1.98265e-10
gene:SSTP_0001186700	3.42827	3.86722e-05
gene:SSTP_0000697900	3.42546	5.3416e-10
gene:SSTP_0001151800	3.42433	5.83139e-08
gene:SSTP_0000886100	3.42293	3.06073e-06
gene:SSTP_0000280000	3.42283	3.10273e-08
gene:SSTP_0000020300	3.4223	2.37724e-05
gene:SSTP_0000248900	3.4205	2.32149e-07
gene:SSTP_0000129100	3.41566	5.0002e-08
gene:SSTP_0000681700	3.41492	0.00101424
gene:SSTP_0000284900	3.41394	1.09624e-07
gene:SSTP_0000450100	3.41159	6.93415e-11
gene:SSTP_0000966100	3.40814	0.000135073
gene:SSTP_0000939000	3.40752	0.000156002
gene:SSTP_0000743600	3.40575	2.35784e-07
gene:SSTP_0000749700	3.40445	1.81308e-10
gene:SSTP_0001190700	3.40383	1.0642e-08
gene:SSTP_0001070900	3.40045	9.34804e-10
gene:SSTP_0000570400	3.39525	6.91853e-07
gene:SSTP_0000929400	3.37999	1.1638e-11
gene:SSTP_0000187000	3.3789	1.04436e-06
gene:SSTP_0000047800	3.3723	3.72704e-05
gene:SSTP_0001211400	3.35749	0.000990906
gene:SSTP_0000807500	3.35645	6.52996e-06
gene:SSTP_0000185800	3.35136	2.14824e-08
gene:SSTP_0001019100	3.34854	0.00074464
gene:SSTP_0001104500	3.3451	7.00759e-07
gene:SSTP_0001106500	3.34256	5.10686e-07
gene:SSTP_0001176400	3.33962	2.16111e-07
gene:SSTP_0000318000	3.33517	0.0457462
gene:Ss_sra_6	3.33314	0.0440577
gene:SSTP_0000303700	3.33305	0.0137261
gene:SSTP_0001099600	3.33222	0.0230242
gene:SSTP_0000417800	3.33135	0.0227397
gene:SSTP_0001192600	3.32727	1.08804e-06
gene:SSTP_0001136500	3.32142	6.11615e-07
gene:SSTP_0001066400	3.31631	4.94852e-07
gene:SSTP_0000966000	3.31584	0.000181171
gene:SSTP_0000975950	3.30312	2.08249e-05
gene:SSTP_0000817700	3.29147	4.04702e-07
gene:SSTP_0000842600	3.29135	2.21729e-05
gene:SSTP_0000553400	3.29024	1.75321e-10
gene:SSTP_0000667800	3.28499	0.183509
gene:SSTP_0000325700	3.28498	2.77526e-11
gene:SSTP_0000274800	3.27984	0.153617
gene:Ss_str_1	3.27983	0.138949
gene:SSTP_0001222600	3.27863	0.00174561
gene:SSTP_0000821000	3.27501	6.58958e-06
gene:SSTP_0000001475	3.27496	0.226137
gene:SSTP_0000643900	3.27474	0.138949
gene:SSTP_0000580000	3.27439	5.7549e-11
gene:SSTP_0000477800	3.27339	2.66987e-09
gene:SSTP_0000475900	3.26844	4.33916e-05
gene:SSTP_0000653300	3.26614	1.96915e-10
gene:SSTP_0000670900	3.2652	0.0369088
gene:SSTP_0000744000	3.26168	0.00016291
gene:SSTP_0000967100	3.25958	0.000167265
gene:SSTP_0001259400	3.25542	2.60226e-09
gene:SSTP_0000058700	3.25535	7.61203e-10
gene:SSTP_0000113400	3.24995	2.74596e-12
gene:SSTP_0001185900	3.24987	0.000211017
gene:SSTP_0000805000	3.24855	2.40399e-05
gene:SSTP_0000370350	3.24827	6.04308e-09
gene:SSTP_0001140100	3.24587	5.41473e-11
gene:SSTP_0000199900	3.2446	0.116826
gene:SSTP_0000136450	3.24446	6.17448e-13
gene:SSTP_0000083300	3.24285	2.62781e-10
gene:SSTP_0001224900	3.24181	0.00382741
gene:SSTP_0001177200	3.23792	0.016547
gene:SSTP_0000963900	3.2361	0.0100038
gene:SSTP_0000164600	3.23339	0.000660825
gene:SSTP_0000284500	3.23213	0.00372399
gene:SSTP_0000696600	3.23194	0.0218449
gene:SSTP_0000543200	3.23058	0.00779076
gene:SSTP_0000732200	3.23029	1.24734e-09
gene:SSTP_0000629200	3.22708	4.96167e-11
gene:SSTP_0000310600	3.22281	9.97201e-07
gene:SSTP_0000965000	3.22264	0.00155506
gene:SSTP_0000517900	3.22168	0.000989427
gene:SSTP_0000511800	3.21418	2.3595e-05
gene:SSTP_0000101100	3.21331	8.32578e-14
gene:SSTP_0001190600	3.21094	6.03888e-08
gene:SSTP_0000816400	3.20547	9.20961e-09
gene:SSTP_0000816900	3.20113	1.19742e-06
gene:SSTP_0000361500	3.19991	7.00255e-12
gene:SSTP_0000799100	3.19464	7.48063e-07
gene:SSTP_0001018600	3.19235	0.0101474
gene:SSTP_0001167900	3.17987	0.0306519
gene:SSTP_0000645400	3.17981	0.0276275
gene:SSTP_0001189900	3.17971	1.4791e-09
gene:SSTP_0000859900	3.17806	1.1647e-06
gene:SSTP_0000726700	3.17369	4.7886e-12
gene:SSTP_0001140600	3.16825	2.79285e-09
gene:SSTP_0000533100	3.16471	2.12002e-08
gene:SSTP_0000938200	3.15937	0.074506
gene:SSTP_0001273200	3.15732	1.72974e-08
gene:SSTP_0000555700	3.15595	8.59024e-10
gene:SSTP_0001080200	3.15233	1.01324e-05
gene:SSTP_0000283100	3.14668	0.0829302
gene:SSTP_0001206000	3.14253	3.3265e-07
gene:SSTP_0000162300	3.13525	0.00194146
gene:SSTP_0000584900	3.13465	2.57858e-06
gene:SSTP_0000818500	3.13182	5.77737e-09
gene:SSTP_0000902600	3.13077	1.30105e-11
gene:SSTP_0000441700	3.12748	0.00046032
gene:SSTP_0000140500	3.12549	1.89221e-09
gene:SSTP_0000281100	3.11646	2.58093e-09
gene:SSTP_0000925800	3.11002	0.000950621
gene:SSTP_0001048600	3.10925	0.00984147
gene:SSTP_0001131500	3.10121	0.000953437
gene:SSTP_0000242500	3.09958	0.000986681
gene:SSTP_0000775300	3.09652	2.05375e-07
gene:Ss_srg_14	3.08694	1.81942e-06
gene:SSTP_0000191800	3.07344	1.96302e-09
gene:SSTP_0000821200	3.07343	9.46344e-11
gene:SSTP_0000355900	3.06868	0.0510829
gene:SSTP_0000527400	3.0658	1.38607e-07
gene:SSTP_0000973600	3.06452	4.92681e-08
gene:SSTP_0000966600	3.06314	4.918e-07
gene:SSTP_0000142600	3.06298	1.28771e-09
gene:SSTP_0000363400	3.06054	2.09187e-05
gene:SSTP_0000950900	3.05902	1.9878e-06
gene:SSTP_0000949900	3.05883	5.247e-07
gene:SSTP_0000495300	3.05841	4.67875e-07
gene:SSTP_0001089300	3.05645	8.74793e-10
gene:SSTP_0000789300	3.05095	3.05148e-09
gene:SSTP_0000722800	3.04533	0.00166725
gene:SSTP_0000548900	3.0377	5.98934e-12
gene:SSTP_0001211200	3.0375	0.00068951
gene:SSTP_0000297000	3.03381	0.00020258
gene:SSTP_0000475800	3.02817	1.61068e-08
gene:SSTP_0000570100	3.02608	1.30008e-06
gene:SSTP_0001166300	3.02316	4.37276e-07
gene:SSTP_0001228000	3.01898	4.46391e-05
gene:SSTP_0000966500	3.0179	6.30756e-07
gene:SSTP_0000869700	3.01777	5.28786e-05
gene:SSTP_0000019300	3.0036	2.02537e-09
gene:SSTP_0000335100	2.99678	1.04547e-12
gene:SSTP_0000821600	2.99168	1.35817e-06
gene:SSTP_0000691300	2.9859	1.07853e-09
gene:SSTP_0000585100	2.9772	5.80999e-06
gene:SSTP_0001068000	2.97583	5.50424e-05
gene:Ss_mab_3	2.97516	8.9533e-06
gene:SSTP_0001176900	2.96077	1.12764e-07
gene:SSTP_0000183100	2.95595	1.77367e-08
gene:SSTP_0001212200	2.95303	0.000138579
gene:SSTP_0001104100	2.95123	2.98924e-07
gene:SSTP_0001067100	2.9504	8.77191e-09
gene:SSTP_0000200000	2.94662	9.59361e-09
gene:SSTP_0000211300	2.94097	5.73827e-09
gene:SSTP_0000828700	2.94014	0.0814958
gene:SSTP_0000736000	2.93865	6.33221e-09
gene:SSTP_0000942300	2.9338	0.00975193
gene:SSTP_0000367800	2.93366	0.441929
gene:SSTP_0000278100	2.93334	0.0436373
gene:SSTP_0000073300	2.92707	3.06328e-08
gene:SSTP_0001137400	2.92612	5.43169e-12
gene:SSTP_0000580400	2.92433	6.4067e-12
gene:SSTP_0000892300	2.91691	1.51629e-11
gene:SSTP_0000392200	2.9102	9.3946e-06
gene:SSTP_0000320900	2.90809	1.82926e-09
gene:SSTP_0001180300	2.90527	3.80514e-05
gene:SSTP_0001211800	2.903	0.00370783
gene:SSTP_0000484900	2.89882	2.42119e-06
gene:SSTP_0001014900	2.89681	2.09208e-07
gene:SSTP_0000477900	2.89429	0.169228
gene:SSTP_0001077900	2.89375	6.82739e-09
gene:SSTP_0000815900	2.8891	7.1506e-05
gene:SSTP_0000831000	2.88757	0.0244727
gene:SSTP_0000371700	2.88145	8.80453e-09
gene:SSTP_0000292900	2.87737	4.42922e-06
gene:SSTP_0000891700	2.87605	5.68975e-07
gene:SSTP_0001030900	2.87413	1.95773e-07
gene:SSTP_0001112200	2.87269	1.21026e-09
gene:SSTP_0000938300	2.87262	0.000422371
gene:SSTP_0000970200	2.86993	0.190484
gene:SSTP_0001266400	2.86377	4.52495e-07
gene:SSTP_0000619500	2.85856	3.52478e-08
gene:SSTP_0000281200	2.85855	1.35672e-06
gene:SSTP_0001129000	2.8585	8.83057e-08
gene:SSTP_0000162100	2.85536	6.58262e-07
gene:SSTP_0001142400	2.85157	1.53713e-05
gene:SSTP_0000112900	2.84884	1.78158e-06
gene:SSTP_0001280600	2.84597	0.00360094
gene:SSTP_0000339450	2.84294	1.96598e-06
gene:SSTP_0000796200	2.8411	6.60666e-12
gene:SSTP_0001019400	2.84109	2.20142e-10
gene:SSTP_0001199650	2.83512	0.00238919
gene:SSTP_0000777000	2.8283	1.21065e-11
gene:SSTP_0000564400	2.8232	0.00734483
gene:SSTP_0000806000	2.81777	2.36698e-05
gene:SSTP_0001016700	2.81603	1.93089e-06
gene:SSTP_0000684400	2.80697	0.000274704
gene:SSTP_0001221800	2.80599	0.0187428
gene:SSTP_0001113000	2.80535	0.00946888
gene:SSTP_0000754550	2.80464	0.000164609
gene:SSTP_0001213000	2.80412	0.011727
gene:SSTP_0000420800	2.80388	2.70808e-09
gene:SSTP_0000854700	2.80307	0.000971846
gene:SSTP_0001016400	2.80188	3.33565e-09
gene:SSTP_0000172000	2.79903	6.24146e-08
gene:SSTP_0000596000	2.79304	3.531e-08
gene:SSTP_0000458900	2.79024	2.03636e-10
gene:SSTP_0000420600	2.78637	2.47939e-10
gene:SSTP_0000401900	2.78167	0.000105163
gene:SSTP_0001029600	2.78135	2.33339e-05
gene:SSTP_0000865100	2.78004	0.000380758
gene:SSTP_0000366400	2.77983	1.48201e-06
gene:SSTP_0000519400	2.77675	1.04994e-07
gene:SSTP_0000162150	2.77656	0.00504794
gene:SSTP_0000912800	2.77359	1.95247e-09
gene:SSTP_0000965810	2.77265	0.000410102
gene:SSTP_0000480600	2.76872	1.09544e-05
gene:SSTP_0001212600	2.76365	0.00163606
gene:SSTP_0000206300	2.75917	0.0432291
gene:SSTP_0000598000	2.75794	0.0678913
gene:SSTP_0001199500	2.75047	0.118725
gene:SSTP_0000372700	2.75016	0.175834
gene:SSTP_0000518000	2.74323	4.85969e-05
gene:SSTP_0000114400	2.73434	0.00212103
gene:SSTP_0000197300	2.73194	6.33237e-09
gene:SSTP_0000143300	2.73046	2.67777e-08
gene:SSTP_0000701700	2.72264	0.0362553
gene:SSTP_0001112600	2.72084	3.24546e-05
gene:SSTP_0000617500	2.71861	4.02301e-06
gene:SSTP_0000905100	2.71551	0.000766841
gene:SSTP_0000116700	2.71462	0.000102863
gene:SSTP_0000697200	2.71002	7.67033e-09
gene:SSTP_0000490000	2.70758	2.85222e-07
gene:Ss_gpa_7	2.69941	5.76321e-07
gene:SSTP_0000824800	2.69758	5.95913e-09
gene:Ss_dmd_3	2.69721	3.39131e-07
gene:SSTP_0000028700	2.69654	0.000107495
gene:SSTP_0000647900	2.69428	0.00732693
gene:SSTP_0000227700	2.68895	0.000159049
gene:SSTP_0001225900	2.68543	2.44512e-06
gene:SSTP_0001108900	2.68292	3.71466e-05
gene:SSTP_0000766400	2.68258	2.2567e-11
gene:SSTP_0000757000	2.6822	7.67933e-09
gene:SSTP_0000580700	2.68206	0.000157751
gene:SSTP_0000713000	2.678	3.92182e-07
gene:SSTP_0000334100	2.67509	4.77585e-09
gene:SSTP_0001077500	2.67044	1.85917e-06
gene:Ss_argnt_2	2.67005	9.2032e-10
gene:SSTP_0000051450	2.66931	0.00253991
gene:SSTP_0000365000	2.66813	0.192243
gene:SSTP_0000584850	2.66437	0.0433903
gene:SSTP_0000356800	2.66004	0.00560489
gene:Ss_lipl_3	2.65528	3.19434e-10
gene:SSTP_0000623900	2.65376	0.00287559
gene:SSTP_0000765900	2.65138	0.120181
gene:SSTP_0000588400	2.65088	0.00109595
gene:SSTP_0000950000	2.64943	7.21963e-06
gene:SSTP_0001193600	2.64015	7.45165e-05
gene:SSTP_0000967000	2.63812	0.0205417
gene:SSTP_0000746300	2.63375	4.10008e-05
gene:SSTP_0000010300	2.63255	0.000148423
gene:SSTP_0001119900	2.63165	2.46534e-09
gene:SSTP_0000376200	2.62673	0.000225706
gene:SSTP_0000682500	2.62634	1.11237e-08
gene:SSTP_0000476500	2.62311	2.82752e-09
gene:SSTP_0000317100	2.62305	1.37468e-08
gene:SSTP_0000259700	2.62247	4.79573e-09
gene:SSTP_0000263200	2.62106	0.000551616
gene:SSTP_0000594300	2.62011	3.61616e-07
gene:SSTP_0000388800	2.61952	1.2218e-12
gene:SSTP_0001235000	2.61604	9.23138e-08
gene:SSTP_0000744300	2.61556	0.000106457
gene:SSTP_0001008500	2.61332	0.00984871
gene:SSTP_0000052400	2.61277	4.40639e-10
gene:SSTP_0000460100	2.61059	1.61299e-07
gene:SSTP_0000194500	2.60455	1.9128e-06
gene:SSTP_0000695500	2.60321	0.00889688
gene:SSTP_0000611000	2.60213	6.30188e-05
gene:SSTP_0000055200	2.59693	3.84249e-08
gene:SSTP_0000432600	2.59019	6.95541e-08
gene:SSTP_0000222400	2.58967	3.03473e-05
gene:SSTP_0001216200	2.58728	4.37522e-07
gene:SSTP_0001063800	2.57639	0.139595
gene:SSTP_0000664200	2.57616	0.000495454
gene:SSTP_0000891600	2.57593	5.05383e-06
gene:SSTP_0000469800	2.57104	0.241825
gene:SSTP_0001016300	2.57055	0.0117097
gene:SSTP_0000234600	2.56637	8.81729e-08
gene:SSTP_0000125900	2.56398	1.06071e-08
gene:SSTP_0000653100	2.56387	8.49781e-11
gene:SSTP_0001134100	2.56153	9.16973e-09
gene:SSTP_0000221800	2.56033	0.0013322
gene:SSTP_0001268900	2.55997	0.000516403
gene:SSTP_0000539000	2.55711	0.0687987
gene:SSTP_0000918300	2.55349	8.46248e-08
gene:SSTP_0000410900	2.54586	1.36923e-07
gene:SSTP_0000663900	2.53763	1.27479e-05
gene:SSTP_0000965900	2.53655	0.00182807
gene:SSTP_0000923400	2.53633	1.15052e-05
gene:SSTP_0000733200	2.53313	6.58795e-09
gene:SSTP_0000257300	2.53224	1.64879e-06
gene:SSTP_0000934600	2.53013	2.54402e-06
gene:SSTP_0000463600	2.52866	3.0232e-10
gene:SSTP_0000985600	2.52603	1.10506e-06
gene:SSTP_0000214300	2.52415	8.21317e-05
gene:SSTP_0000850100	2.52293	3.07763e-10
gene:SSTP_0000371600	2.52289	8.94084e-05
gene:SSTP_0000059900	2.5224	2.29677e-07
gene:SSTP_0001006800	2.51831	1.83385e-08
gene:SSTP_0001266300	2.51333	4.73785e-05
gene:SSTP_0000632600	2.51034	0.000990253
gene:SSTP_0000623400	2.51029	4.46558e-09
gene:SSTP_0000275000	2.51006	0.00904511
gene:SSTP_0000723300	2.50848	6.38992e-09
gene:SSTP_0000966010	2.5047	0.00081262
gene:SSTP_0000855600	2.50405	0.000100025
gene:SSTP_0000914800	2.50348	1.03206e-06
gene:SSTP_0000346100	2.49687	2.94902e-08
gene:SSTP_0001069800	2.49554	2.57895e-05
gene:SSTP_0001209600	2.49376	0.00119457
gene:SSTP_0000460200	2.49348	1.91262e-07
gene:SSTP_0000189700	2.49214	1.29294e-07
gene:SSTP_0001183800	2.48985	0.215617
gene:SSTP_0000997800	2.48812	0.00981619
gene:SSTP_0000222900	2.48335	2.01657e-05
gene:SSTP_0000776500	2.48271	1.80259e-05
gene:SSTP_0001218800	2.47614	2.97679e-08
gene:SSTP_0000425900	2.46959	8.19435e-06
gene:SSTP_0001221500	2.4686	1.04632e-05
gene:SSTP_0000915400	2.46823	0.192536
gene:SSTP_0000486200	2.46807	1.61142e-08
gene:SSTP_0000304600	2.4677	2.96795e-07
gene:SSTP_0000327700	2.46572	1.64893e-09
gene:SSTP_0000925000	2.46301	7.74884e-06
gene:SSTP_0000818600	2.45779	0.000114816
gene:SSTP_0001128200	2.45359	0.00015971
gene:SSTP_0000004000	2.45282	0.0256929
gene:SSTP_0000338600	2.45273	0.00123537
gene:SSTP_0000391000	2.4524	0.00442793
gene:SSTP_0001096600	2.45202	0.0154649
gene:SSTP_0000461900	2.45065	3.14147e-07
gene:SSTP_0000796300	2.44653	8.96375e-07
gene:SSTP_0001130800	2.44562	0.00238919
gene:Ss_gst_3	2.44517	2.3792e-05
gene:SSTP_0000226500	2.44463	2.39396e-05
gene:SSTP_0000583200	2.44403	3.79169e-07
gene:SSTP_0000286000	2.43743	1.66343e-08
gene:Ss_srg_53	2.42851	2.27405e-05
gene:SSTP_0000132400	2.42404	2.17991e-07
gene:SSTP_0000904700	2.42395	9.83721e-10
gene:SSTP_0000384600	2.42391	0.373853
gene:SSTP_0000365500	2.4239	0.538608
gene:SSTP_0000648400	2.42389	0.373853
gene:SSTP_0000019100	2.42281	2.71153e-06
gene:SSTP_0001108200	2.42226	0.00823906
gene:SSTP_0000667700	2.42185	0.900246
gene:SSTP_0000683750	2.42182	0.373853
gene:SSTP_0000482600	2.42181	0.373853
gene:SSTP_0000701400	2.42177	0.373853
gene:SSTP_0000933100	2.41955	0.422594
gene:SSTP_0000828400	2.41947	0.373853
gene:SSTP_0000493200	2.4188	0.592868
gene:SSTP_0000684300	2.41802	0.0038903
gene:SSTP_0000822600	2.4137	0.000756154
gene:SSTP_0001270500	2.41348	0.00754602
gene:SSTP_0000654400	2.40884	2.11961e-10
gene:SSTP_0000257700	2.40682	0.00121059
gene:SSTP_0000593700	2.40637	6.24975e-09
gene:SSTP_0001013300	2.40222	0.00165939
gene:SSTP_0001000800	2.39766	6.23543e-08
gene:SSTP_0000742100	2.39711	5.48488e-05
gene:SSTP_0000974100	2.39656	0.000260629
gene:SSTP_0000347200	2.39583	0.0936253
gene:SSTP_0000683800	2.39323	9.83008e-06
gene:SSTP_0000659300	2.38713	2.49913e-07
gene:SSTP_0000447300	2.38497	3.49487e-07
gene:SSTP_0000348700	2.38475	0.00797093
gene:SSTP_0000082200	2.38332	0.00290523
gene:SSTP_0001166000	2.37914	0.0210194
gene:SSTP_0000782800	2.37661	0.00755752
gene:SSTP_0000248800	2.37566	2.97806e-09
gene:SSTP_0000356100	2.37414	0.000289393
gene:SSTP_0001057300	2.3739	0.488596
gene:SSTP_0000946000	2.37293	1.26443e-07
gene:SSTP_0000655800	2.3702	1.33342e-05
gene:SSTP_0000018100	2.36896	0.00153074
gene:SSTP_000114900	2.36893	0.0384948
gene:SSTP_0000030800	2.36791	0.00367687
gene:SSTP_0000731800	2.36772	0.0524862
gene:SSTP_0000013500	2.36519	0.101236
gene:SSTP_0001104000	2.36402	0.0394909
gene:SSTP_0000855200	2.364	2.37674e-08
gene:SSTP_0001053200	2.36352	0.0764005
gene:SSTP_0000199300	2.3613	0.036318
gene:SSTP_0000218600	2.36051	0.000636334
gene:SSTP_0001080900	2.35934	0.000766499
gene:SSTP_0000382600	2.35872	0.00920116
gene:SSTP_0000255700	2.35584	7.60002e-09
gene:SSTP_0000517700	2.35497	0.0384074
gene:SSTP_0000496900	2.35489	0.0436574
gene:SSTP_0001204600	2.35429	0.000157119
gene:SSTP_0000442800	2.35206	0.334167
gene:SSTP_0000095100	2.34481	2.54038e-07
gene:SSTP_0001168500	2.34155	0.00472572
gene:SSTP_0000842800	2.34129	0.00283824
gene:SSTP_0000867100	2.33973	0.000739601
gene:SSTP_0000902000	2.33942	2.18119e-10
gene:SSTP_0000927600	2.33649	2.08396e-10
gene:SSTP_0000915000	2.33213	0.00518651
gene:SSTP_0000045300	2.32729	3.29083e-05
gene:Ss_gcy_7	2.31926	0.00144422
gene:SSTP_0000110100	2.31602	0.0118153
gene:SSTP_0001077300	2.31546	4.15122e-07
gene:SSTP_0000630100	2.31268	0.021064
gene:SSTP_0000168100	2.30875	1.17339e-05
gene:SSTP_0000262500	2.30826	4.21859e-06
gene:SSTP_0000377000	2.30725	0.00694737
gene:SSTP_0000820700	2.30687	0.0278978
gene:SSTP_0001100900	2.30682	3.7583e-05
gene:SSTP_0001121900	2.30668	5.46389e-05
gene:Ss_gcy_11	2.30136	3.98308e-07
gene:SSTP_0000379700	2.29294	2.40008e-08
gene:Ss_nlp_2	2.29069	9.13067e-05
gene:SSTP_0000114550	2.28687	0.0417404
gene:SSTP_0000995100	2.28667	6.00933e-06
gene:SSTP_0000228800	2.28397	0.0306515
gene:SSTP_0001172400	2.2801	1.82284e-06
gene:SSTP_0000459900	2.2795	1.53964e-06
gene:SSTP_0000004200	2.27761	0.000211777
gene:SSTP_0000366900	2.27674	0.013484
gene:SSTP_0000742500	2.27333	0.000228819
gene:SSTP_0000323600	2.26989	1.09549e-08
gene:SSTP_0000872500	2.2692	0.00015698
gene:SSTP_0000697400	2.26892	0.000936163
gene:SSTP_0000232300	2.26889	1.92723e-05
gene:SSTP_0001034100	2.26669	3.40848e-07
gene:SSTP_0000203000	2.26669	1.69791e-05
gene:SSTP_0000160300	2.26626	0.012265
gene:SSTP_0000095400	2.26561	4.6602e-09
gene:SSTP_0000165500	2.26187	6.21165e-10
gene:SSTP_0000916800	2.25782	0.0399893
gene:SSTP_0000512900	2.25706	0.00521092
gene:SSTP_0000194800	2.25066	7.86472e-05
gene:SSTP_0000048600	2.25009	0.00659924
gene:SSTP_0000132600	2.24869	2.14883e-05
gene:SSTP_0000029800	2.24059	5.0557e-07
gene:SSTP_0000333500	2.24026	0.000366321
gene:SSTP_0000910200	2.23176	7.37056e-06
gene:SSTP_0000049800	2.23164	0.00233749
gene:SSTP_0000634000	2.22812	3.22255e-08
gene:SSTP_0001011900	2.22634	1.98924e-05
gene:SSTP_0000141050	2.22371	0.169523
gene:SSTP_0001130900	2.22361	0.658563
gene:SSTP_0001212400	2.22247	0.138616
gene:SSTP_0001280300	2.21696	0.00522176
gene:SSTP_0000044900	2.21296	0.000125532
gene:SSTP_0000092900	2.21094	0.297311
gene:SSTP_0000590600	2.20684	0.000114262
gene:SSTP_0000177000	2.20589	0.104133
gene:SSTP_0000385600	2.20588	0.0200935
gene:SSTP_0000996100	2.20582	1.42822e-07
gene:SSTP_0000040600	2.20552	6.72596e-07
gene:SSTP_0000596800	2.20068	0.00320673
gene:SSTP_0000906900	2.19906	6.60709e-07
gene:SSTP_0000380700	2.19773	0.228156
gene:SSTP_0000181100	2.19366	0.000190584
gene:SSTP_0001259300	2.19114	3.4872e-06
gene:SSTP_0000020400	2.19093	0.0133567
gene:SSTP_0001228800	2.19011	4.93598e-06
gene:SSTP_0001046000	2.18978	0.0126579
gene:SSTP_0000679800	2.1897	9.96395e-07
gene:SSTP_0000544600	2.18526	9.39979e-07
gene:SSTP_0000178600	2.18337	0.000112124
gene:SSTP_0000091100	2.18162	0.00318034
gene:SSTP_0000409100	2.17982	6.00898e-05
gene:SSTP_0000159300	2.17902	0.000174086
gene:SSTP_0001074900	2.1782	1.60358e-07
gene:SSTP_0000867200	2.16866	0.0207062
gene:SSTP_0000804400	2.16802	0.00768164
gene:SSTP_0000661400	2.16662	0.000550666
gene:SSTP_0000229700	2.16541	3.06759e-05
gene:SSTP_0000682800	2.16353	0.00321934
gene:SSTP_0001192500	2.16118	0.0292961
gene:SSTP_0000517000	2.16081	2.63675e-07
gene:SSTP_0000487700	2.15983	6.27418e-05
gene:SSTP_0000074000	2.1593	0.175891
gene:SSTP_0000367700	2.15854	0.0147281
gene:SSTP_0000454300	2.15805	0.000343058
gene:SSTP_0000109600	2.15731	0.000106516
gene:SSTP_0000964800	2.15557	0.00217943
gene:SSTP_0000398000	2.1549	0.00014361
gene:SSTP_0001174500	2.15254	7.01282e-09
gene:SSTP_0000609900	2.15189	0.00340927
gene:Ss_scdh_20	2.15134	1.25329e-05
gene:SSTP_0000489500	2.14934	0.00170833
gene:SSTP_0000476800	2.14892	0.000598214
gene:SSTP_0000553200	2.14799	1.48692e-05
gene:SSTP_0001007500	2.14583	1.76254e-05
gene:SSTP_0000487800	2.14405	7.72104e-05
gene:SSTP_0000144500	2.14171	2.37511e-06
gene:SSTP_0001081200	2.14006	1.43425e-05
gene:SSTP_0000597300	2.13723	0.000250305
gene:SSTP_0001042200	2.13614	0.00675147
gene:SSTP_0000868400	2.13586	0.0187212
gene:SSTP_0000814500	2.13577	7.20044e-06
gene:Ss_gst_2	2.13545	5.70422e-06
gene:SSTP_0000321800	2.13435	3.25555e-05
gene:SSTP_0000780800	2.12696	2.35784e-07
gene:Ss_srg_27	2.12592	0.0887998
gene:SSTP_0000405600	2.12577	0.0296589
gene:SSTP_0000061900	2.12484	0.000675659
gene:SSTP_0001280900	2.1246	0.00131583
gene:SSTP_0001228900	2.12246	0.558537
gene:SSTP_0000689600	2.12076	1.50844e-05
gene:SSTP_0001198800	2.11762	0.00945959
gene:SSTP_0000774750	2.10909	0.00110832
gene:SSTP_0000832900	2.10784	0.000364682
gene:SSTP_0000706600	2.10726	9.61267e-09
gene:SSTP_0000370100	2.10696	1.01779e-06
gene:SSTP_0001045000	2.1066	5.6728e-05
gene:SSTP_0001094600	2.10646	0.000170284
gene:SSTP_0000802400	2.10582	2.16532e-07
gene:SSTP_0000914200	2.10553	1.69661e-05
gene:SSTP_0001153600	2.10401	8.75501e-07
gene:SSTP_0000471100	2.10207	0.0426756
gene:SSTP_0001026500	2.0975	0.00408267
gene:SSTP_0000327200	2.09083	0.000444665
gene:SSTP_0000074100	2.08948	0.06202
gene:SSTP_0000446300	2.08773	2.31709e-05
gene:SSTP_0000742400	2.08742	3.82906e-07
gene:SSTP_0000966400	2.08723	0.00144422
gene:SSTP_0001246100	2.0866	0.00255443
gene:SSTP_0000395800	2.0845	0.000350636
gene:SSTP_0001086200	2.08361	0.000716823
gene:SSTP_0000129200	2.08331	0.00020867
gene:SSTP_0000212900	2.07971	0.0467805
gene:SSTP_0001265400	2.07962	0.155632
gene:SSTP_0000849700	2.07627	0.00019854
gene:SSTP_0000848900	2.07298	0.00342656
gene:SSTP_0000879800	2.06958	0.0153833
gene:SSTP_0000109300	2.06921	2.544e-05
gene:SSTP_0000675000	2.06597	0.00768507
gene:SSTP_0001275300	2.06319	1.21139e-06
gene:SSTP_0000301500	2.06216	0.000120947
gene:SSTP_0000972600	2.06105	6.61004e-06
gene:SSTP_0001100100	2.05709	0.00884259
gene:SSTP_0000896700	2.05635	0.305454
gene:SSTP_0000162400	2.05606	0.00813433
gene:SSTP_0000790400	2.05593	0.138491
gene:SSTP_0000311000	2.05429	2.58654e-05
gene:SSTP_0001177100	2.05361	0.000931438
gene:Ss_lip3_11	2.05353	4.72908e-06
gene:Ss_gapdh_3	2.05332	0.00187594
gene:SSTP_0000688400	2.05272	0.156513
gene:SSTP_0000493100	2.05265	0.259491
gene:SSTP_0000267900	2.05246	8.46663e-07
gene:SSTP_0000835300	2.05061	0.000177881
gene:SSTP_0001280800	2.04938	0.0155761
gene:SSTP_0000847300	2.04885	0.0140959
gene:SSTP_0000128000	2.04746	0.18827
gene:SSTP_0000807100	2.04567	0.110196
gene:SSTP_0000380100	2.04246	0.00544748
gene:SSTP_0000546500	2.04029	0.00897715
gene:SSTP_0000078200	2.03682	0.000900177
gene:SSTP_0000169400	2.0366	6.03933e-05
gene:SSTP_0000015200	2.03643	0.00147388
gene:SSTP_0000662100	2.03512	0.000400715
gene:SSTP_0001170900	2.03486	4.23672e-05
gene:SSTP_0001159700	2.03408	0.00589883
gene:SSTP_0000588500	2.03287	0.00018976
gene:SSTP_0000618000	2.03243	1.09215e-06
gene:SSTP_0000153500	2.03213	2.21608e-08
gene:SSTP_0001278000	2.03132	0.000549604
gene:SSTP_0000937600	2.02954	9.46966e-05
gene:SSTP_0001067200	2.02647	1.75935e-05
gene:SSTP_0000834000	2.02456	0.000570251
gene:SSTP_0000444000	2.02414	0.0277596
gene:SSTP_0000781000	2.02137	0.00122681
gene:SSTP_0000483100	2.01998	0.0115637
gene:SSTP_0001260000	2.01956	0.000553709
gene:SSTP_0000626800	2.01928	8.96009e-05
gene:SSTP_0000908800	2.01865	1.11317e-05
gene:SSTP_0000649000	2.01851	6.93172e-07
gene:SSTP_0000955400	2.01675	0.0654038
gene:SSTP_0001121300	2.00982	0.0027733
gene:SSTP_0000002950	2.00557	0.0626262
gene:SSTP_0000396500	2.0049	2.10994e-06
gene:SSTP_0000645200	2.00459	0.0306486
gene:SSTP_0001030000	2.00329	6.72443e-05
gene:SSTP_0000216600	2.00267	0.000146695
gene:SSTP_0000875700	2.0026	0.0110998
gene:SSTP_0001204300	2.00259	0.0194995
gene:SSTP_0001067300	2.00206	6.41108e-07
gene:SSTP_0000845400	2.00078	0.0342443
gene:SSTP_0001193000	1.99996	0.0318235
gene:SSTP_0000138900	1.99924	2.91768e-07
gene:SSTP_0000173300	1.99793	0.0523703
gene:SSTP_0001261200	1.99777	0.000291987
gene:SSTP_0001185300	1.99523	0.00764743
gene:SSTP_0001259800	1.99357	0.0461015
gene:SSTP_0000743200	1.99347	0.000953898
gene:SSTP_0000335300	1.99084	4.87749e-06
gene:SSTP_0001226800	1.98938	0.296926
gene:SSTP_0000917400	1.98888	0.00617011
gene:SSTP_0000843400	1.98805	0.371952
gene:SSTP_0001174300	1.98642	0.00112227
gene:SSTP_0000129300	1.98572	0.365876
gene:SSTP_0000461800	1.9857	0.000142355
gene:SSTP_0000591100	1.98406	5.60809e-05
gene:SSTP_0000711600	1.98401	0.373853
gene:SSTP_0000251500	1.98292	0.00825699
gene:SSTP_0000411500	1.97779	2.40729e-05
gene:SSTP_0000271200	1.97775	0.00437669
gene:SSTP_0001186900	1.97653	0.535723
gene:SSTP_0000615800	1.96855	0.00163549
gene:Ss_lev_9	1.96813	5.84822e-06
gene:SSTP_0000108600	1.96662	0.0063638
gene:SSTP_0000566900	1.96449	1.23332e-08
gene:SSTP_0000765300	1.96327	2.95335e-05
gene:SSTP_0000714300	1.95987	0.00206455
gene:SSTP_0001106800	1.95973	0.000960032
gene:SSTP_0000816800	1.95851	5.43751e-05
gene:SSTP_0001087400	1.95658	1.55935e-05
gene:SSTP_0000348400	1.95578	0.347454
gene:SSTP_0000220900	1.95341	6.34512e-05
gene:SSTP_0001158900	1.95198	0.000221222
gene:SSTP_0001266500	1.95063	0.00195368
gene:Ss_srg_13	1.95029	0.0720801
gene:SSTP_0000412600	1.94942	0.0263927
gene:SSTP_0000042000	1.94815	2.76505e-05
gene:SSTP_0001160500	1.94759	9.00032e-06
gene:SSTP_0001213700	1.94757	0.000137476
gene:SSTP_0001194400	1.94661	1.39274e-05
gene:Ss_erd_2	1.94277	0.00254872
gene:SSTP_0000572700	1.9411	3.2459e-07
gene:SSTP_0000947500	1.93756	0.00375618
gene:Ss_srg_3	1.93583	0.0257378
gene:SSTP_0000517300	1.92868	1.9234e-05
gene:SSTP_0000419600	1.92792	9.88951e-06
gene:SSTP_0000827500	1.92439	0.0821601
gene:SSTP_0000576200	1.92413	0.000233461
gene:SSTP_0000465100	1.92318	4.33977e-08
gene:SSTP_0000717500	1.92204	2.69064e-06
gene:SSTP_0000535600	1.92023	0.00157869
gene:SSTP_0000699200	1.91904	0.104527
gene:SSTP_0000146900	1.91784	8.38079e-05
gene:SSTP_0000004100	1.91674	0.0144709
gene:SSTP_0000532100	1.91586	0.075154
gene:SSTP_0000308700	1.91306	5.25456e-07
gene:SSTP_0001177700	1.91265	6.37678e-05
gene:SSTP_0000272600	1.91079	0.000104717
gene:SSTP_0001127000	1.91031	0.00134814
gene:SSTP_0000485400	1.90868	0.0290069
gene:SSTP_0000043000	1.90788	0.0153245
gene:SSTP_0000956900	1.90314	0.000387808
gene:SSTP_0000191600	1.90247	2.0663e-05
gene:SSTP_0001218700	1.90217	0.00011287
gene:SSTP_0000010500	1.9007	1.74276e-06
gene:SSTP_0000353600	1.90055	0.0243637
gene:SSTP_0000043700	1.9005	0.0207913
gene:SSTP_0000463500	1.90046	3.8652e-08
gene:SSTP_0001254700	1.89965	0.0126865
gene:SSTP_0000347900	1.89833	0.0357908
gene:SSTP_0001192000	1.89795	1.01959e-05
gene:SSTP_0000732100	1.89661	2.4348e-06
gene:SSTP_0000300800	1.89613	0.000206948
gene:SSTP_0000792100	1.89243	2.30255e-05
gene:SSTP_0001161000	1.89235	3.75399e-06
gene:SSTP_0000588600	1.89195	1.97256e-06
gene:SSTP_0001090500	1.88834	6.40434e-05
gene:SSTP_0000592700	1.88735	1.41968e-05
gene:Ss_hacd_1	1.88563	0.0495893
gene:SSTP_0001243900	1.88184	0.0510926
gene:SSTP_0000941300	1.88103	0.0211043
gene:SSTP_0000581700	1.87731	0.000161827
gene:SSTP_0000510000	1.87688	0.0678913
gene:SSTP_0000199700	1.87639	0.0196623
gene:SSTP_0000774700	1.87492	0.0156571
gene:SSTP_0000048800	1.87452	0.0184937
gene:SSTP_0001130600	1.87167	0.000214115
gene:SSTP_0000180200	1.8689	7.959e-05
gene:SSTP_0000378300	1.86889	0.0033706
gene:SSTP_0000095000	1.86408	0.00271903
gene:SSTP_0001214300	1.86384	0.00181318
gene:SSTP_0001079200	1.86359	0.00699491
gene:SSTP_0000513800	1.86094	0.166962
gene:SSTP_0000422800	1.85985	0.0249632
gene:SSTP_0001220900	1.85607	0.00348885
gene:SSTP_0000237300	1.85466	0.0148686
gene:SSTP_0001049700	1.85425	9.57077e-06
gene:SSTP_0001081100	1.85413	0.0131302
gene:SSTP_0001109700	1.8512	0.000126079
gene:SSTP_0000759300	1.84961	0.00041208
gene:SSTP_0000835700	1.84858	6.49168e-06
gene:SSTP_0001158100	1.84785	9.36497e-05
gene:SSTP_0001110700	1.84713	0.000113811
gene:SSTP_0000682100	1.84662	0.00519453
gene:SSTP_0001260100	1.8461	0.00706923
gene:SSTP_0000687600	1.84567	0.383402
gene:SSTP_0000697600	1.84373	0.0406825
gene:SSTP_0000686600	1.84044	0.350664
gene:SSTP_0000563900	1.83903	2.70227e-05
gene:SSTP_0001281000	1.83903	0.00710324
gene:SSTP_0000202300	1.83723	1.85917e-06
gene:SSTP_0001020300	1.83572	0.539434
gene:SSTP_0001220800	1.83544	0.000472294
gene:SSTP_0000284300	1.83294	0.000181308
gene:SSTP_0000479500	1.83167	0.0302254
gene:Ss_tgh_7	1.83125	0.10667
gene:SSTP_0000499000	1.83036	0.00228747
gene:SSTP_0001144900	1.82965	0.000111702
gene:SSTP_0000234900	1.8277	0.00937333
gene:SSTP_0000601500	1.8269	0.025235
gene:SSTP_0000754100	1.82664	2.05789e-05
gene:SSTP_0000712500	1.82592	0.0402239
gene:SSTP_0000895400	1.82373	0.0212639
gene:SSTP_0000024000	1.82157	9.55186e-06
gene:SSTP_0000407600	1.82113	0.0980492
gene:SSTP_0000187100	1.82076	8.09194e-06
gene:SSTP_0000740200	1.8192	5.51655e-05
gene:SSTP_0000686100	1.81537	0.0135915
gene:SSTP_0000299000	1.81519	0.00449961
gene:SSTP_0001012600	1.81433	0.000178053
gene:SSTP_0000246300	1.81373	0.015274
gene:SSTP_0000483410	1.81287	0.0101682
gene:SSTP_0000039000	1.81196	0.0131868
gene:SSTP_0000299900	1.81027	0.0238237
gene:SSTP_0000763500	1.80984	1.82831e-06
gene:SSTP_0001151100	1.80835	8.80146e-05
gene:SSTP_0000609000	1.8067	0.153078
gene:SSTP_0000617100	1.80605	1.66061e-05
gene:SSTP_0000876000	1.80484	0.000901732
gene:SSTP_0000251000	1.80207	0.000136393
gene:SSTP_0001011100	1.80094	0.00300153
gene:SSTP_0000667300	1.79988	0.0448079
gene:SSTP_0000278400	1.7972	0.0581564
gene:SSTP_0000622900	1.79568	2.99719e-05
gene:SSTP_0000268300	1.79556	0.0010539
gene:SSTP_0001039600	1.79556	0.0507388
gene:SSTP_0000927400	1.79513	0.00066536
gene:SSTP_0000979700	1.79472	5.88413e-05
gene:SSTP_0001186500	1.79468	0.00736542
gene:SSTP_0000109000	1.79241	0.00486478
gene:Ss_lip3_13	1.79189	0.00565289
gene:SSTP_0000744400	1.79163	0.000921824
gene:SSTP_0001209700	1.79139	0.00070046
gene:SSTP_0000134700	1.79042	1.93859e-06
gene:SSTP_0000601000	1.79034	0.00284751
gene:SSTP_0001024700	1.78986	0.0182787
gene:SSTP_0000870800	1.78946	0.0020482
gene:SSTP_0000076500	1.78924	1.48564e-05
gene:SSTP_0001200100	1.78877	0.00196953
gene:SSTP_0000919800	1.78863	0.132798
gene:SSTP_0000127100	1.78803	0.0891982
gene:SSTP_0001221600	1.78766	0.0148277
gene:SSTP_0000719900	1.78762	0.00228907
gene:SSTP_0000122600	1.78725	0.000288258
gene:SSTP_0001159500	1.78688	0.037105
gene:SSTP_0000826200	1.7864	3.34584e-06
gene:SSTP_0001255600	1.78633	0.0198554
gene:SSTP_0000496100	1.78631	0.0111359
gene:SSTP_0000836500	1.78617	0.000680217
gene:SSTP_0000612600	1.78181	0.00635739
gene:SSTP_0000071300	1.78141	0.259427
gene:SSTP_0000050200	1.78091	3.5651e-06
gene:SSTP_0000210400	1.77852	0.0132878
gene:SSTP_0000684500	1.77845	0.0361832
gene:Ss_lbp_7	1.77802	0.0465998
gene:SSTP_0000120300	1.77491	0.00104942
gene:SSTP_0000870700	1.77417	0.182942
gene:SSTP_0001060800	1.77396	9.17434e-07
gene:SSTP_0001093100	1.77316	0.030425
gene:SSTP_0000812800	1.77251	4.86543e-05
gene:SSTP_0000071600	1.77074	4.24865e-05
gene:SSTP_0000295100	1.77058	2.63099e-05
gene:SSTP_0001102800	1.76759	0.00582393
gene:SSTP_0000104300	1.76618	0.000880578
gene:SSTP_0000651100	1.76521	1.2198e-05
gene:Ss_nhr_23	1.76372	0.0591815
gene:SSTP_0000929100	1.76339	0.0927405
gene:Ss_sra_7	1.76292	0.0633363
gene:SSTP_0000572600	1.76267	0.00172693
gene:SSTP_0000055300	1.76225	0.00131537
gene:SSTP_0000810400	1.76217	0.00449102
gene:SSTP_0000782600	1.75927	1.15962e-05
gene:SSTP_0000301300	1.75852	0.0349128
gene:SSTP_0000822100	1.75597	3.4859e-05
gene:Ss_tgh_1	1.75589	0.102743
gene:SSTP_0000475700	1.75445	0.175409
gene:SSTP_0000480100	1.75396	0.158668
gene:SSTP_0000102250	1.75365	0.0089846
gene:SSTP_000217000	1.75127	0.000215763
gene:SSTP_0000804300	1.74957	0.0782922
gene:SSTP_0000171800	1.74952	1.24208e-05
gene:Ss_gpa_6	1.7486	0.0233505
gene:SSTP_0000175000	1.74675	0.512254
gene:SSTP_0001161700	1.74674	0.000337581
gene:SSTP_0000695700	1.74598	7.49743e-06
gene:SSTP_0000218900	1.74579	0.0016833
gene:SSTP_0001207500	1.74549	0.000343142
gene:SSTP_0000522100	1.74469	0.101255
gene:SSTP_0001080300	1.7408	5.0723e-05
gene:SSTP_0001142700	1.74075	2.73206e-05
gene:SSTP_0000295200	1.74008	0.0190717
gene:SSTP_0000448400	1.73922	0.00298932
gene:SSTP_0000479400	1.73886	0.145701
gene:SSTP_0000359400	1.73419	0.00180389
gene:SSTP_0001176100	1.73301	0.000254043
gene:SSTP_0000694200	1.73265	0.000407728
gene:SSTP_0000099900	1.73192	0.0724434
gene:SSTP_0000757700	1.73192	0.00698299
gene:SSTP_0000947700	1.73153	0.0601611
gene:SSTP_0000238100	1.73019	8.25477e-05
gene:SSTP_0000212800	1.72876	0.000250305
gene:SSTP_0000511500	1.728	0.0925659
gene:SSTP_0000840200	1.72789	1.15199e-07
gene:SSTP_0001254600	1.72533	0.396261
gene:SSTP_0000236500	1.72502	4.11478e-05
gene:SSTP_0000542400	1.72446	1.84974e-05
[truncated: 10,008 more rows]
